# Supplementary material for: Pannonibacter anstelovis sp. nov. Isolated from Two Cases of Bloodstream Infections in Paediatric Patients
Source: Microorganisms. 2024 Apr 15;12(4):799. doi: 10.3390/microorganisms12040799 (PMC11051880; doi:10.3390/microorganisms12040799)
Supplement: Supplementary file 1 [file microorganisms-12-00799-s001.zip]

Archive with 1 entries (1 files):
- microorganisms-2949515-supplementary.xlsx
