# Supplementary material for: Pannonibacter anstelovis sp. nov. Isolated from Two Cases of Bloodstream Infections in Paediatric Patients
Source: Microorganisms. 2024 Apr 15;12(4):799. doi: 10.3390/microorganisms12040799 (PMC11051880; doi:10.3390/microorganisms12040799)
Supplement: Supplementary file 1 [file microorganisms-12-00799-s001.zip › microorganisms-2949515-supplementary.xlsx]

## Sheet: ST1
Sequencing Stats
	total reads:	total bases:	Q20 bases:	Q30 bases:	GC content:	reads with low quality:	reads with too many N:	reads too short:
Pt1	2.189 M	301.863 M	283.721 M (93.99%)	276.989442 M (91.76%)	62.58%	32.178 K (1.45%)	10 (0.00045%)	0 (0%)
Pt2	4.072 M	548.068 M	515.466092M (93.97%)	503.107320 M (91.79%)	62.58%	71.21 K (1.74%)	0 (0%)	0 (0%)
Assembly Stats
	# contigs (>= 0 bp)	# contigs (>= 1000 bp)	Total length (>= 0 bp)	Total length (>= 1000 bp)	# contigs (>= 1000 bp)	Largest contig	Total length	GC (%)	N50	N75	L50	L75	# N's per 100 kbp	# Total N
Pt1	76	26	4647808	4635633	29	639811	4637751	62.58	311589	195886	5	10	4.48	208
Pt2	75	21	4650621	4636739	23	639811	4638114	62.58	381663	218495	5	9	4.31	200
Genome Stats
	# of predicted CDS	# of predicted tRNA genes	# of plasmids	# rRNA genes	# hypothetical proteins
Pt1	4151	49	nd	3	1636
Pt2	4150	49	nd	3	1635
Coverage Stats (ref: Pt2)
	Mean Depth of Coverage ('DoC')	St. dev. DoC	%sites with DoC > 20X
Pt1	59.48	15.44	99
Pt2	107.89	22.9	99
Coverage Stats (ref: Phragmitetus, GCF_000382365.1)
	Mean Depth of Coverage ('DoC')	St. dev. DoC	%sites with DoC > 20X
Pt1	31.85	25.51	63
Pt2	57.41	44.07	70

## Sheet: ST2
Genome filename	NCBI Genbank accession	NCBI taxon name	GTDB (Genome Taxonomy Database) taxonomy	Size (bp)	N contigs	GC [%]
GCA_013823305.1_ASM1382330v1_genomic.fna	GCA_013823305.1	Polymorphum sp.	d__Bacteria; p__Pseudomonadota; c__Alphaproteobacteria; o__Rhizobiales; f__Stappiaceae; g__Pannonibacter; s__Pannonibacter indicus	5055766	144	63.5
GCF_000382365.1_ASM38236v1_genomic.fna	GCF_000382365.1	Pannonibacter phragmitetus DSM 14782	d__Bacteria; p__Pseudomonadota; c__Alphaproteobacteria; o__Rhizobiales; f__Stappiaceae; g__Pannonibacter; s__Pannonibacter phragmitetus	4783755	40	63.1
GCF_001188555.1_ASM118855v1_genomic.fna	GCF_001188555.1	Pannonibacter phragmitetus	d__Bacteria; p__Pseudomonadota; c__Alphaproteobacteria; o__Rhizobiales; f__Stappiaceae; g__Pannonibacter; s__Pannonibacter indicus	5583346	40	63.6
GCF_001418225.1_ASM141822v1_genomic.fna	GCF_001418225.1	Pannonibacter indicus	d__Bacteria; p__Pseudomonadota; c__Alphaproteobacteria; o__Rhizobiales; f__Stappiaceae; g__Pannonibacter; s__Pannonibacter indicus	4170676	36	63.5
GCF_001484065.1_ASM148406v1_genomic.fna	GCF_001484065.1	Pannonibacter phragmitetus	d__Bacteria; p__Pseudomonadota; c__Alphaproteobacteria; o__Rhizobiales; f__Stappiaceae; g__Pannonibacter; s__Pannonibacter indicus	5669701	2	63.4
GCF_001517385.1_JGI_assembly_genomic.fna	GCF_001517385.1	Pannonibacter indicus	d__Bacteria; p__Pseudomonadota; c__Alphaproteobacteria; o__Rhizobiales; f__Stappiaceae; g__Pannonibacter; s__Pannonibacter indicus	4170676	36	63.5
GCF_003012935.1_ASM301293v1_genomic.fna	GCF_003012935.1	Pannonibacter carbonis	d__Bacteria; p__Pseudomonadota; c__Alphaproteobacteria; o__Rhizobiales; f__Stappiaceae; g__Pannonibacter; s__Pannonibacter carbonis	4780028	33	63.6
GCF_003574985.1_ASM357498v1_genomic.fna	GCF_003574985.1	Pannonibacter phragmitetus BB	d__Bacteria; p__Pseudomonadota; c__Alphaproteobacteria; o__Rhizobiales; f__Stappiaceae; g__Pannonibacter; s__Pannonibacter indicus	5530656	3	63.5
GCF_003703925.1_ASM370392v1_genomic.fna	GCF_003703925.1	Pannonibacter phragmitetus	d__Bacteria; p__Pseudomonadota; c__Alphaproteobacteria; o__Rhizobiales; f__Stappiaceae; g__Pannonibacter; s__Pannonibacter indicus	5586929	10	63.4
GCF_003723955.1_ASM372395v1_genomic.fna	GCF_003723955.1	Pannonibacter phragmitetus	d__Bacteria; p__Pseudomonadota; c__Alphaproteobacteria; o__Rhizobiales; f__Stappiaceae; g__Pannonibacter; s__Pannonibacter indicus	5446738	3	63.6
GCF_009915685.1_ASM991568v1_genomic.fna	GCF_009915685.1	Pannonibacter sp. XCT-34	d__Bacteria; p__Pseudomonadota; c__Alphaproteobacteria; o__Rhizobiales; f__Stappiaceae; g__Pannonibacter; s__Pannonibacter sp009915765	4562535	26	67.2
GCF_009915765.1_ASM991576v1_genomic.fna	GCF_009915765.1	Pannonibacter sp. XCT-53	d__Bacteria; p__Pseudomonadota; c__Alphaproteobacteria; o__Rhizobiales; f__Stappiaceae; g__Pannonibacter; s__Pannonibacter sp009915765	4431567	7	67.3
GCF_900185665.1_I15F10I1_Assembly_1_genomic.fna	GCF_900185665.1	Pannonibacter sp. I15F10I1	d__Bacteria; p__Pseudomonadota; c__Alphaproteobacteria; o__Rhizobiales; f__Stappiaceae; g__Pannonibacter; s__Pannonibacter indicus	5027835	29	63.5
GCF_900185675.1_P2PFMT1_Assembly_1_genomic.fna	GCF_900185675.1	Pannonibacter sp. P2PFMT1	d__Bacteria; p__Pseudomonadota; c__Alphaproteobacteria; o__Rhizobiales; f__Stappiaceae; g__Pannonibacter; s__Pannonibacter indicus	5105709	30	63.5
GCF_900185695.1_CS1GBFMT1_Assembly_1_genomic.fna	GCF_900185695.1	Pannonibacter sp. CS1GBFMT1	d__Bacteria; p__Pseudomonadota; c__Alphaproteobacteria; o__Rhizobiales; f__Stappiaceae; g__Pannonibacter; s__Pannonibacter indicus	5164771	31	63.3
GCF_900185705.1_TSB10GB1_Assembly_1_genomic.fna	GCF_900185705.1	Pannonibacter sp. TSB10GB1	d__Bacteria; p__Pseudomonadota; c__Alphaproteobacteria; o__Rhizobiales; f__Stappiaceae; g__Pannonibacter; s__Pannonibacter indicus	5162583	30	63.3
GCF_900454465.1_50766_H01_genomic.fna	GCF_900454465.1	Pannonibacter phragmitetus	d__Bacteria; p__Pseudomonadota; c__Alphaproteobacteria; o__Rhizobiales; f__Stappiaceae; g__Pannonibacter; s__Pannonibacter phragmitetus	4837487	2	63.1

## Sheet: ST3
ANIb [aligned percentage]
Genomes	Common name	Pt2	Pt1	GCA_013823305.1_ASM1382330v1_genomic.fna	GCF_000382365.1_ASM38236v1_genomic.fna	GCF_001188555.1_ASM118855v1_genomic.fna	GCF_001418225.1_ASM141822v1_genomic.fna	GCF_001484065.1_ASM148406v1_genomic.fna	GCF_001517385.1_JGI_assembly_genomic.fna	GCF_003012935.1_ASM301293v1_genomic.fna	GCF_003574985.1_ASM357498v1_genomic.fna	GCF_003703925.1_ASM370392v1_genomic.fna	GCF_003723955.1_ASM372395v1_genomic.fna	GCF_009915685.1_ASM991568v1_genomic.fna	GCF_009915765.1_ASM991576v1_genomic.fna	GCF_900185665.1_I15F10I1_Assembly_1_genomic.fna	GCF_900185675.1_P2PFMT1_Assembly_1_genomic.fna	GCF_900185695.1_CS1GBFMT1_Assembly_1_genomic.fna	GCF_900185705.1_TSB10GB1_Assembly_1_genomic.fna	GCF_900454465.1_50766_H01_genomic.fna
Pt2	-	*	99.99 [99.71]	90.69 [81.99]	91.21 [85.74]	90.72 [86.60]	89.88 [78.90]	90.76 [85.13]	89.88 [78.90]	75.55 [52.85]	90.62 [86.91]	90.75 [85.26]	90.66 [85.35]	75.92 [50.20]	76.01 [49.91]	90.88 [84.49]	90.91 [84.42]	90.87 [84.54]	90.87 [84.54]	91.21 [85.82]
Pt1	-	100.00 [99.81]	*	90.70 [81.93]	91.23 [85.58]	90.73 [86.23]	89.92 [78.84]	90.78 [84.92]	89.92 [78.84]	75.52 [52.71]	90.63 [86.51]	90.77 [84.86]	90.68 [84.92]	75.92 [49.97]	76.00 [49.82]	90.89 [84.23]	90.92 [84.22]	90.89 [84.24]	90.88 [84.24]	91.24 [85.64]
GCA_013823305.1_ASM1382330v1_genomic.fna	Polymorphum sp.	90.47 [76.28]	90.48 [76.23]	*	93.05 [78.16]	97.34 [91.08]	94.55 [72.31]	97.46 [91.16]	94.55 [72.31]	75.88 [48.31]	97.31 [91.76]	97.37 [91.37]	98.80 [93.59]	76.48 [45.72]	76.53 [44.94]	96.92 [86.77]	96.91 [87.36]	96.94 [86.82]	96.94 [86.83]	93.04 [78.20]
GCF_000382365.1_ASM38236v1_genomic.fna	Pannonibacter phragmitetus DSM 14782	91.16 [83.33]	91.16 [83.26]	93.28 [81.18]	*	93.26 [85.24]	92.35 [76.53]	93.32 [85.63]	92.35 [76.53]	75.84 [50.74]	93.27 [85.06]	93.29 [84.96]	93.32 [83.67]	76.42 [49.04]	76.42 [48.11]	93.51 [83.68]	93.43 [83.84]	93.42 [84.04]	93.42 [84.04]	99.99 [99.69]
GCF_001188555.1_ASM118855v1_genomic.fna	Pannonibacter phragmitetus	90.14 [73.25]	90.14 [73.21]	96.95 [82.91]	92.83 [73.89]	*	94.16 [70.21]	97.49 [90.47]	94.16 [70.21]	75.60 [47.17]	97.56 [91.35]	97.31 [88.73]	96.63 [87.45]	76.20 [43.58]	76.21 [42.79]	96.74 [81.30]	96.79 [81.25]	96.77 [81.35]	96.77 [81.35]	92.82 [74.00]
GCF_001418225.1_ASM141822v1_genomic.fna	Pannonibacter indicus	90.26 [86.68]	90.25 [86.65]	95.22 [85.69]	92.65 [86.97]	95.22 [90.98]	*	95.29 [89.93]	100.00 [99.77]	75.81 [56.73]	95.11 [90.86]	95.33 [90.00]	95.15 [90.26]	76.56 [54.24]	76.56 [54.07]	95.09 [89.02]	95.12 [89.23]	95.10 [89.16]	95.10 [89.16]	92.65 [87.05]
GCF_001484065.1_ASM148406v1_genomic.fna	Pannonibacter phragmitetus	90.42 [71.04]	90.42 [70.97]	97.01 [82.30]	92.99 [73.71]	97.25 [90.67]	94.58 [68.03]	*	94.58 [68.03]	76.09 [48.56]	96.83 [87.90]	97.28 [89.80]	96.96 [87.51]	76.40 [43.21]	76.48 [42.54]	96.77 [81.16]	96.82 [81.36]	96.78 [81.22]	96.78 [81.21]	92.97 [73.92]
GCF_001517385.1_JGI_assembly_genomic.fna	Pannonibacter indicus	90.26 [86.68]	90.25 [86.65]	95.22 [85.69]	92.65 [86.97]	95.22 [90.98]	100.00 [99.77]	95.29 [89.93]	*	75.81 [56.73]	95.11 [90.86]	95.33 [90.00]	95.15 [90.26]	76.56 [54.24]	76.56 [54.07]	95.09 [89.02]	95.12 [89.23]	95.10 [89.16]	95.10 [89.16]	92.65 [87.05]
GCF_003012935.1_ASM301293v1_genomic.fna	Pannonibacter carbonis	75.49 [51.37]	75.50 [51.33]	75.82 [50.59]	75.94 [51.69]	75.89 [54.31]	75.67 [50.45]	76.04 [54.44]	75.67 [50.45]	*	75.89 [54.75]	76.80 [55.84]	76.03 [54.24]	83.53 [68.67]	83.42 [67.61]	75.94 [52.65]	75.90 [52.72]	75.92 [52.68]	75.92 [52.69]	75.95 [51.75]
GCF_003574985.1_ASM357498v1_genomic.fna	Pannonibacter phragmitetus BB	90.40 [73.63]	90.40 [73.59]	97.02 [83.93]	93.06 [74.45]	97.81 [91.49]	94.48 [70.09]	97.05 [88.53]	94.48 [70.09]	75.89 [47.92]	*	96.94 [89.38]	96.84 [87.22]	76.51 [43.78]	76.45 [43.40]	96.80 [82.90]	96.83 [82.89]	96.84 [82.87]	96.84 [82.87]	93.05 [74.63]
GCF_003703925.1_ASM370392v1_genomic.fna	Pannonibacter phragmitetus	90.31 [71.42]	90.31 [71.40]	96.85 [83.24]	92.89 [73.45]	97.17 [89.14]	94.50 [68.52]	97.37 [90.09]	94.50 [68.52]	76.42 [49.23]	96.62 [88.94]	*	96.76 [86.28]	76.18 [43.67]	76.16 [43.33]	96.79 [81.85]	96.84 [81.85]	96.82 [81.86]	96.81 [81.86]	92.88 [73.56]
GCF_003723955.1_ASM372395v1_genomic.fna	Pannonibacter phragmitetus	90.25 [73.33]	90.25 [73.28]	98.43 [86.93]	92.98 [74.39]	96.76 [89.50]	94.49 [70.74]	97.24 [89.66]	94.49 [70.74]	75.88 [48.47]	96.75 [89.07]	96.96 [88.28]	*	76.37 [44.25]	76.39 [43.54]	96.80 [83.29]	96.80 [83.49]	96.82 [83.36]	96.82 [83.36]	92.97 [74.57]
GCF_009915685.1_ASM991568v1_genomic.fna	Pannonibacter sp. XCT-34	76.09 [50.12]	76.10 [50.11]	76.54 [49.18]	76.58 [51.35]	76.71 [51.65]	76.47 [49.35]	76.74 [51.63]	76.47 [49.35]	83.68 [71.26]	76.68 [51.47]	76.65 [51.64]	76.75 [51.17]	*	98.57 [91.17]	76.74 [51.50]	76.65 [51.89]	76.75 [51.52]	76.75 [51.53]	76.58 [51.49]
GCF_009915765.1_ASM991576v1_genomic.fna	Pannonibacter sp. XCT-53	76.12 [51.16]	76.12 [51.14]	76.54 [49.68]	76.50 [51.78]	76.72 [51.93]	76.45 [50.41]	76.75 [52.28]	76.45 [50.41]	83.65 [72.14]	76.68 [51.89]	76.68 [52.30]	76.68 [51.75]	98.67 [93.93]	*	76.67 [52.05]	76.64 [52.10]	76.67 [52.10]	76.67 [52.10]	76.50 [51.79]
GCF_900185665.1_I15F10I1_Assembly_1_genomic.fna	Pannonibacter sp. I15F10I1	90.68 [78.23]	90.68 [78.19]	96.92 [86.51]	93.24 [80.22]	96.98 [89.72]	94.44 [75.16]	97.00 [90.29]	94.44 [75.16]	75.82 [49.51]	96.94 [90.47]	97.05 [90.43]	96.93 [89.88]	76.53 [47.13]	76.48 [46.16]	*	99.47 [98.38]	99.40 [98.74]	99.40 [98.71]	93.23 [80.31]
GCF_900185675.1_P2PFMT1_Assembly_1_genomic.fna	Pannonibacter sp. P2PFMT1	90.63 [77.06]	90.63 [77.06]	96.88 [85.94]	93.16 [79.13]	96.99 [88.49]	94.51 [74.20]	97.06 [89.10]	94.51 [74.20]	75.87 [48.81]	96.97 [89.33]	97.08 [89.10]	96.95 [88.79]	76.40 [47.02]	76.38 [46.06]	99.47 [96.94]	*	99.43 [97.08]	99.43 [97.05]	93.16 [79.19]
GCF_900185695.1_CS1GBFMT1_Assembly_1_genomic.fna	Pannonibacter sp. CS1GBFMT1	90.57 [76.58]	90.57 [76.54]	96.90 [84.31]	93.09 [78.68]	96.90 [87.53]	94.37 [73.26]	96.99 [87.99]	94.37 [73.26]	75.84 [48.55]	96.86 [88.25]	97.02 [88.22]	96.89 [87.48]	76.47 [46.67]	76.43 [45.85]	99.38 [96.08]	99.39 [96.06]	*	100.00 [99.84]	93.08 [78.78]
GCF_900185705.1_TSB10GB1_Assembly_1_genomic.fna	Pannonibacter sp. TSB10GB1	90.57 [76.41]	90.56 [76.39]	96.90 [84.21]	93.12 [78.50]	96.90 [87.46]	94.41 [73.13]	96.97 [87.94]	94.41 [73.13]	75.78 [48.66]	96.88 [88.16]	97.01 [88.08]	96.88 [87.48]	76.40 [46.71]	76.35 [45.93]	99.38 [96.08]	99.38 [96.06]	100.00 [99.84]	*	93.12 [78.59]
GCF_900454465.1_50766_H01_genomic.fna	Pannonibacter phragmitetus	91.14 [83.22]	91.14 [83.18]	93.24 [80.70]	99.98 [98.86]	93.27 [84.90]	92.36 [76.22]	93.37 [85.17]	92.36 [76.22]	75.99 [50.65]	93.32 [84.70]	93.38 [84.56]	93.36 [83.27]	76.49 [49.38]	76.49 [48.39]	93.55 [83.09]	93.50 [83.23]	93.49 [83.47]	93.49 [83.47]	*
>95: likely same species
<95: different species

## Sheet: ST4
ANIm [aligned percentage]
Genomes	Common name	Pt1	Pt2	GCA_013823305.1_ASM1382330v1_genomic.fna	GCF_000382365.1_ASM38236v1_genomic.fna	GCF_001188555.1_ASM118855v1_genomic.fna	GCF_001418225.1_ASM141822v1_genomic.fna	GCF_001484065.1_ASM148406v1_genomic.fna	GCF_001517385.1_JGI_assembly_genomic.fna	GCF_003012935.1_ASM301293v1_genomic.fna	GCF_003574985.1_ASM357498v1_genomic.fna	GCF_003703925.1_ASM370392v1_genomic.fna	GCF_003723955.1_ASM372395v1_genomic.fna	GCF_009915685.1_ASM991568v1_genomic.fna	GCF_009915765.1_ASM991576v1_genomic.fna	GCF_900185665.1_I15F10I1_Assembly_1_genomic.fna	GCF_900185675.1_P2PFMT1_Assembly_1_genomic.fna	GCF_900185695.1_CS1GBFMT1_Assembly_1_genomic.fna	GCF_900185705.1_TSB10GB1_Assembly_1_genomic.fna	GCF_900454465.1_50766_H01_genomic.fna
Pt1	-	*	100.00 [99.96]	91.54 [83.77]	91.92 [87.26]	91.57 [88.05]	91.08 [79.18]	91.59 [86.56]	91.08 [79.18]	85.04 [20.58]	91.56 [88.09]	91.59 [86.74]	91.57 [86.51]	85.14 [21.09]	85.22 [20.96]	91.65 [85.95]	91.65 [86.05]	91.65 [85.98]	91.65 [85.96]	91.91 [87.32]
Pt2	-	100.00 [99.87]	*	91.54 [83.73]	91.91 [87.21]	91.57 [88.00]	91.09 [79.13]	91.59 [86.52]	91.09 [79.13]	85.04 [20.57]	91.57 [88.04]	91.59 [86.70]	91.56 [86.47]	85.14 [21.07]	85.21 [20.95]	91.65 [85.89]	91.65 [86.00]	91.65 [85.92]	91.66 [85.92]	91.91 [87.28]
GCA_013823305.1_ASM1382330v1_genomic.fna	Polymorphum sp.	91.55 [77.20]	91.54 [77.20]	*	93.93 [79.58]	97.61 [92.37]	95.60 [73.69]	97.75 [92.33]	95.60 [73.69]	84.88 [20.62]	97.53 [93.06]	97.61 [92.77]	99.06 [93.78]	85.08 [21.15]	85.11 [21.07]	97.30 [88.19]	97.29 [88.83]	97.34 [88.25]	97.34 [88.26]	93.92 [79.61]
GCF_000382365.1_ASM38236v1_genomic.fna	Pannonibacter phragmitetus DSM 14782	91.92 [85.23]	91.92 [85.23]	93.93 [84.21]	*	93.93 [87.81]	93.23 [78.55]	93.96 [87.97]	93.23 [78.55]	85.01 [21.87]	93.92 [87.67]	93.95 [87.48]	93.98 [86.02]	85.23 [22.93]	85.25 [22.52]	94.05 [86.31]	94.03 [86.42]	94.02 [86.50]	94.02 [86.50]	99.99 [99.92]
GCF_001188555.1_ASM118855v1_genomic.fna	Pannonibacter phragmitetus	91.57 [73.61]	91.57 [73.61]	97.61 [83.83]	93.93 [75.25]	*	95.59 [70.58]	97.71 [91.51]	95.59 [70.58]	84.98 [20.05]	98.24 [91.11]	97.57 [90.03]	97.53 [87.42]	85.33 [19.99]	85.35 [19.75]	97.27 [82.50]	97.32 [82.52]	97.32 [82.55]	97.32 [82.55]	93.92 [75.34]
GCF_001418225.1_ASM141822v1_genomic.fna	Pannonibacter indicus	91.08 [87.95]	91.08 [87.96]	95.60 [89.04]	93.23 [89.71]	95.59 [94.11]	*	95.64 [93.15]	100.00 [99.98]	85.00 [23.15]	95.54 [93.74]	95.64 [93.26]	95.55 [93.20]	85.14 [24.77]	85.16 [24.78]	95.47 [91.92]	95.48 [92.18]	95.48 [92.04]	95.48 [92.03]	93.23 [89.77]
GCF_001484065.1_ASM148406v1_genomic.fna	Pannonibacter phragmitetus	91.59 [72.05]	91.59 [72.06]	97.75 [83.26]	93.96 [75.04]	97.71 [91.59]	95.64 [69.35]	*	95.64 [69.35]	85.13 [21.03]	97.49 [88.16]	97.71 [90.95]	97.66 [88.05]	85.24 [20.33]	85.28 [20.28]	97.31 [82.46]	97.35 [82.58]	97.33 [82.50]	97.33 [82.50]	93.95 [75.19]
GCF_001517385.1_JGI_assembly_genomic.fna	Pannonibacter indicus	91.08 [87.95]	91.08 [87.96]	95.60 [89.04]	93.23 [89.71]	95.59 [94.11]	100.00 [99.98]	95.64 [93.15]	*	85.00 [23.15]	95.54 [93.74]	95.64 [93.26]	95.55 [93.20]	85.14 [24.77]	85.16 [24.78]	95.47 [91.92]	95.48 [92.18]	95.48 [92.04]	95.48 [92.03]	93.23 [89.77]
GCF_003012935.1_ASM301293v1_genomic.fna	Pannonibacter carbonis	85.03 [19.96]	85.04 [19.97]	84.88 [21.90]	85.01 [21.86]	84.98 [23.26]	85.00 [20.28]	85.13 [23.46]	85.00 [20.28]	*	85.05 [23.35]	86.38 [25.23]	85.02 [23.90]	88.59 [52.40]	88.58 [51.07]	85.09 [22.66]	85.07 [22.70]	85.06 [22.77]	85.05 [22.79]	85.00 [21.89]
GCF_003574985.1_ASM357498v1_genomic.fna	Pannonibacter phragmitetus BB	91.56 [74.40]	91.56 [74.40]	97.54 [85.19]	93.92 [75.95]	98.25 [91.66]	95.54 [71.04]	97.50 [89.24]	95.54 [71.04]	85.06 [20.25]	*	97.52 [89.91]	97.46 [87.60]	85.26 [20.61]	85.31 [20.22]	97.25 [84.23]	97.28 [84.25]	97.29 [84.23]	97.29 [84.23]	93.91 [76.08]
GCF_003703925.1_ASM370392v1_genomic.fna	Pannonibacter phragmitetus	91.59 [72.41]	91.59 [72.42]	97.61 [84.13]	93.95 [74.85]	97.57 [90.38]	95.63 [69.84]	97.70 [91.41]	95.63 [69.84]	86.38 [21.52]	97.52 [89.03]	*	97.52 [87.02]	85.33 [19.68]	85.36 [19.76]	97.34 [83.13]	97.38 [83.17]	97.38 [83.17]	97.38 [83.18]	93.95 [74.91]
GCF_003723955.1_ASM372395v1_genomic.fna	Pannonibacter phragmitetus	91.57 [74.09]	91.57 [74.09]	99.07 [87.23]	93.98 [75.74]	97.51 [89.90]	95.55 [71.96]	97.67 [90.66]	95.55 [71.96]	85.02 [21.24]	97.46 [89.21]	97.52 [89.20]	*	85.23 [20.82]	85.25 [20.73]	97.27 [84.90]	97.30 [85.05]	97.31 [84.96]	97.31 [84.95]	93.97 [75.83]
GCF_009915685.1_ASM991568v1_genomic.fna	Pannonibacter sp. XCT-34	85.14 [21.49]	85.14 [21.49]	85.08 [23.42]	85.23 [23.82]	85.32 [24.39]	85.14 [22.61]	85.25 [24.80]	85.14 [22.61]	88.59 [54.82]	85.26 [24.69]	85.33 [24.08]	85.23 [24.58]	*	98.71 [93.21]	85.30 [25.05]	85.27 [25.12]	85.24 [25.14]	85.24 [25.14]	85.23 [23.86]
GCF_009915765.1_ASM991576v1_genomic.fna	Pannonibacter sp. XCT-53	85.22 [21.97]	85.22 [21.97]	85.10 [24.00]	85.25 [24.11]	85.35 [24.81]	85.17 [23.32]	85.28 [25.46]	85.17 [23.32]	88.57 [55.07]	85.31 [24.92]	85.36 [24.87]	85.25 [25.17]	98.71 [95.98]	*	85.29 [25.23]	85.31 [25.25]	85.30 [25.24]	85.30 [25.24]	85.27 [24.15]
GCF_900185665.1_I15F10I1_Assembly_1_genomic.fna	Pannonibacter sp. I15F10I1	91.65 [79.70]	91.65 [79.70]	97.30 [88.63]	94.05 [82.14]	97.27 [91.44]	95.47 [76.52]	97.31 [92.04]	95.47 [76.52]	85.08 [21.49]	97.24 [92.29]	97.34 [92.13]	97.27 [91.53]	85.30 [22.76]	85.29 [22.30]	*	99.50 [98.99]	99.44 [99.21]	99.44 [99.18]	94.05 [82.18]
GCF_900185675.1_P2PFMT1_Assembly_1_genomic.fna	Pannonibacter sp. P2PFMT1	91.64 [78.59]	91.64 [78.60]	97.29 [87.94]	94.03 [80.98]	97.32 [90.06]	95.48 [75.55]	97.35 [90.78]	95.48 [75.55]	85.07 [21.21]	97.28 [90.90]	97.38 [90.75]	97.30 [90.27]	85.27 [22.47]	85.31 [21.99]	99.48 [97.45]	*	99.45 [97.63]	99.45 [97.61]	94.03 [81.02]
GCF_900185695.1_CS1GBFMT1_Assembly_1_genomic.fna	Pannonibacter sp. CS1GBFMT1	91.65 [77.62]	91.65 [77.62]	97.34 [86.37]	94.02 [80.13]	97.32 [89.06]	95.48 [74.58]	97.33 [89.64]	95.48 [74.58]	85.05 [21.00]	97.29 [89.87]	97.38 [89.73]	97.31 [89.14]	85.24 [22.23]	85.30 [21.71]	99.44 [96.57]	99.45 [96.53]	*	99.99 [99.97]	94.02 [80.17]
GCF_900185705.1_TSB10GB1_Assembly_1_genomic.fna	Pannonibacter sp. TSB10GB1	91.65 [77.64]	91.65 [77.65]	97.34 [86.41]	94.02 [80.17]	97.32 [89.09]	95.48 [74.60]	97.33 [89.67]	95.48 [74.60]	85.05 [21.03]	97.28 [89.90]	97.38 [89.76]	97.31 [89.18]	85.24 [22.24]	85.30 [21.72]	99.44 [96.57]	99.45 [96.53]	99.99 [100.00]	*	94.02 [80.20]
GCF_900454465.1_50766_H01_genomic.fna	Pannonibacter phragmitetus	91.92 [84.71]	91.91 [84.71]	93.92 [83.47]	99.99 [99.55]	93.91 [87.31]	93.23 [78.07]	93.94 [87.44]	93.23 [78.07]	85.00 [21.94]	93.91 [87.18]	93.95 [86.93]	93.98 [85.52]	85.23 [23.00]	85.26 [22.57]	94.05 [85.71]	94.03 [85.85]	94.02 [85.90]	94.02 [85.90]	*
>95: likely same species
<95: different species

## Sheet: ST5
Tetranucleotide Correlation
Genome	Common name	Pt1	Pt2	GCA_013823305.1_ASM1382330v1_genomic.fna	GCF_000382365.1_ASM38236v1_genomic.fna	GCF_001188555.1_ASM118855v1_genomic.fna	GCF_001418225.1_ASM141822v1_genomic.fna	GCF_001484065.1_ASM148406v1_genomic.fna	GCF_001517385.1_JGI_assembly_genomic.fna	GCF_003012935.1_ASM301293v1_genomic.fna	GCF_003574985.1_ASM357498v1_genomic.fna	GCF_003703925.1_ASM370392v1_genomic.fna	GCF_003723955.1_ASM372395v1_genomic.fna	GCF_009915685.1_ASM991568v1_genomic.fna	GCF_009915765.1_ASM991576v1_genomic.fna	GCF_900185665.1_I15F10I1_Assembly_1_genomic.fna	GCF_900185675.1_P2PFMT1_Assembly_1_genomic.fna	GCF_900185695.1_CS1GBFMT1_Assembly_1_genomic.fna	GCF_900185705.1_TSB10GB1_Assembly_1_genomic.fna	GCF_900454465.1_50766_H01_genomic.fna
Pt1	-	*	0.99999	0.9938	0.99697	0.99265	0.99637	0.99163	0.99637	0.91535	0.99271	0.99249	0.99218	0.87024	0.86856	0.99422	0.99413	0.99349	0.99353	0.9969
Pt2	-	0.99999	*	0.99389	0.99702	0.99276	0.99642	0.99174	0.99642	0.91539	0.99283	0.9926	0.99229	0.87054	0.86886	0.99432	0.99424	0.9936	0.99363	0.99696
GCA_013823305.1_ASM1382330v1_genomic.fna	Polymorphum sp.	0.9938	0.99389	*	0.99824	0.99939	0.9985	0.99927	0.9985	0.92532	0.99956	0.99935	0.9994	0.89182	0.89048	0.99966	0.99965	0.99955	0.99956	0.9982
GCF_000382365.1_ASM38236v1_genomic.fna	Pannonibacter phragmitetus DSM 14782	0.99697	0.99702	0.99824	*	0.99705	0.9987	0.99661	0.9987	0.91713	0.99734	0.99691	0.99677	0.87983	0.87832	0.99844	0.99839	0.998	0.99802	0.99995
GCF_001188555.1_ASM118855v1_genomic.fna	Pannonibacter phragmitetus	0.99265	0.99276	0.99939	0.99705	*	0.9976	0.99954	0.9976	0.93136	0.99979	0.99957	0.99972	0.89936	0.89803	0.99921	0.9992	0.99924	0.99925	0.99707
GCF_001418225.1_ASM141822v1_genomic.fna	Pannonibacter indicus	0.99637	0.99642	0.9985	0.9987	0.9976	*	0.997	1	0.91765	0.99772	0.99727	0.99743	0.88123	0.87978	0.99887	0.99879	0.99841	0.99844	0.99859
GCF_001484065.1_ASM148406v1_genomic.fna	Pannonibacter phragmitetus	0.99163	0.99174	0.99927	0.99661	0.99954	0.997	*	0.997	0.92983	0.9996	0.99968	0.99967	0.89653	0.89521	0.99888	0.99884	0.999	0.999	0.99669
GCF_001517385.1_JGI_assembly_genomic.fna	Pannonibacter indicus	0.99637	0.99642	0.9985	0.9987	0.9976	1	0.997	*	0.91765	0.99772	0.99727	0.99743	0.88123	0.87978	0.99887	0.99879	0.99841	0.99844	0.99859
GCF_003012935.1_ASM301293v1_genomic.fna	Pannonibacter carbonis	0.91535	0.91539	0.92532	0.91713	0.93136	0.91765	0.92983	0.91765	*	0.93009	0.93229	0.9322	0.96817	0.9674	0.92361	0.92354	0.92407	0.92404	0.91746
GCF_003574985.1_ASM357498v1_genomic.fna	Pannonibacter phragmitetus BB	0.99271	0.99283	0.99956	0.99734	0.99979	0.99772	0.9996	0.99772	0.93009	*	0.99962	0.99967	0.89796	0.89664	0.99937	0.99939	0.99943	0.99943	0.99737
GCF_003703925.1_ASM370392v1_genomic.fna	Pannonibacter phragmitetus	0.99249	0.9926	0.99935	0.99691	0.99957	0.99727	0.99968	0.99727	0.93229	0.99962	*	0.99972	0.89825	0.89696	0.99905	0.99905	0.99921	0.99921	0.99696
GCF_003723955.1_ASM372395v1_genomic.fna	Pannonibacter phragmitetus	0.99218	0.99229	0.9994	0.99677	0.99972	0.99743	0.99967	0.99743	0.9322	0.99967	0.99972	*	0.89959	0.89825	0.99914	0.9991	0.99917	0.99917	0.99682
GCF_009915685.1_ASM991568v1_genomic.fna	Pannonibacter sp. XCT-34	0.87024	0.87054	0.89182	0.87983	0.89936	0.88123	0.89653	0.88123	0.96817	0.89796	0.89825	0.89959	*	0.99991	0.89147	0.89123	0.89221	0.89212	0.87945
GCF_009915765.1_ASM991576v1_genomic.fna	Pannonibacter sp. XCT-53	0.86856	0.86886	0.89048	0.87832	0.89803	0.87978	0.89521	0.87978	0.9674	0.89664	0.89696	0.89825	0.99991	*	0.89009	0.88985	0.89085	0.89076	0.87795
GCF_900185665.1_I15F10I1_Assembly_1_genomic.fna	Pannonibacter sp. I15F10I1	0.99422	0.99432	0.99966	0.99844	0.99921	0.99887	0.99888	0.99887	0.92361	0.99937	0.99905	0.99914	0.89147	0.89009	*	0.99995	0.99982	0.99983	0.99837
GCF_900185675.1_P2PFMT1_Assembly_1_genomic.fna	Pannonibacter sp. P2PFMT1	0.99413	0.99424	0.99965	0.99839	0.9992	0.99879	0.99884	0.99879	0.92354	0.99939	0.99905	0.9991	0.89123	0.88985	0.99995	*	0.99985	0.99986	0.99831
GCF_900185695.1_CS1GBFMT1_Assembly_1_genomic.fna	Pannonibacter sp. CS1GBFMT1	0.99349	0.9936	0.99955	0.998	0.99924	0.99841	0.999	0.99841	0.92407	0.99943	0.99921	0.99917	0.89221	0.89085	0.99982	0.99985	*	1	0.99793
GCF_900185705.1_TSB10GB1_Assembly_1_genomic.fna	Pannonibacter sp. TSB10GB1	0.99353	0.99363	0.99956	0.99802	0.99925	0.99844	0.999	0.99844	0.92404	0.99943	0.99921	0.99917	0.89212	0.89076	0.99983	0.99986	1	*	0.99795
GCF_900454465.1_50766_H01_genomic.fna	Pannonibacter phragmitetus	0.9969	0.99696	0.9982	0.99995	0.99707	0.99859	0.99669	0.99859	0.91746	0.99737	0.99696	0.99682	0.87945	0.87795	0.99837	0.99831	0.99793	0.99795	*
Above cutoff (>0.999)
In range (>0.989)
Below cutoff (<0.989)

## Sheet: ST6
Tetranucleotide Correlation Search results for Pt1 genome
#	Species	Strain	Domain	Phylum	Class	Order	Family	Z-Score
1	Pannonibacter phragmitetus DSM 14782	DSM 14782	Bacteria	Pseudomonadota	Alphaproteobacteria	Hyphomicrobiales	Stappiaceae	0.99697		Above cutoff (>0.999)
2	Pannonibacter phragmitetus NCTC13350	NCTC13350	Bacteria	Pseudomonadota	Alphaproteobacteria	Hyphomicrobiales	Stappiaceae	0.9969		In range (>0.989)
3	Pannonibacter indicus DSM 23407	DSM 23407	Bacteria	Pseudomonadota	Alphaproteobacteria	Hyphomicrobiales	Stappiaceae	0.99637		Below cutoff (<0.989)
4	Pannonibacter phragmitetus CGMCC9175	CGMCC9175	Bacteria	Pseudomonadota	Alphaproteobacteria	Hyphomicrobiales	Stappiaceae	0.99265
5	Pannonibacter phragmitetus 31801	31801	Bacteria	Pseudomonadota	Alphaproteobacteria	Hyphomicrobiales	Stappiaceae	0.99163
6	Gellertiella hungarica DSM 29853	DSM 29853	Bacteria	Pseudomonadota	Alphaproteobacteria	Hyphomicrobiales	Rhizobiaceae	0.92775
7	Pyruvatibacter mobilis GYP-11	GYP-11	Bacteria	Pseudomonadota	Alphaproteobacteria	Hyphomicrobiales	Parvibaculaceae	0.91927
8	Pyruvatibacter mobilis CGMCC 1.15125	CGMCC 1.15125	Bacteria	Pseudomonadota	Alphaproteobacteria	Hyphomicrobiales	Parvibaculaceae	0.91913
9	Pyruvatibacter mobilis CGMCC 1.15125	CGMCC 1.15125	Bacteria	Pseudomonadota	Alphaproteobacteria	Hyphomicrobiales	Parvibaculaceae	0.91903
10	Rhizobium pseudoryzae DSM 19479	DSM 19479	Bacteria	Pseudomonadota	Alphaproteobacteria	Hyphomicrobiales	Rhizobiaceae	0.91789
11	Pannonibacter carbonis Q4.6	Q4.6	Bacteria	Pseudomonadota	Alphaproteobacteria	Hyphomicrobiales	Stappiaceae	0.91535
12	Hyphomonas polymorpha PS728	PS728	Bacteria	Pseudomonadota	Alphaproteobacteria	Hyphomonadales	Hyphomonadaceae	0.9101
13	Roseibium litorale 4C16A	4C16A	Bacteria	Pseudomonadota	Alphaproteobacteria	Hyphomicrobiales	Stappiaceae	0.90802
14	Rhizobium borbori DSM 26385	DSM 26385	Bacteria	Pseudomonadota	Alphaproteobacteria	Hyphomicrobiales	Rhizobiaceae	0.90581
15	Sphingobium fluviale CHR27	CHR27	Bacteria	Pseudomonadota	Alphaproteobacteria	Sphingomonadales	Sphingomonadaceae	0.90322
16	Roseibium suaedae DSM 22153	DSM 22153	Bacteria	Pseudomonadota	Alphaproteobacteria	Hyphomicrobiales	Stappiaceae	0.89509
17	Aurantiacibacter xanthus CCTCC AB 2015396	CCTCC AB 2015396	Bacteria	Pseudomonadota	Alphaproteobacteria	Sphingomonadales	Erythrobacteraceae	0.89421
18	Porphyrobacter sp. AAP60	AAP60	Bacteria	Pseudomonadota	Alphaproteobacteria	Sphingomonadales	Erythrobacteraceae	0.89222
19	Aquamicrobium lusatiense DSM 11099	DSM 11099	Bacteria	Pseudomonadota	Alphaproteobacteria	Hyphomicrobiales	Phyllobacteriaceae	0.89083
20	Pararhizobium polonicum F5.1	F5.1	Bacteria	Pseudomonadota	Alphaproteobacteria	Hyphomicrobiales	Rhizobiaceae	0.89045
21	Brucella endophytica CGMCC 1.15082	CGMCC 1.15082	Bacteria	Pseudomonadota	Alphaproteobacteria	Hyphomicrobiales	Brucellaceae	0.89026
22	Chelativorans petroleitrophicus SCAU 2101	SCAU 2101	Bacteria	Pseudomonadota	Alphaproteobacteria	Hyphomicrobiales	Phyllobacteriaceae	0.88953
23	Rhizobium sp. AAP43	AAP43	Bacteria	Pseudomonadota	Alphaproteobacteria	Hyphomicrobiales	Rhizobiaceae	0.88827
24	Peteryoungia ipomoeae shin9-1	shin9-1	Bacteria	Pseudomonadota	Alphaproteobacteria	Hyphomicrobiales	Rhizobiaceae	0.88786
25	Allorhizobium undicola ORS 992 = ATCC 700741	ATCC 700741	Bacteria	Pseudomonadota	Alphaproteobacteria	Hyphomicrobiales	Rhizobiaceae	0.88732
26	Aurantiacibacter suaedae GH3-15	GH3-15	Bacteria	Pseudomonadota	Alphaproteobacteria	Sphingomonadales	Erythrobacteraceae	0.88713
27	Rhizobium sp. H41	H41	Bacteria	Pseudomonadota	Alphaproteobacteria	Hyphomicrobiales	Rhizobiaceae	0.88655
28	Rhizobium oryzihabitans M15	M15	Bacteria	Pseudomonadota	Alphaproteobacteria	Hyphomicrobiales	Rhizobiaceae	0.88592
29	Agrobacterium tumefaciens F2	F2	Bacteria	Pseudomonadota	Alphaproteobacteria	Hyphomicrobiales	Rhizobiaceae	0.88559
30	Agrobacterium tumefaciens S33	S33	Bacteria	Pseudomonadota	Alphaproteobacteria	Hyphomicrobiales	Rhizobiaceae	0.88533
31	Martelella endophytica YC6887	YC6887	Bacteria	Pseudomonadota	Alphaproteobacteria	Hyphomicrobiales	Aurantimonadaceae	0.88531
32	Rhizobium wuzhouense W44	W44	Bacteria	Pseudomonadota	Alphaproteobacteria	Hyphomicrobiales	Rhizobiaceae	0.8852
33	Pararhizobium antarcticum NAQVI 59	NAQVI 59	Bacteria	Pseudomonadota	Alphaproteobacteria	Hyphomicrobiales	Rhizobiaceae	0.88509
34	Agrobacterium tumefaciens S2	S2	Bacteria	Pseudomonadota	Alphaproteobacteria	Hyphomicrobiales	Rhizobiaceae	0.88484
35	Agrobacterium tumefaciens S33	S33	Bacteria	Pseudomonadota	Alphaproteobacteria	Hyphomicrobiales	Rhizobiaceae	0.88475
36	Nitratireductor aestuarii CGMCC 1.15320	CGMCC 1.15320	Bacteria	Pseudomonadota	Alphaproteobacteria	Hyphomicrobiales	Phyllobacteriaceae	0.88424
37	Hoeflea halophila KCTC 23107	KCTC 23107	Bacteria	Pseudomonadota	Alphaproteobacteria	Hyphomicrobiales	Phyllobacteriaceae	0.88382
38	Rhizobium pusense IRBG74	IRBG74	Bacteria	Pseudomonadota	Alphaproteobacteria	Hyphomicrobiales	Rhizobiaceae	0.88348
39	Rhizobium sp. Root149	Root149	Bacteria	Pseudomonadota	Alphaproteobacteria	Hyphomicrobiales	Rhizobiaceae	0.88333
40	Rhizobium sp. Root1334	Root1334	Bacteria	Pseudomonadota	Alphaproteobacteria	Hyphomicrobiales	Rhizobiaceae	0.88328
41	Agrobacterium rhizogenes NCPPB2659	NCPPB2659	Bacteria	Pseudomonadota	Alphaproteobacteria	Hyphomicrobiales	Rhizobiaceae	0.88322
42	Rhizobium sp. Root73	Root73	Bacteria	Pseudomonadota	Alphaproteobacteria	Hyphomicrobiales	Rhizobiaceae	0.88319
43	Agrobacterium pusense LMG 25623	LMG 25623	Bacteria	Pseudomonadota	Alphaproteobacteria	Hyphomicrobiales	Rhizobiaceae	0.88296
44	Agrobacterium pusense NRCPB10	NRCPB10	Bacteria	Pseudomonadota	Alphaproteobacteria	Hyphomicrobiales	Rhizobiaceae	0.88282
45	Rhizobium sp. UR51a	UR51a	Bacteria	Pseudomonadota	Alphaproteobacteria	Hyphomicrobiales	Rhizobiaceae	0.88279
46	Novosphingobium subterraneum DSM 12447	DSM 12447	Bacteria	Pseudomonadota	Alphaproteobacteria	Sphingomonadales	Sphingomonadaceae	0.88265
47	Aquamicrobium defluvii DSM 11603	DSM 11603	Bacteria	Pseudomonadota	Alphaproteobacteria	Hyphomicrobiales	Phyllobacteriaceae	0.88239
48	Rhizobium sp. Root274	Root274	Bacteria	Pseudomonadota	Alphaproteobacteria	Hyphomicrobiales	Rhizobiaceae	0.88238
49	Rhizobium sp. Root1240	Root1240	Bacteria	Pseudomonadota	Alphaproteobacteria	Hyphomicrobiales	Rhizobiaceae	0.88237
50	Agrobacterium sp. SUL3	SUL3	Bacteria	Pseudomonadota	Alphaproteobacteria	Hyphomicrobiales	Rhizobiaceae	0.88228

## Sheet: ST7
Tetranucleotide Correlation Search results for Pt2 genome
#	Species	Strain	Domain	Phylum	Class	Order	Family	Z-Score
1	Pannonibacter phragmitetus DSM 14782	DSM 14782	Bacteria	Pseudomonadota	Alphaproteobacteria	Hyphomicrobiales	Stappiaceae	0.99703		Above cutoff (>0.999)
2	Pannonibacter phragmitetus NCTC13350	NCTC13350	Bacteria	Pseudomonadota	Alphaproteobacteria	Hyphomicrobiales	Stappiaceae	0.99696		In range (>0.989)
3	Pannonibacter indicus DSM 23407	DSM 23407	Bacteria	Pseudomonadota	Alphaproteobacteria	Hyphomicrobiales	Stappiaceae	0.99642		Below cutoff (<0.989)
4	Pannonibacter phragmitetus CGMCC9175	CGMCC9175	Bacteria	Pseudomonadota	Alphaproteobacteria	Hyphomicrobiales	Stappiaceae	0.99277
5	Pannonibacter phragmitetus 31801	31801	Bacteria	Pseudomonadota	Alphaproteobacteria	Hyphomicrobiales	Stappiaceae	0.99174
6	Gellertiella hungarica DSM 29853	DSM 29853	Bacteria	Pseudomonadota	Alphaproteobacteria	Hyphomicrobiales	Rhizobiaceae	0.92779
7	Pyruvatibacter mobilis GYP-11	GYP-11	Bacteria	Pseudomonadota	Alphaproteobacteria	Hyphomicrobiales	Parvibaculaceae	0.91947
8	Pyruvatibacter mobilis CGMCC 1.15125	CGMCC 1.15125	Bacteria	Pseudomonadota	Alphaproteobacteria	Hyphomicrobiales	Parvibaculaceae	0.91932
9	Pyruvatibacter mobilis CGMCC 1.15125	CGMCC 1.15125	Bacteria	Pseudomonadota	Alphaproteobacteria	Hyphomicrobiales	Parvibaculaceae	0.91923
10	Rhizobium pseudoryzae DSM 19479	DSM 19479	Bacteria	Pseudomonadota	Alphaproteobacteria	Hyphomicrobiales	Rhizobiaceae	0.91781
11	Pannonibacter carbonis Q4.6	Q4.6	Bacteria	Pseudomonadota	Alphaproteobacteria	Hyphomicrobiales	Stappiaceae	0.91539
12	Hyphomonas polymorpha PS728	PS728	Bacteria	Pseudomonadota	Alphaproteobacteria	Hyphomonadales	Hyphomonadaceae	0.91041
13	Roseibium litorale 4C16A	4C16A	Bacteria	Pseudomonadota	Alphaproteobacteria	Hyphomicrobiales	Stappiaceae	0.90796
14	Rhizobium borbori DSM 26385	DSM 26385	Bacteria	Pseudomonadota	Alphaproteobacteria	Hyphomicrobiales	Rhizobiaceae	0.90547
15	Sphingobium fluviale CHR27	CHR27	Bacteria	Pseudomonadota	Alphaproteobacteria	Sphingomonadales	Sphingomonadaceae	0.90335
16	Roseibium suaedae DSM 22153	DSM 22153	Bacteria	Pseudomonadota	Alphaproteobacteria	Hyphomicrobiales	Stappiaceae	0.89502
17	Aurantiacibacter xanthus CCTCC AB 2015396	CCTCC AB 2015396	Bacteria	Pseudomonadota	Alphaproteobacteria	Sphingomonadales	Erythrobacteraceae	0.89446
18	Porphyrobacter sp. AAP60	AAP60	Bacteria	Pseudomonadota	Alphaproteobacteria	Sphingomonadales	Erythrobacteraceae	0.89209
19	Aquamicrobium lusatiense DSM 11099	DSM 11099	Bacteria	Pseudomonadota	Alphaproteobacteria	Hyphomicrobiales	Phyllobacteriaceae	0.89079
20	Pararhizobium polonicum F5.1	F5.1	Bacteria	Pseudomonadota	Alphaproteobacteria	Hyphomicrobiales	Rhizobiaceae	0.89021
21	Brucella endophytica CGMCC 1.15082	CGMCC 1.15082	Bacteria	Pseudomonadota	Alphaproteobacteria	Hyphomicrobiales	Brucellaceae	0.89018
22	Chelativorans petroleitrophicus SCAU 2101	SCAU 2101	Bacteria	Pseudomonadota	Alphaproteobacteria	Hyphomicrobiales	Phyllobacteriaceae	0.88967
23	Rhizobium sp. AAP43	AAP43	Bacteria	Pseudomonadota	Alphaproteobacteria	Hyphomicrobiales	Rhizobiaceae	0.88794
24	Peteryoungia ipomoeae shin9-1	shin9-1	Bacteria	Pseudomonadota	Alphaproteobacteria	Hyphomicrobiales	Rhizobiaceae	0.88754
25	Aurantiacibacter suaedae GH3-15	GH3-15	Bacteria	Pseudomonadota	Alphaproteobacteria	Sphingomonadales	Erythrobacteraceae	0.8873
26	Allorhizobium undicola ORS 992 = ATCC 700741	ATCC 700741	Bacteria	Pseudomonadota	Alphaproteobacteria	Hyphomicrobiales	Rhizobiaceae	0.88698
27	Rhizobium sp. H41	H41	Bacteria	Pseudomonadota	Alphaproteobacteria	Hyphomicrobiales	Rhizobiaceae	0.88615
28	Rhizobium oryzihabitans M15	M15	Bacteria	Pseudomonadota	Alphaproteobacteria	Hyphomicrobiales	Rhizobiaceae	0.8856
29	Agrobacterium tumefaciens F2	F2	Bacteria	Pseudomonadota	Alphaproteobacteria	Hyphomicrobiales	Rhizobiaceae	0.8853
30	Martelella endophytica YC6887	YC6887	Bacteria	Pseudomonadota	Alphaproteobacteria	Hyphomicrobiales	Aurantimonadaceae	0.88528
31	Rhizobium wuzhouense W44	W44	Bacteria	Pseudomonadota	Alphaproteobacteria	Hyphomicrobiales	Rhizobiaceae	0.88508
32	Agrobacterium tumefaciens S33	S33	Bacteria	Pseudomonadota	Alphaproteobacteria	Hyphomicrobiales	Rhizobiaceae	0.88492
33	Pararhizobium antarcticum NAQVI 59	NAQVI 59	Bacteria	Pseudomonadota	Alphaproteobacteria	Hyphomicrobiales	Rhizobiaceae	0.88484
34	Agrobacterium tumefaciens S2	S2	Bacteria	Pseudomonadota	Alphaproteobacteria	Hyphomicrobiales	Rhizobiaceae	0.88453
35	Nitratireductor aestuarii CGMCC 1.15320	CGMCC 1.15320	Bacteria	Pseudomonadota	Alphaproteobacteria	Hyphomicrobiales	Phyllobacteriaceae	0.88436
36	Agrobacterium tumefaciens S33	S33	Bacteria	Pseudomonadota	Alphaproteobacteria	Hyphomicrobiales	Rhizobiaceae	0.88435
37	Hoeflea halophila KCTC 23107	KCTC 23107	Bacteria	Pseudomonadota	Alphaproteobacteria	Hyphomicrobiales	Phyllobacteriaceae	0.88367
38	Rhizobium pusense IRBG74	IRBG74	Bacteria	Pseudomonadota	Alphaproteobacteria	Hyphomicrobiales	Rhizobiaceae	0.88306
39	Rhizobium sp. Root149	Root149	Bacteria	Pseudomonadota	Alphaproteobacteria	Hyphomicrobiales	Rhizobiaceae	0.88294
40	Agrobacterium rhizogenes NCPPB2659	NCPPB2659	Bacteria	Pseudomonadota	Alphaproteobacteria	Hyphomicrobiales	Rhizobiaceae	0.88289
41	Rhizobium sp. Root1334	Root1334	Bacteria	Pseudomonadota	Alphaproteobacteria	Hyphomicrobiales	Rhizobiaceae	0.88286
42	Rhizobium sp. Root73	Root73	Bacteria	Pseudomonadota	Alphaproteobacteria	Hyphomicrobiales	Rhizobiaceae	0.88278
43	Novosphingobium subterraneum DSM 12447	DSM 12447	Bacteria	Pseudomonadota	Alphaproteobacteria	Sphingomonadales	Sphingomonadaceae	0.88269
44	Agrobacterium pusense LMG 25623	LMG 25623	Bacteria	Pseudomonadota	Alphaproteobacteria	Hyphomicrobiales	Rhizobiaceae	0.88254
45	Agrobacterium pusense NRCPB10	NRCPB10	Bacteria	Pseudomonadota	Alphaproteobacteria	Hyphomicrobiales	Rhizobiaceae	0.88239
46	Rhizobium sp. UR51a	UR51a	Bacteria	Pseudomonadota	Alphaproteobacteria	Hyphomicrobiales	Rhizobiaceae	0.88236
47	Aquamicrobium defluvii DSM 11603	DSM 11603	Bacteria	Pseudomonadota	Alphaproteobacteria	Hyphomicrobiales	Phyllobacteriaceae	0.88236
48	Rhizobium sp. Root274	Root274	Bacteria	Pseudomonadota	Alphaproteobacteria	Hyphomicrobiales	Rhizobiaceae	0.88222
49	Rhizobium sp. Root1240	Root1240	Bacteria	Pseudomonadota	Alphaproteobacteria	Hyphomicrobiales	Rhizobiaceae	0.88221
50	Novosphingobium sediminis NBRC 106119	NBRC 106119	Bacteria	Pseudomonadota	Alphaproteobacteria	Sphingomonadales	Sphingomonadaceae	0.88211

## Sheet: ST8
Query strain	Subject strain	dDDH (d0, in %)	C.I. (d0, in %)	dDDH (d4, in %)	C.I. (d4, in %)	dDDH (d6, in %)	C.I. (d6, in %)	G+C content difference (in %)
Pt1	Pannonibacter phragmitetus DSM 14782	82.2	[78.3 - 85.5]	44.4	[41.9 - 47.0]	75.2	[71.7 - 78.3]	0.33		>70%	likely same species
Pt1	Pannonibacter indicus DSM 23407	77.8	[73.9 - 81.4]	41.1	[38.6 - 43.6]	70.2	[66.8 - 73.4]	0.67
Pt1	Paracoccus shanxieyensis DK398	13.2	[10.5 - 16.5]	25.7	[23.4 - 28.2]	13.6	[11.2 - 16.4]	1.97
Pt1	Paracoccus binzhouensis wg1T	13.5	[10.7 - 16.8]	24.3	[22.0 - 26.7]	13.8	[11.4 - 16.6]	4.86
Pt1	Pannonibacter carbonis Q4.6	21.1	[17.9 - 24.8]	21.4	[19.2 - 23.8]	20.3	[17.5 - 23.3]	0.82
Pt1	Roseibium aestuarii SYSU M00256-3	16.6	[13.6 - 20.1]	21.2	[19.0 - 23.7]	16.6	[14.0 - 19.5]	1.98
Pt1	Polymorphum gilvum CGMCC 1.9160	17.6	[14.6 - 21.2]	20.9	[18.7 - 23.4]	17.4	[14.7 - 20.3]	4.34
Pt1	Roseibium album CECT 5095	13.0	[10.3 - 16.3]	20.4	[18.1 - 22.8]	13.4	[11.0 - 16.2]	6.41
Pt1	Roseibium polysiphoniae KACC 19711T	13.7	[10.9 - 17.1]	20.3	[18.1 - 22.7]	14.0	[11.6 - 16.8]	4.67
Pt1	Stappia taiwanensis CCM7757	14.5	[11.7 - 17.9]	20.1	[17.9 - 22.5]	14.7	[12.3 - 17.6]	2.6
Pt1	Roseibium suaedae DSM 22153	15.9	[12.9 - 19.4]	20.1	[17.9 - 22.6]	15.9	[13.3 - 18.8]	2.6
Pt1	Roseibium aggregatum IAM 12614	14.4	[11.6 - 17.8]	20.0	[17.8 - 22.5]	14.6	[12.2 - 17.5]	3.41
Pt1	Roseibium marinum DSM 17023	14.0	[11.2 - 17.4]	19.9	[17.7 - 22.3]	14.2	[11.8 - 17.1]	2.45
Pt1	Roseibium litorale 4C16A T	16.0	[13.0 - 19.5]	19.9	[17.7 - 22.3]	15.9	[13.4 - 18.8]	3.0
Pt2	Pannonibacter phragmitetus DSM 14782	82.1	[78.2 - 85.4]	44.4	[41.9 - 47.0]	75.1	[71.7 - 78.3]	0.35
Pt2	Pannonibacter indicus DSM 23407	77.8	[73.8 - 81.3]	41.1	[38.6 - 43.6]	70.2	[66.7 - 73.4]	0.68
Pt2	Paracoccus shanxieyensis DK398	13.2	[10.5 - 16.5]	25.7	[23.4 - 28.2]	13.6	[11.2 - 16.4]	1.98
Pt2	Paracoccus binzhouensis wg1T	13.5	[10.7 - 16.8]	24.3	[21.9 - 26.7]	13.8	[11.4 - 16.6]	4.88
Pt2	Pannonibacter carbonis Q4.6	21.1	[17.9 - 24.8]	21.4	[19.2 - 23.8]	20.3	[17.5 - 23.3]	0.84
Pt2	Roseibium aestuarii SYSU M00256-3	16.6	[13.6 - 20.1]	21.2	[19.0 - 23.7]	16.6	[14.0 - 19.5]	1.99
Pt2	Polymorphum gilvum CGMCC 1.9160	17.6	[14.6 - 21.2]	20.9	[18.7 - 23.4]	17.4	[14.7 - 20.3]	4.36
Pt2	Roseibium album CECT 5095	13.0	[10.3 - 16.3]	20.4	[18.1 - 22.8]	13.4	[11.0 - 16.2]	6.4
Pt2	Roseibium polysiphoniae KACC 19711T	13.7	[10.9 - 17.1]	20.3	[18.1 - 22.7]	14.0	[11.6 - 16.8]	4.65
Pt2	Stappia taiwanensis CCM7757	14.5	[11.7 - 17.9]	20.1	[17.9 - 22.5]	14.7	[12.3 - 17.6]	2.62
Pt2	Roseibium suaedae DSM 22153	15.9	[12.9 - 19.4]	20.1	[17.9 - 22.6]	15.9	[13.3 - 18.8]	2.59
Pt2	Roseibium aggregatum IAM 12614	14.4	[11.6 - 17.8]	20.0	[17.8 - 22.5]	14.6	[12.2 - 17.5]	3.4
Pt2	Roseibium marinum DSM 17023	14.0	[11.2 - 17.4]	19.9	[17.7 - 22.3]	14.2	[11.8 - 17.1]	2.44
Pt2	Roseibium litorale 4C16A T	16.0	[13.0 - 19.5]	19.9	[17.7 - 22.3]	15.9	[13.4 - 18.8]	2.99

## Sheet: ST9
ABRicate output for Pt1 and Pt2 genome assemblies
Genome	Sequence	Start	End	Gene	Coverage	Coverage_map	Gaps	%coverage	%identity	Database	Accession	Product
Pt1	NODE_23_length_17206_cov_24.749723	7182	7425	Nocardia_rifampin_resistant_beta-subunit_of_RNA_polymerase_(rpoB2)	2532-2775/3489	..........==...	0/0	6.99	76.23	card	AP006618.1:4835200-4838689	Due to gene duplication the genomes of Nocardia species include both rifampin-sensitive beta-subunit of RNA polymerase (rpoB) and rifampin-resistant beta-subunit of RNA polymerase (rpoB2) genes with ~88% similarity between the two gene products. Expression of the rpoB2 variant results in replacement of rifampin sensitivity with rifampin resistance.
Pt1	NODE_23_length_17206_cov_24.749723	7747	8082	Nocardia_rifampin_resistant_beta-subunit_of_RNA_polymerase_(rpoB2)	3025-3360/3489	.............==	0/0	9.63	76.79	card	AP006618.1:4835200-4838689	Due to gene duplication the genomes of Nocardia species include both rifampin-sensitive beta-subunit of RNA polymerase (rpoB) and rifampin-resistant beta-subunit of RNA polymerase (rpoB2) genes with ~88% similarity between the two gene products. Expression of the rpoB2 variant results in replacement of rifampin sensitivity with rifampin resistance.
Pt1	NODE_2_length_551890_cov_28.471165	69972	70484	mexW	951-1463/3057	....===./......	4/4	16.72	75.34	card	NC_002516.2:4904647-4907704	MexW is the RND-type membrane protein of the efflux complex MexVW-OprM.
Pt1	NODE_10_length_195886_cov_24.702099	172962	173266	fepA	202-506/2241	.===..../......	4/6	13.48	76.30	ecoli_vf	gi:26246561	ferrienterobactin outer membrane transporter
Pt2	NODE_18_length_16714_cov_45.531226	8633	8968	Nocardia_rifampin_resistant_beta-subunit_of_RNA_polymerase_(rpoB2)	3025-3360/3489	.............==	0/0	9.63	76.79	card	AP006618.1:4835200-4838689	Due to gene duplication the genomes of Nocardia species include both rifampin-sensitive beta-subunit of RNA polymerase (rpoB) and rifampin-resistant beta-subunit of RNA polymerase (rpoB2) genes with ~88% similarity between the two gene products. Expression of the rpoB2 variant results in replacement of rifampin sensitivity with rifampin resistance.
Pt2	NODE_18_length_16714_cov_45.531226	9290	9533	Nocardia_rifampin_resistant_beta-subunit_of_RNA_polymerase_(rpoB2)	2532-2775/3489	..........==...	0/0	6.99	76.23	card	AP006618.1:4835200-4838689	Due to gene duplication the genomes of Nocardia species include both rifampin-sensitive beta-subunit of RNA polymerase (rpoB) and rifampin-resistant beta-subunit of RNA polymerase (rpoB2) genes with ~88% similarity between the two gene products. Expression of the rpoB2 variant results in replacement of rifampin sensitivity with rifampin resistance.
Pt2	NODE_2_length_551890_cov_51.180460	69972	70484	mexW	951-1463/3057	....===./......	4/4	16.72	75.34	card	NC_002516.2:4904647-4907704	MexW is the RND-type membrane protein of the efflux complex MexVW-OprM.
Pt2	NODE_11_length_195324_cov_40.918805	22059	22363	fepA	202-506/2241	.===..../......	4/6	13.48	76.30	ecoli_vf	gi:26246561	ferrienterobactin outer membrane transporter

## Sheet: ST10
InterPRO protein domain annotation on Pt1 genome assembly
Protein accession	Protein length	Analysis	Signature accession	Signature description	Start location	Stop location	Score	Status	InterPRO annotations	InterPRO descriptions	Gene Ontology Accession	Pathway accession
FGIJAEJN_03489	686	SUPERFAMILY	SSF54980	EF-G C-terminal domain-like	393	469	6.12E-17	T	IPR035647	EF-G domain III/V-like	-	Reactome: R-BTA-156902|Reactome: R-BTA-5358493|Reactome: R-BTA-5419276|Reactome: R-BTA-6798695|Reactome: R-BTA-8876725|Reactome: R-CEL-156902|Reactome: R-CEL-5358493|Reactome: R-CEL-5389840|Reactome: R-CEL-6798695|Reactome: R-CEL-8876725|Reactome: R-DDI-156902|Reactome: R-DDI-5358493|Reactome: R-DDI-6798695|Reactome: R-DDI-8876725|Reactome: R-DME-156902|Reactome: R-DME-5358493|Reactome: R-DME-538…
FGIJAEJN_03489	686	Gene3D	G3DSA:3.40.50.300	-	12	286	2.1E-47	T	IPR027417	P-loop containing nucleoside triphosphate hydrolase	-	MetaCyc: PWY-102|MetaCyc: PWY-1061|MetaCyc: PWY-1187|MetaCyc: PWY-1281|MetaCyc: PWY-1722|MetaCyc: PWY-181|MetaCyc: PWY-1822|MetaCyc: PWY-2083|MetaCyc: PWY-2161|MetaCyc: PWY-2201|MetaCyc: PWY-2681|MetaCyc: PWY-2781|MetaCyc: PWY-2821|MetaCyc: PWY-3542|MetaCyc: PWY-3602|MetaCyc: PWY-361|MetaCyc: PWY-3841|MetaCyc: PWY-3961|MetaCyc: PWY-4021|MetaCyc: PWY-4061|MetaCyc: PWY-4161|MetaCyc: PWY-4202|MetaCy…
FGIJAEJN_03489	686	Gene3D	G3DSA:3.30.230.10	-	473	677	6.6E-62	T	IPR014721	Ribosomal protein S5 domain 2-type fold, subgroup	-	MetaCyc: PWY-3821|MetaCyc: PWY-4|MetaCyc: PWY-5443|MetaCyc: PWY-6148|MetaCyc: PWY-6163|MetaCyc: PWY-6174|MetaCyc: PWY-6317|MetaCyc: PWY-6527|MetaCyc: PWY-6654|MetaCyc: PWY-702|MetaCyc: PWY-7250|MetaCyc: PWY-7391|MetaCyc: PWY-7524|MetaCyc: PWY-7560|MetaCyc: PWY-7884|MetaCyc: PWY-8125|MetaCyc: PWY-82|MetaCyc: PWY-922|Reactome: R-BTA-156827|Reactome: R-BTA-156902|Reactome: R-BTA-1799339|Reactome: R-…
FGIJAEJN_03489	686	CDD	cd03713	EFG_mtEFG_C	590	669	1.98992E-22	T	IPR035649	EFG, domain V	-	Reactome: R-BTA-5419276|Reactome: R-CEL-5389840|Reactome: R-DME-5389840|Reactome: R-DME-5419276|Reactome: R-DRE-5389840|Reactome: R-DRE-5419276|Reactome: R-HSA-5389840|Reactome: R-HSA-5419276|Reactome: R-MMU-5389840|Reactome: R-MMU-5419276|Reactome: R-RNO-5389840|Reactome: R-RNO-5419276
FGIJAEJN_03489	686	CDD	cd04170	EF-G_bact	18	284	2.02133E-99	T	-	-
FGIJAEJN_03489	686	Pfam	PF03764	Elongation factor G, domain IV	467	584	4.2E-39	T	IPR005517	Translation elongation factor EFG/EF2, domain IV	GO:0005525	Reactome: R-BTA-156902|Reactome: R-BTA-5358493|Reactome: R-BTA-5419276|Reactome: R-BTA-6798695|Reactome: R-BTA-8876725|Reactome: R-CEL-156902|Reactome: R-CEL-5358493|Reactome: R-CEL-5389840|Reactome: R-CEL-6798695|Reactome: R-CEL-8876725|Reactome: R-DDI-156902|Reactome: R-DDI-5358493|Reactome: R-DDI-6798695|Reactome: R-DDI-8876725|Reactome: R-DME-156902|Reactome: R-DME-5358493|Reactome: R-DME-538…
FGIJAEJN_03489	686	SMART	SM00838	EFG_C_a	587	677	1.7E-11	T	IPR000640	Elongation factor EFG, domain V-like	-	Reactome: R-BTA-156902|Reactome: R-BTA-5358493|Reactome: R-BTA-5419276|Reactome: R-BTA-6798695|Reactome: R-BTA-8876725|Reactome: R-CEL-156902|Reactome: R-CEL-5358493|Reactome: R-CEL-5389840|Reactome: R-CEL-6798695|Reactome: R-CEL-8876725|Reactome: R-DDI-156902|Reactome: R-DDI-5358493|Reactome: R-DDI-6798695|Reactome: R-DDI-8876725|Reactome: R-DME-156902|Reactome: R-DME-5358493|Reactome: R-DME-538…
FGIJAEJN_03489	686	PANTHER	PTHR43261	TRANSLATION ELONGATION FACTOR G-RELATED	14	682	1.1E-129	T	-	-
FGIJAEJN_03489	686	FunFam	G3DSA:3.30.230.10:FF:000003	Elongation factor G	473	603	2.7E-41	T	-	-
FGIJAEJN_03489	686	SUPERFAMILY	SSF54211	Ribosomal protein S5 domain 2-like	467	586	4.55E-39	T	IPR020568	Ribosomal protein S5 domain 2-type fold	-	MetaCyc: PWY-1723|MetaCyc: PWY-1861|MetaCyc: PWY-3821|MetaCyc: PWY-4|MetaCyc: PWY-4841|MetaCyc: PWY-5443|MetaCyc: PWY-5971|MetaCyc: PWY-5973|MetaCyc: PWY-5989|MetaCyc: PWY-6|MetaCyc: PWY-6148|MetaCyc: PWY-6163|MetaCyc: PWY-6174|MetaCyc: PWY-6282|MetaCyc: PWY-6317|MetaCyc: PWY-6478|MetaCyc: PWY-6519|MetaCyc: PWY-6527|MetaCyc: PWY-6654|MetaCyc: PWY-702|MetaCyc: PWY-7250|MetaCyc: PWY-7388|MetaCyc: P…
FGIJAEJN_03489	686	ProSiteProfiles	PS51722	Translational (tr)-type guanine nucleotide-binding (G) domain profile.	14	287	22.78775	T	IPR000795	Translational (tr)-type GTP-binding domain	GO:0003924|GO:0005525	MetaCyc: PWY-5278|MetaCyc: PWY-5340|MetaCyc: PWY-6683|MetaCyc: PWY-6932|Reactome: R-BTA-156827|Reactome: R-BTA-156842|Reactome: R-BTA-156902|Reactome: R-BTA-3371511|Reactome: R-BTA-381042|Reactome: R-BTA-382556|Reactome: R-BTA-5358493|Reactome: R-BTA-5419276|Reactome: R-BTA-6798695|Reactome: R-BTA-72649|Reactome: R-BTA-72695|Reactome: R-BTA-72702|Reactome: R-BTA-72731|Reactome: R-BTA-8876725|Reac…
FGIJAEJN_03489	686	Pfam	PF14492	Elongation Factor G, domain III	393	464	1.3E-21	T	IPR041095	Elongation Factor G, domain II	-	Reactome: R-BTA-156902|Reactome: R-BTA-5358493|Reactome: R-BTA-5419276|Reactome: R-BTA-6798695|Reactome: R-BTA-8876725|Reactome: R-CEL-156902|Reactome: R-CEL-5358493|Reactome: R-CEL-5389840|Reactome: R-CEL-6798695|Reactome: R-CEL-8876725|Reactome: R-DDI-156902|Reactome: R-DDI-5358493|Reactome: R-DDI-6798695|Reactome: R-DDI-8876725|Reactome: R-DME-156902|Reactome: R-DME-5358493|Reactome: R-DME-538…
FGIJAEJN_03489	686	CDD	cd01434	EFG_mtEFG1_IV	471	585	3.89843E-60	T	IPR005517	Translation elongation factor EFG/EF2, domain IV	GO:0005525	Reactome: R-BTA-156902|Reactome: R-BTA-5358493|Reactome: R-BTA-5419276|Reactome: R-BTA-6798695|Reactome: R-BTA-8876725|Reactome: R-CEL-156902|Reactome: R-CEL-5358493|Reactome: R-CEL-5389840|Reactome: R-CEL-6798695|Reactome: R-CEL-8876725|Reactome: R-DDI-156902|Reactome: R-DDI-5358493|Reactome: R-DDI-6798695|Reactome: R-DDI-8876725|Reactome: R-DME-156902|Reactome: R-DME-5358493|Reactome: R-DME-538…
FGIJAEJN_03489	686	SMART	SM00889	EFG_IV_2	468	585	4.0E-61	T	IPR005517	Translation elongation factor EFG/EF2, domain IV	GO:0005525	Reactome: R-BTA-156902|Reactome: R-BTA-5358493|Reactome: R-BTA-5419276|Reactome: R-BTA-6798695|Reactome: R-BTA-8876725|Reactome: R-CEL-156902|Reactome: R-CEL-5358493|Reactome: R-CEL-5389840|Reactome: R-CEL-6798695|Reactome: R-CEL-8876725|Reactome: R-DDI-156902|Reactome: R-DDI-5358493|Reactome: R-DDI-6798695|Reactome: R-DDI-8876725|Reactome: R-DME-156902|Reactome: R-DME-5358493|Reactome: R-DME-538…
FGIJAEJN_03489	686	SMART	SM00382	AAA_5	15	250	0.0013	T	IPR003593	AAA+ ATPase domain	-	MetaCyc: PWY-1061|MetaCyc: PWY-2083|MetaCyc: PWY-2781|MetaCyc: PWY-3542|MetaCyc: PWY-3602|MetaCyc: PWY-4021|MetaCyc: PWY-4061|MetaCyc: PWY-4161|MetaCyc: PWY-4202|MetaCyc: PWY-4621|MetaCyc: PWY-5059|MetaCyc: PWY-5105|MetaCyc: PWY-5109|MetaCyc: PWY-5129|MetaCyc: PWY-5209|MetaCyc: PWY-5301|MetaCyc: PWY-5305|MetaCyc: PWY-5381|MetaCyc: PWY-5479|MetaCyc: PWY-5531|MetaCyc: PWY-5665|MetaCyc: PWY-5729|Met…
FGIJAEJN_03489	686	Gene3D	G3DSA:3.30.70.870	Elongation Factor G (Translational Gtpase), domain 3	399	472	2.0E-20	T	-	-
FGIJAEJN_03489	686	Pfam	PF00009	Elongation factor Tu GTP binding domain	17	279	1.1E-30	T	IPR000795	Translational (tr)-type GTP-binding domain	GO:0003924|GO:0005525	MetaCyc: PWY-5278|MetaCyc: PWY-5340|MetaCyc: PWY-6683|MetaCyc: PWY-6932|Reactome: R-BTA-156827|Reactome: R-BTA-156842|Reactome: R-BTA-156902|Reactome: R-BTA-3371511|Reactome: R-BTA-381042|Reactome: R-BTA-382556|Reactome: R-BTA-5358493|Reactome: R-BTA-5419276|Reactome: R-BTA-6798695|Reactome: R-BTA-72649|Reactome: R-BTA-72695|Reactome: R-BTA-72702|Reactome: R-BTA-72731|Reactome: R-BTA-8876725|Reac…
FGIJAEJN_03489	686	SUPERFAMILY	SSF52540	P-loop containing nucleoside triphosphate hydrolases	16	283	5.79E-60	T	IPR027417	P-loop containing nucleoside triphosphate hydrolase	-	MetaCyc: PWY-102|MetaCyc: PWY-1061|MetaCyc: PWY-1187|MetaCyc: PWY-1281|MetaCyc: PWY-1722|MetaCyc: PWY-181|MetaCyc: PWY-1822|MetaCyc: PWY-2083|MetaCyc: PWY-2161|MetaCyc: PWY-2201|MetaCyc: PWY-2681|MetaCyc: PWY-2781|MetaCyc: PWY-2821|MetaCyc: PWY-3542|MetaCyc: PWY-3602|MetaCyc: PWY-361|MetaCyc: PWY-3841|MetaCyc: PWY-3961|MetaCyc: PWY-4021|MetaCyc: PWY-4061|MetaCyc: PWY-4161|MetaCyc: PWY-4202|MetaCy…
FGIJAEJN_03489	686	CDD	cd16262	EFG_III	393	468	8.61988E-26	T	IPR009022	Elongation factor G, domain III	-	Reactome: R-BTA-5419276|Reactome: R-CEL-5389840|Reactome: R-DME-5389840|Reactome: R-DME-5419276|Reactome: R-DRE-5389840|Reactome: R-DRE-5419276|Reactome: R-HSA-5389840|Reactome: R-HSA-5419276|Reactome: R-MMU-5389840|Reactome: R-MMU-5419276|Reactome: R-RNO-5389840|Reactome: R-RNO-5419276
FGIJAEJN_03489	686	Pfam	PF00679	Elongation factor G C-terminus	587	676	4.0E-17	T	IPR000640	Elongation factor EFG, domain V-like	-	Reactome: R-BTA-156902|Reactome: R-BTA-5358493|Reactome: R-BTA-5419276|Reactome: R-BTA-6798695|Reactome: R-BTA-8876725|Reactome: R-CEL-156902|Reactome: R-CEL-5358493|Reactome: R-CEL-5389840|Reactome: R-CEL-6798695|Reactome: R-CEL-8876725|Reactome: R-DDI-156902|Reactome: R-DDI-5358493|Reactome: R-DDI-6798695|Reactome: R-DDI-8876725|Reactome: R-DME-156902|Reactome: R-DME-5358493|Reactome: R-DME-538…
FGIJAEJN_03489	686	PRINTS	PR01037	Tetracycline resistance protein TetO/TetQ/TetM family signature	557	574	2.1E-5	T	-	-
FGIJAEJN_03489	686	PRINTS	PR01037	Tetracycline resistance protein TetO/TetQ/TetM family signature	122	145	2.1E-5	T	-	-
FGIJAEJN_03489	686	PRINTS	PR01037	Tetracycline resistance protein TetO/TetQ/TetM family signature	523	545	2.1E-5	T	-	-
FGIJAEJN_03489	686	SUPERFAMILY	SSF50447	Translation proteins	301	382	1.41E-7	T	IPR009000	Translation protein, beta-barrel domain superfamily	-	MetaCyc: PWY-5278|MetaCyc: PWY-5340|MetaCyc: PWY-6683|MetaCyc: PWY-6932|Reactome: R-BTA-156827|Reactome: R-BTA-156842|Reactome: R-BTA-156902|Reactome: R-BTA-1799339|Reactome: R-BTA-3371511|Reactome: R-BTA-381042|Reactome: R-BTA-382556|Reactome: R-BTA-5358493|Reactome: R-BTA-5389840|Reactome: R-BTA-5419276|Reactome: R-BTA-6791226|Reactome: R-BTA-6798695|Reactome: R-BTA-72649|Reactome: R-BTA-72689|…
FGIJAEJN_03489	686	TIGRFAM	TIGR00231	small_GTP: small GTP-binding protein domain	18	152	2.1E-14	T	IPR005225	Small GTP-binding protein domain	GO:0005525	MetaCyc: PWY-5278|MetaCyc: PWY-5340|MetaCyc: PWY-6683|MetaCyc: PWY-6932|MetaCyc: PWY-7511|Reactome: R-BTA-114604|Reactome: R-BTA-114608|Reactome: R-BTA-1222556|Reactome: R-BTA-1257604|Reactome: R-BTA-156902|Reactome: R-BTA-1655829|Reactome: R-BTA-1660499|Reactome: R-BTA-1660514|Reactome: R-BTA-170968|Reactome: R-BTA-170984|Reactome: R-BTA-181429|Reactome: R-BTA-181430|Reactome: R-BTA-182971|React…
FGIJAEJN_03489	686	SUPERFAMILY	SSF54980	EF-G C-terminal domain-like	590	680	2.01E-17	T	IPR035647	EF-G domain III/V-like	-	Reactome: R-BTA-156902|Reactome: R-BTA-5358493|Reactome: R-BTA-5419276|Reactome: R-BTA-6798695|Reactome: R-BTA-8876725|Reactome: R-CEL-156902|Reactome: R-CEL-5358493|Reactome: R-CEL-5389840|Reactome: R-CEL-6798695|Reactome: R-CEL-8876725|Reactome: R-DDI-156902|Reactome: R-DDI-5358493|Reactome: R-DDI-6798695|Reactome: R-DDI-8876725|Reactome: R-DME-156902|Reactome: R-DME-5358493|Reactome: R-DME-538…
FGIJAEJN_03489	686	Gene3D	G3DSA:3.30.70.240	-	591	664	6.6E-62	T	-	-
FGIJAEJN_03489	686	Gene3D	G3DSA:2.40.30.10	Translation factors	297	398	1.2E-8	T	-	-
FGIJAEJN_03360	265	TIGRFAM	TIGR00363	TIGR00363: lipoprotein, YaeC family	27	265	1.1E-77	T	IPR004872	Lipoprotein NlpA family	-	-
FGIJAEJN_03360	265	Gene3D	G3DSA:3.40.190.10	-	111	215	1.8E-97	T	-	-
FGIJAEJN_03360	265	Gene3D	G3DSA:3.40.190.10	-	29	261	1.8E-97	T	-	-
FGIJAEJN_03360	265	PIRSF	PIRSF002854	MetQ	1	265	1.2E-100	T	IPR004872	Lipoprotein NlpA family	-	-
FGIJAEJN_03360	265	Pfam	PF03180	NlpA lipoprotein	30	265	5.0E-91	T	IPR004872	Lipoprotein NlpA family	-	-
FGIJAEJN_03360	265	CDD	cd13598	PBP2_lipoprotein_IlpA_like	30	254	3.02151E-115	T	-	-
FGIJAEJN_03360	265	PANTHER	PTHR30429	D-METHIONINE-BINDING LIPOPROTEIN METQ	8	265	2.0E-103	T	IPR004872	Lipoprotein NlpA family	-	-
FGIJAEJN_03360	265	SUPERFAMILY	SSF53850	Periplasmic binding protein-like II	29	265	3.44E-85	T	-	-
FGIJAEJN_03433	200	Hamap	MF_01216	FMN dependent NADH:quinone oxidoreductase [azoR].	3	196	28.608747	T	IPR023048	NADH:quinone oxidoreductase, FMN-dependent	GO:0010181|GO:0016655	MetaCyc: PWY-2261|MetaCyc: PWY-6370
FGIJAEJN_03433	200	Gene3D	G3DSA:3.40.50.360	-	4	199	9.3E-54	T	IPR029039	Flavoprotein-like superfamily	-	MetaCyc: PWY-1121|MetaCyc: PWY-2181|MetaCyc: PWY-2229|MetaCyc: PWY-2261|MetaCyc: PWY-2467|MetaCyc: PWY-2582|MetaCyc: PWY-2681|MetaCyc: PWY-2724|MetaCyc: PWY-361|MetaCyc: PWY-4983|MetaCyc: PWY-5035|MetaCyc: PWY-5047|MetaCyc: PWY-5048|MetaCyc: PWY-5061|MetaCyc: PWY-5161|MetaCyc: PWY-5168|MetaCyc: PWY-5203|MetaCyc: PWY-5287|MetaCyc: PWY-5316|MetaCyc: PWY-5422|MetaCyc: PWY-5451|MetaCyc: PWY-5473|Meta…
FGIJAEJN_03433	200	PANTHER	PTHR43741	FMN-DEPENDENT NADH-AZOREDUCTASE 1	3	198	1.1E-46	T	-	-
FGIJAEJN_03433	200	Pfam	PF02525	Flavodoxin-like fold	3	194	2.3E-42	T	IPR003680	Flavodoxin-like fold	-	MetaCyc: PWY-2261|MetaCyc: PWY-6370|MetaCyc: PWY-7731|MetaCyc: PWY-7999|Reactome: R-HSA-211945|Reactome: R-HSA-350562|Reactome: R-HSA-9759194|Reactome: R-MMU-211945|Reactome: R-MMU-350562|Reactome: R-RNO-211945|Reactome: R-RNO-350562
FGIJAEJN_03433	200	SUPERFAMILY	SSF52218	Flavoproteins	1	196	4.66E-52	T	IPR029039	Flavoprotein-like superfamily	-	MetaCyc: PWY-1121|MetaCyc: PWY-2181|MetaCyc: PWY-2229|MetaCyc: PWY-2261|MetaCyc: PWY-2467|MetaCyc: PWY-2582|MetaCyc: PWY-2681|MetaCyc: PWY-2724|MetaCyc: PWY-361|MetaCyc: PWY-4983|MetaCyc: PWY-5035|MetaCyc: PWY-5047|MetaCyc: PWY-5048|MetaCyc: PWY-5061|MetaCyc: PWY-5161|MetaCyc: PWY-5168|MetaCyc: PWY-5203|MetaCyc: PWY-5287|MetaCyc: PWY-5316|MetaCyc: PWY-5422|MetaCyc: PWY-5451|MetaCyc: PWY-5473|Meta…
FGIJAEJN_02403	101	Gene3D	G3DSA:1.10.287.1480	-	1	91	1.2E-31	T	-	-
FGIJAEJN_02403	101	FunFam	G3DSA:1.10.287.1480:FF:000001	30S ribosomal protein S14	1	91	2.1E-30	T	-	-
FGIJAEJN_02403	101	Pfam	PF00253	Ribosomal protein S14p/S29e	47	100	5.7E-23	T	IPR001209	Ribosomal protein S14	GO:0003735|GO:0005840|GO:0006412	Reactome: R-BTA-156827|Reactome: R-BTA-1799339|Reactome: R-BTA-5389840|Reactome: R-BTA-5419276|Reactome: R-BTA-6791226|Reactome: R-BTA-72649|Reactome: R-BTA-72689|Reactome: R-BTA-72695|Reactome: R-BTA-72702|Reactome: R-BTA-72706|Reactome: R-BTA-975956|Reactome: R-BTA-975957|Reactome: R-CEL-5389840|Reactome: R-CEL-5419276|Reactome: R-DDI-156827|Reactome: R-DDI-1799339|Reactome: R-DDI-6791226|React…
FGIJAEJN_02403	101	PANTHER	PTHR19836	30S RIBOSOMAL PROTEIN S14	1	101	4.4E-29	T	IPR001209	Ribosomal protein S14	GO:0003735|GO:0005840|GO:0006412	Reactome: R-BTA-156827|Reactome: R-BTA-1799339|Reactome: R-BTA-5389840|Reactome: R-BTA-5419276|Reactome: R-BTA-6791226|Reactome: R-BTA-72649|Reactome: R-BTA-72689|Reactome: R-BTA-72695|Reactome: R-BTA-72702|Reactome: R-BTA-72706|Reactome: R-BTA-975956|Reactome: R-BTA-975957|Reactome: R-CEL-5389840|Reactome: R-CEL-5419276|Reactome: R-DDI-156827|Reactome: R-DDI-1799339|Reactome: R-DDI-6791226|React…
FGIJAEJN_02403	101	ProSitePatterns	PS00527	Ribosomal protein S14 signature.	63	85	-	T	IPR018271	Ribosomal protein S14, conserved site	GO:0003735|GO:0005840|GO:0006412	Reactome: R-BTA-156827|Reactome: R-BTA-1799339|Reactome: R-BTA-6791226|Reactome: R-BTA-72649|Reactome: R-BTA-72689|Reactome: R-BTA-72695|Reactome: R-BTA-72702|Reactome: R-BTA-72706|Reactome: R-BTA-975956|Reactome: R-BTA-975957|Reactome: R-DDI-156827|Reactome: R-DDI-1799339|Reactome: R-DDI-6791226|Reactome: R-DDI-72689|Reactome: R-DDI-72695|Reactome: R-DDI-72702|Reactome: R-DDI-72706|Reactome: R-D…
FGIJAEJN_02403	101	SUPERFAMILY	SSF57716	Glucocorticoid receptor-like (DNA-binding domain)	2	101	1.66E-36	T	-	-
FGIJAEJN_02403	101	Hamap	MF_00537	30S ribosomal protein S14 [rpsN].	1	101	27.480076	T	IPR023036	Ribosomal protein S14, bacterial/plastid	-	-
FGIJAEJN_02588	336	FunFam	G3DSA:3.40.50.720:FF:000001	Glyceraldehyde-3-phosphate dehydrogenase	3	160	1.1E-57	T	-	-
FGIJAEJN_02588	336	ProSitePatterns	PS00071	Glyceraldehyde 3-phosphate dehydrogenase active site.	152	159	-	T	IPR020830	Glyceraldehyde 3-phosphate dehydrogenase, active site	GO:0016620	MetaCyc: PWY-1042|MetaCyc: PWY-1121|MetaCyc: PWY-2724|MetaCyc: PWY-282|MetaCyc: PWY-3162|MetaCyc: PWY-321|MetaCyc: PWY-5168|MetaCyc: PWY-5305|MetaCyc: PWY-5484|MetaCyc: PWY-5875|MetaCyc: PWY-5885|MetaCyc: PWY-6309|MetaCyc: PWY-6322|MetaCyc: PWY-6681|MetaCyc: PWY-6713|MetaCyc: PWY-6832|MetaCyc: PWY-6863|MetaCyc: PWY-6901|MetaCyc: PWY-6926|MetaCyc: PWY-6948|MetaCyc: PWY-7003|MetaCyc: PWY-7033|MetaC…
FGIJAEJN_02588	336	SUPERFAMILY	SSF55347	Glyceraldehyde-3-phosphate dehydrogenase-like, C-terminal domain	154	316	1.56E-71	T	-	-
FGIJAEJN_02588	336	TIGRFAM	TIGR01534	GAPDH-I: glyceraldehyde-3-phosphate dehydrogenase, type I	4	326	2.4E-129	T	IPR006424	Glyceraldehyde-3-phosphate dehydrogenase, type I	GO:0006006|GO:0016620|GO:0050661|GO:0051287	MetaCyc: PWY-1042|MetaCyc: PWY-1121|MetaCyc: PWY-2724|MetaCyc: PWY-282|MetaCyc: PWY-3162|MetaCyc: PWY-321|MetaCyc: PWY-5168|MetaCyc: PWY-5305|MetaCyc: PWY-5484|MetaCyc: PWY-5875|MetaCyc: PWY-5885|MetaCyc: PWY-6309|MetaCyc: PWY-6322|MetaCyc: PWY-6681|MetaCyc: PWY-6713|MetaCyc: PWY-6832|MetaCyc: PWY-6863|MetaCyc: PWY-6901|MetaCyc: PWY-6926|MetaCyc: PWY-6948|MetaCyc: PWY-7003|MetaCyc: PWY-7033|MetaC…
FGIJAEJN_02588	336	PANTHER	PTHR43148	GLYCERALDEHYDE-3-PHOSPHATE DEHYDROGENASE 2	2	334	2.0E-140	T	IPR020831	Glyceraldehyde/Erythrose phosphate dehydrogenase family	GO:0016620	MetaCyc: PWY-1042|MetaCyc: PWY-1121|MetaCyc: PWY-2724|MetaCyc: PWY-282|MetaCyc: PWY-3162|MetaCyc: PWY-321|MetaCyc: PWY-5168|MetaCyc: PWY-5305|MetaCyc: PWY-5484|MetaCyc: PWY-5875|MetaCyc: PWY-5885|MetaCyc: PWY-6309|MetaCyc: PWY-6322|MetaCyc: PWY-6681|MetaCyc: PWY-6713|MetaCyc: PWY-6832|MetaCyc: PWY-6863|MetaCyc: PWY-6901|MetaCyc: PWY-6926|MetaCyc: PWY-6948|MetaCyc: PWY-7003|MetaCyc: PWY-7033|MetaC…
FGIJAEJN_02588	336	Pfam	PF02800	Glyceraldehyde 3-phosphate dehydrogenase, C-terminal domain	159	315	3.1E-66	T	IPR020829	Glyceraldehyde 3-phosphate dehydrogenase, catalytic domain	GO:0016620	MetaCyc: PWY-1042|MetaCyc: PWY-1121|MetaCyc: PWY-2724|MetaCyc: PWY-282|MetaCyc: PWY-3162|MetaCyc: PWY-321|MetaCyc: PWY-5168|MetaCyc: PWY-5305|MetaCyc: PWY-5484|MetaCyc: PWY-5875|MetaCyc: PWY-5885|MetaCyc: PWY-6309|MetaCyc: PWY-6322|MetaCyc: PWY-6681|MetaCyc: PWY-6713|MetaCyc: PWY-6832|MetaCyc: PWY-6863|MetaCyc: PWY-6901|MetaCyc: PWY-6926|MetaCyc: PWY-6948|MetaCyc: PWY-7003|MetaCyc: PWY-7033|MetaC…
FGIJAEJN_02588	336	SMART	SM00846	gp_dh_n_7	3	154	6.2E-90	T	IPR020828	Glyceraldehyde 3-phosphate dehydrogenase, NAD(P) binding domain	GO:0051287	MetaCyc: PWY-1042|MetaCyc: PWY-1121|MetaCyc: PWY-2724|MetaCyc: PWY-282|MetaCyc: PWY-3162|MetaCyc: PWY-321|MetaCyc: PWY-5168|MetaCyc: PWY-5305|MetaCyc: PWY-5484|MetaCyc: PWY-5875|MetaCyc: PWY-5885|MetaCyc: PWY-6309|MetaCyc: PWY-6322|MetaCyc: PWY-6681|MetaCyc: PWY-6713|MetaCyc: PWY-6832|MetaCyc: PWY-6863|MetaCyc: PWY-6901|MetaCyc: PWY-6926|MetaCyc: PWY-6948|MetaCyc: PWY-7003|MetaCyc: PWY-7033|MetaC…
FGIJAEJN_02588	336	FunFam	G3DSA:3.30.360.10:FF:000002	Glyceraldehyde-3-phosphate dehydrogenase	153	317	4.7E-77	T	-	-
FGIJAEJN_02588	336	PRINTS	PR00078	Glyceraldehyde-3-phosphate dehydrogenase signature	148	166	1.5E-39	T	IPR020831	Glyceraldehyde/Erythrose phosphate dehydrogenase family	GO:0016620	MetaCyc: PWY-1042|MetaCyc: PWY-1121|MetaCyc: PWY-2724|MetaCyc: PWY-282|MetaCyc: PWY-3162|MetaCyc: PWY-321|MetaCyc: PWY-5168|MetaCyc: PWY-5305|MetaCyc: PWY-5484|MetaCyc: PWY-5875|MetaCyc: PWY-5885|MetaCyc: PWY-6309|MetaCyc: PWY-6322|MetaCyc: PWY-6681|MetaCyc: PWY-6713|MetaCyc: PWY-6832|MetaCyc: PWY-6863|MetaCyc: PWY-6901|MetaCyc: PWY-6926|MetaCyc: PWY-6948|MetaCyc: PWY-7003|MetaCyc: PWY-7033|MetaC…
FGIJAEJN_02588	336	PRINTS	PR00078	Glyceraldehyde-3-phosphate dehydrogenase signature	271	286	1.5E-39	T	IPR020831	Glyceraldehyde/Erythrose phosphate dehydrogenase family	GO:0016620	MetaCyc: PWY-1042|MetaCyc: PWY-1121|MetaCyc: PWY-2724|MetaCyc: PWY-282|MetaCyc: PWY-3162|MetaCyc: PWY-321|MetaCyc: PWY-5168|MetaCyc: PWY-5305|MetaCyc: PWY-5484|MetaCyc: PWY-5875|MetaCyc: PWY-5885|MetaCyc: PWY-6309|MetaCyc: PWY-6322|MetaCyc: PWY-6681|MetaCyc: PWY-6713|MetaCyc: PWY-6832|MetaCyc: PWY-6863|MetaCyc: PWY-6901|MetaCyc: PWY-6926|MetaCyc: PWY-6948|MetaCyc: PWY-7003|MetaCyc: PWY-7033|MetaC…
FGIJAEJN_02588	336	PRINTS	PR00078	Glyceraldehyde-3-phosphate dehydrogenase signature	112	125	1.5E-39	T	IPR020831	Glyceraldehyde/Erythrose phosphate dehydrogenase family	GO:0016620	MetaCyc: PWY-1042|MetaCyc: PWY-1121|MetaCyc: PWY-2724|MetaCyc: PWY-282|MetaCyc: PWY-3162|MetaCyc: PWY-321|MetaCyc: PWY-5168|MetaCyc: PWY-5305|MetaCyc: PWY-5484|MetaCyc: PWY-5875|MetaCyc: PWY-5885|MetaCyc: PWY-6309|MetaCyc: PWY-6322|MetaCyc: PWY-6681|MetaCyc: PWY-6713|MetaCyc: PWY-6832|MetaCyc: PWY-6863|MetaCyc: PWY-6901|MetaCyc: PWY-6926|MetaCyc: PWY-6948|MetaCyc: PWY-7003|MetaCyc: PWY-7033|MetaC…
FGIJAEJN_02588	336	PRINTS	PR00078	Glyceraldehyde-3-phosphate dehydrogenase signature	175	191	1.5E-39	T	IPR020831	Glyceraldehyde/Erythrose phosphate dehydrogenase family	GO:0016620	MetaCyc: PWY-1042|MetaCyc: PWY-1121|MetaCyc: PWY-2724|MetaCyc: PWY-282|MetaCyc: PWY-3162|MetaCyc: PWY-321|MetaCyc: PWY-5168|MetaCyc: PWY-5305|MetaCyc: PWY-5484|MetaCyc: PWY-5875|MetaCyc: PWY-5885|MetaCyc: PWY-6309|MetaCyc: PWY-6322|MetaCyc: PWY-6681|MetaCyc: PWY-6713|MetaCyc: PWY-6832|MetaCyc: PWY-6863|MetaCyc: PWY-6901|MetaCyc: PWY-6926|MetaCyc: PWY-6948|MetaCyc: PWY-7003|MetaCyc: PWY-7033|MetaC…
FGIJAEJN_02588	336	PRINTS	PR00078	Glyceraldehyde-3-phosphate dehydrogenase signature	231	248	1.5E-39	T	IPR020831	Glyceraldehyde/Erythrose phosphate dehydrogenase family	GO:0016620	MetaCyc: PWY-1042|MetaCyc: PWY-1121|MetaCyc: PWY-2724|MetaCyc: PWY-282|MetaCyc: PWY-3162|MetaCyc: PWY-321|MetaCyc: PWY-5168|MetaCyc: PWY-5305|MetaCyc: PWY-5484|MetaCyc: PWY-5875|MetaCyc: PWY-5885|MetaCyc: PWY-6309|MetaCyc: PWY-6322|MetaCyc: PWY-6681|MetaCyc: PWY-6713|MetaCyc: PWY-6832|MetaCyc: PWY-6863|MetaCyc: PWY-6901|MetaCyc: PWY-6926|MetaCyc: PWY-6948|MetaCyc: PWY-7003|MetaCyc: PWY-7033|MetaC…
FGIJAEJN_02588	336	SUPERFAMILY	SSF51735	NAD(P)-binding Rossmann-fold domains	1	175	8.2E-58	T	IPR036291	NAD(P)-binding domain superfamily	-	MetaCyc: PWY-0|MetaCyc: PWY-1042|MetaCyc: PWY-1121|MetaCyc: PWY-1186|MetaCyc: PWY-1361|MetaCyc: PWY-1622|MetaCyc: PWY-1722|MetaCyc: PWY-1723|MetaCyc: PWY-1801|MetaCyc: PWY-181|MetaCyc: PWY-1881|MetaCyc: PWY-1921|MetaCyc: PWY-2161|MetaCyc: PWY-2181|MetaCyc: PWY-2201|MetaCyc: PWY-2221|MetaCyc: PWY-2229|MetaCyc: PWY-2261|MetaCyc: PWY-2301|MetaCyc: PWY-241|MetaCyc: PWY-2463|MetaCyc: PWY-2464|MetaCyc:…
FGIJAEJN_02588	336	Pfam	PF00044	Glyceraldehyde 3-phosphate dehydrogenase, NAD binding domain	4	106	6.3E-35	T	IPR020828	Glyceraldehyde 3-phosphate dehydrogenase, NAD(P) binding domain	GO:0051287	MetaCyc: PWY-1042|MetaCyc: PWY-1121|MetaCyc: PWY-2724|MetaCyc: PWY-282|MetaCyc: PWY-3162|MetaCyc: PWY-321|MetaCyc: PWY-5168|MetaCyc: PWY-5305|MetaCyc: PWY-5484|MetaCyc: PWY-5875|MetaCyc: PWY-5885|MetaCyc: PWY-6309|MetaCyc: PWY-6322|MetaCyc: PWY-6681|MetaCyc: PWY-6713|MetaCyc: PWY-6832|MetaCyc: PWY-6863|MetaCyc: PWY-6901|MetaCyc: PWY-6926|MetaCyc: PWY-6948|MetaCyc: PWY-7003|MetaCyc: PWY-7033|MetaC…
FGIJAEJN_02588	336	Gene3D	G3DSA:3.40.50.720	-	4	327	1.7E-153	T	-	-
FGIJAEJN_02588	336	PIRSF	PIRSF000149	GAPDH	1	336	6.6E-136	T	IPR020831	Glyceraldehyde/Erythrose phosphate dehydrogenase family	GO:0016620	MetaCyc: PWY-1042|MetaCyc: PWY-1121|MetaCyc: PWY-2724|MetaCyc: PWY-282|MetaCyc: PWY-3162|MetaCyc: PWY-321|MetaCyc: PWY-5168|MetaCyc: PWY-5305|MetaCyc: PWY-5484|MetaCyc: PWY-5875|MetaCyc: PWY-5885|MetaCyc: PWY-6309|MetaCyc: PWY-6322|MetaCyc: PWY-6681|MetaCyc: PWY-6713|MetaCyc: PWY-6832|MetaCyc: PWY-6863|MetaCyc: PWY-6901|MetaCyc: PWY-6926|MetaCyc: PWY-6948|MetaCyc: PWY-7003|MetaCyc: PWY-7033|MetaC…
FGIJAEJN_02588	336	Gene3D	G3DSA:3.30.360.10	Dihydrodipicolinate Reductase; domain 2	153	317	1.7E-153	T	-	-
FGIJAEJN_02854	143	Pfam	PF03928	Haem degrading protein HbpS-like	4	134	1.1E-25	T	IPR005624	Corrinoid adenosyltransferase PduO/GlcC-like	-	MetaCyc: PWY-4502|MetaCyc: PWY-4681|MetaCyc: PWY-5802|MetaCyc: PWY-5815|MetaCyc: PWY-5816|MetaCyc: PWY-5817|MetaCyc: PWY-5893|MetaCyc: PWY-5979|MetaCyc: PWY-6262|MetaCyc: PWY-6403|MetaCyc: PWY-6659|MetaCyc: PWY-6681|MetaCyc: PWY-6936|MetaCyc: PWY-7169|MetaCyc: PWY-7372|MetaCyc: PWY-7405|MetaCyc: PWY-7407|MetaCyc: PWY-7493|MetaCyc: PWY-7520|MetaCyc: PWY-7529|MetaCyc: PWY-7532|MetaCyc: PWY-7540|Met…
FGIJAEJN_02854	143	SUPERFAMILY	SSF143744	GlcG-like	2	137	4.45E-33	T	IPR038084	Corrinoid adenosyltransferase PduO/GlcC-like superfamily	-	MetaCyc: PWY-4502|MetaCyc: PWY-4681|MetaCyc: PWY-5802|MetaCyc: PWY-5815|MetaCyc: PWY-5816|MetaCyc: PWY-5817|MetaCyc: PWY-5893|MetaCyc: PWY-5979|MetaCyc: PWY-6262|MetaCyc: PWY-6403|MetaCyc: PWY-6659|MetaCyc: PWY-6681|MetaCyc: PWY-6936|MetaCyc: PWY-7169|MetaCyc: PWY-7372|MetaCyc: PWY-7405|MetaCyc: PWY-7407|MetaCyc: PWY-7493|MetaCyc: PWY-7520|MetaCyc: PWY-7529|MetaCyc: PWY-7532|MetaCyc: PWY-7540|Met…
FGIJAEJN_02854	143	Gene3D	G3DSA:3.30.450.150	-	1	137	2.8E-32	T	IPR038084	Corrinoid adenosyltransferase PduO/GlcC-like superfamily	-	MetaCyc: PWY-4502|MetaCyc: PWY-4681|MetaCyc: PWY-5802|MetaCyc: PWY-5815|MetaCyc: PWY-5816|MetaCyc: PWY-5817|MetaCyc: PWY-5893|MetaCyc: PWY-5979|MetaCyc: PWY-6262|MetaCyc: PWY-6403|MetaCyc: PWY-6659|MetaCyc: PWY-6681|MetaCyc: PWY-6936|MetaCyc: PWY-7169|MetaCyc: PWY-7372|MetaCyc: PWY-7405|MetaCyc: PWY-7407|MetaCyc: PWY-7493|MetaCyc: PWY-7520|MetaCyc: PWY-7529|MetaCyc: PWY-7532|MetaCyc: PWY-7540|Met…
FGIJAEJN_02854	143	PANTHER	PTHR34309	SLR1406 PROTEIN	4	136	5.4E-21	T	-	-
FGIJAEJN_03474	342	SMART	SM00342	aracneu4	254	336	7.3E-25	T	IPR018060	DNA binding HTH domain, AraC-type	GO:0003700|GO:0006355|GO:0043565	MetaCyc: PWY-8280
FGIJAEJN_03474	342	PRINTS	PR00032	AraC bacterial regulatory protein HTH signature	320	336	9.5E-6	T	IPR020449	Transcription regulator HTH, AraC- type	GO:0003700|GO:0006355	-
FGIJAEJN_03474	342	PRINTS	PR00032	AraC bacterial regulatory protein HTH signature	305	320	9.5E-6	T	IPR020449	Transcription regulator HTH, AraC- type	GO:0003700|GO:0006355	-
FGIJAEJN_03474	342	PANTHER	PTHR47894	HTH-TYPE TRANSCRIPTIONAL REGULATOR GADX	16	340	3.3E-45	T	-	-
FGIJAEJN_03474	342	SUPERFAMILY	SSF46689	Homeodomain-like	290	338	1.08E-11	T	IPR009057	Homeobox-like domain superfamily	-	MetaCyc: PWY-2722|MetaCyc: PWY-2723|MetaCyc: PWY-3602|MetaCyc: PWY-361|MetaCyc: PWY-4801|MetaCyc: PWY-4922|MetaCyc: PWY-5048|MetaCyc: PWY-5129|MetaCyc: PWY-5139|MetaCyc: PWY-5268|MetaCyc: PWY-5284|MetaCyc: PWY-5292|MetaCyc: PWY-5307|MetaCyc: PWY-5313|MetaCyc: PWY-5317|MetaCyc: PWY-5318|MetaCyc: PWY-5353|MetaCyc: PWY-5400|MetaCyc: PWY-5437|MetaCyc: PWY-5473|MetaCyc: PWY-5475|MetaCyc: PWY-5477|Meta…
FGIJAEJN_03474	342	Gene3D	G3DSA:1.10.10.60	-	235	342	2.2E-24	T	-	-
FGIJAEJN_03474	342	ProSiteProfiles	PS01124	Bacterial regulatory proteins, araC family DNA-binding domain profile.	236	338	23.5996	T	IPR018060	DNA binding HTH domain, AraC-type	GO:0003700|GO:0006355|GO:0043565	MetaCyc: PWY-8280
FGIJAEJN_03474	342	Pfam	PF12625	Arabinose-binding domain of AraC transcription regulator, N-term	26	210	6.1E-18	T	IPR032687	HTH-type transcriptional regulator AraC-type, N-terminal	-	-
FGIJAEJN_03474	342	Pfam	PF12833	Helix-turn-helix domain	260	337	5.8E-19	T	IPR018060	DNA binding HTH domain, AraC-type	GO:0003700|GO:0006355|GO:0043565	MetaCyc: PWY-8280
FGIJAEJN_03243	199	PANTHER	PTHR12151	ELECTRON TRANSPORT PROTIN SCO1/SENC FAMILY MEMBER	32	182	6.6E-39	T	IPR003782	Copper chaperone SCO1/SenC	-	Reactome: R-BTA-5628897|Reactome: R-BTA-611105|Reactome: R-BTA-9707564|Reactome: R-DRE-5628897|Reactome: R-DRE-611105|Reactome: R-DRE-9707564|Reactome: R-HSA-5628897|Reactome: R-HSA-611105|Reactome: R-HSA-9707564|Reactome: R-MMU-5628897|Reactome: R-MMU-611105|Reactome: R-MMU-9707564
FGIJAEJN_03243	199	CDD	cd02968	SCO	48	183	2.88765E-57	T	IPR003782	Copper chaperone SCO1/SenC	-	Reactome: R-BTA-5628897|Reactome: R-BTA-611105|Reactome: R-BTA-9707564|Reactome: R-DRE-5628897|Reactome: R-DRE-611105|Reactome: R-DRE-9707564|Reactome: R-HSA-5628897|Reactome: R-HSA-611105|Reactome: R-HSA-9707564|Reactome: R-MMU-5628897|Reactome: R-MMU-611105|Reactome: R-MMU-9707564
FGIJAEJN_03243	199	Pfam	PF02630	SCO1/SenC	47	177	9.8E-48	T	IPR003782	Copper chaperone SCO1/SenC	-	Reactome: R-BTA-5628897|Reactome: R-BTA-611105|Reactome: R-BTA-9707564|Reactome: R-DRE-5628897|Reactome: R-DRE-611105|Reactome: R-DRE-9707564|Reactome: R-HSA-5628897|Reactome: R-HSA-611105|Reactome: R-HSA-9707564|Reactome: R-MMU-5628897|Reactome: R-MMU-611105|Reactome: R-MMU-9707564
FGIJAEJN_03243	199	SUPERFAMILY	SSF52833	Thioredoxin-like	47	197	1.72E-43	T	IPR036249	Thioredoxin-like superfamily	-	MetaCyc: PWY-1061|MetaCyc: PWY-1186|MetaCyc: PWY-1361|MetaCyc: PWY-1381|MetaCyc: PWY-2083|MetaCyc: PWY-2261|MetaCyc: PWY-2421|MetaCyc: PWY-2467|MetaCyc: PWY-2724|MetaCyc: PWY-3061|MetaCyc: PWY-321|MetaCyc: PWY-3542|MetaCyc: PWY-3602|MetaCyc: PWY-361|MetaCyc: PWY-3781|MetaCyc: PWY-4021|MetaCyc: PWY-4061|MetaCyc: PWY-4081|MetaCyc: PWY-4161|MetaCyc: PWY-4181|MetaCyc: PWY-4202|MetaCyc: PWY-4302|MetaC…
FGIJAEJN_03243	199	FunFam	G3DSA:3.40.30.10:FF:000013	Blast:Protein SCO1 homolog, mitochondrial	40	199	2.1E-38	T	-	-
FGIJAEJN_03243	199	ProSiteProfiles	PS51352	Thioredoxin domain profile.	27	199	9.245523	T	IPR013766	Thioredoxin domain	-	MetaCyc: PWY-4081|MetaCyc: PWY-4181|MetaCyc: PWY-4702|MetaCyc: PWY-5292|MetaCyc: PWY-5353|MetaCyc: PWY-5368|MetaCyc: PWY-5491|MetaCyc: PWY-5995|MetaCyc: PWY-6148|MetaCyc: PWY-6352|MetaCyc: PWY-6365|MetaCyc: PWY-6366|MetaCyc: PWY-6368|MetaCyc: PWY-6433|MetaCyc: PWY-6456|MetaCyc: PWY-6575|MetaCyc: PWY-6627|MetaCyc: PWY-6686|MetaCyc: PWY-6720|MetaCyc: PWY-6724|MetaCyc: PWY-6803|MetaCyc: PWY-6932|Met…
FGIJAEJN_03243	199	Gene3D	G3DSA:3.40.30.10	Glutaredoxin	45	196	1.3E-46	T	-	-
FGIJAEJN_01449	249	PIRSF	PIRSF000090	Beta-ETF	1	249	2.0E-90	T	IPR012255	Electron transfer flavoprotein, beta subunit	GO:0009055	Reactome: R-DDI-611105|Reactome: R-HSA-611105|Reactome: R-HSA-8876725|Reactome: R-MMU-611105|Reactome: R-MMU-8876725|Reactome: R-RNO-611105|Reactome: R-RNO-8876725|Reactome: R-SCE-611105|Reactome: R-SPO-611105|Reactome: R-SSC-611105|Reactome: R-SSC-8876725
FGIJAEJN_01449	249	Gene3D	G3DSA:3.40.50.620	HUPs	1	247	9.0E-98	T	IPR014729	Rossmann-like alpha/beta/alpha sandwich fold	-	MetaCyc: PWY-3561|MetaCyc: PWY-4983|MetaCyc: PWY-4984|MetaCyc: PWY-5|MetaCyc: PWY-5154|MetaCyc: PWY-5188|MetaCyc: PWY-5278|MetaCyc: PWY-5303|MetaCyc: PWY-5340|MetaCyc: PWY-5381|MetaCyc: PWY-5523|MetaCyc: PWY-5653|MetaCyc: PWY-5679|MetaCyc: PWY-5737|MetaCyc: PWY-5757|MetaCyc: PWY-6147|MetaCyc: PWY-6167|MetaCyc: PWY-6168|MetaCyc: PWY-6322|MetaCyc: PWY-6383|MetaCyc: PWY-6482|MetaCyc: PWY-6502|MetaCy…
FGIJAEJN_01449	249	Pfam	PF01012	Electron transfer flavoprotein domain	29	206	1.1E-48	T	IPR014730	Electron transfer flavoprotein, alpha/beta-subunit, N-terminal	-	Reactome: R-CEL-611105|Reactome: R-DDI-611105|Reactome: R-HSA-611105|Reactome: R-HSA-8876725|Reactome: R-MMU-611105|Reactome: R-MMU-8876725|Reactome: R-RNO-611105|Reactome: R-RNO-8876725|Reactome: R-SCE-611105|Reactome: R-SPO-611105|Reactome: R-SSC-611105|Reactome: R-SSC-8876725
FGIJAEJN_01449	249	FunFam	G3DSA:3.40.50.620:FF:000011	Electron transfer flavoprotein subunit beta	1	248	1.7E-118	T	-	-
FGIJAEJN_01449	249	PANTHER	PTHR21294	ELECTRON TRANSFER FLAVOPROTEIN BETA-SUBUNIT	1	247	1.8E-106	T	IPR012255	Electron transfer flavoprotein, beta subunit	GO:0009055	Reactome: R-DDI-611105|Reactome: R-HSA-611105|Reactome: R-HSA-8876725|Reactome: R-MMU-611105|Reactome: R-MMU-8876725|Reactome: R-RNO-611105|Reactome: R-RNO-8876725|Reactome: R-SCE-611105|Reactome: R-SPO-611105|Reactome: R-SSC-611105|Reactome: R-SSC-8876725
FGIJAEJN_01449	249	SMART	SM00893	ETF_2	23	211	1.8E-71	T	IPR014730	Electron transfer flavoprotein, alpha/beta-subunit, N-terminal	-	Reactome: R-CEL-611105|Reactome: R-DDI-611105|Reactome: R-HSA-611105|Reactome: R-HSA-8876725|Reactome: R-MMU-611105|Reactome: R-MMU-8876725|Reactome: R-RNO-611105|Reactome: R-RNO-8876725|Reactome: R-SCE-611105|Reactome: R-SPO-611105|Reactome: R-SSC-611105|Reactome: R-SSC-8876725
FGIJAEJN_01449	249	SUPERFAMILY	SSF52402	Adenine nucleotide alpha hydrolases-like	1	242	1.33E-89	T	-	-
FGIJAEJN_01449	249	CDD	cd01714	ETF_beta	2	203	4.11562E-94	T	IPR033948	Electron transfer flavoprotein, beta subunit, N-terminal	-	Reactome: R-DDI-611105|Reactome: R-HSA-611105|Reactome: R-HSA-8876725|Reactome: R-MMU-611105|Reactome: R-MMU-8876725|Reactome: R-RNO-611105|Reactome: R-RNO-8876725|Reactome: R-SCE-611105|Reactome: R-SPO-611105|Reactome: R-SSC-611105|Reactome: R-SSC-8876725
FGIJAEJN_01449	249	ProSitePatterns	PS01065	Electron transfer flavoprotein beta-subunit signature.	155	175	-	T	IPR000049	Electron transfer flavoprotein, beta-subunit, conserved site	GO:0009055	Reactome: R-DDI-611105|Reactome: R-HSA-611105|Reactome: R-HSA-8876725|Reactome: R-MMU-611105|Reactome: R-MMU-8876725|Reactome: R-RNO-611105|Reactome: R-RNO-8876725|Reactome: R-SCE-611105|Reactome: R-SPO-611105|Reactome: R-SSC-611105|Reactome: R-SSC-8876725
FGIJAEJN_03193	294	SUPERFAMILY	SSF56112	Protein kinase-like (PK-like)	16	264	2.44E-41	T	IPR011009	Protein kinase-like domain superfamily	-	MetaCyc: PWY-102|MetaCyc: PWY-1187|MetaCyc: PWY-3385|MetaCyc: PWY-3602|MetaCyc: PWY-361|MetaCyc: PWY-4801|MetaCyc: PWY-4922|MetaCyc: PWY-5035|MetaCyc: PWY-5036|MetaCyc: PWY-5047|MetaCyc: PWY-5048|MetaCyc: PWY-5070|MetaCyc: PWY-5129|MetaCyc: PWY-5139|MetaCyc: PWY-5268|MetaCyc: PWY-5284|MetaCyc: PWY-5292|MetaCyc: PWY-5307|MetaCyc: PWY-5313|MetaCyc: PWY-5317|MetaCyc: PWY-5318|MetaCyc: PWY-5349|MetaC…
FGIJAEJN_03193	294	CDD	cd05155	APH_ChoK_like_1	28	261	9.12953E-78	T	-	-
FGIJAEJN_03193	294	Gene3D	G3DSA:3.90.1200.10	-	108	263	1.8E-17	T	-	-
FGIJAEJN_03193	294	PANTHER	PTHR21310	AMINOGLYCOSIDE PHOSPHOTRANSFERASE-RELATED-RELATED	34	255	3.5E-9	T	-	-
FGIJAEJN_03193	294	Pfam	PF01636	Phosphotransferase enzyme family	32	247	3.8E-30	T	IPR002575	Aminoglycoside phosphotransferase	-	MetaCyc: PWY-102|MetaCyc: PWY-1187|MetaCyc: PWY-3602|MetaCyc: PWY-361|MetaCyc: PWY-4801|MetaCyc: PWY-4922|MetaCyc: PWY-5035|MetaCyc: PWY-5036|MetaCyc: PWY-5047|MetaCyc: PWY-5048|MetaCyc: PWY-5070|MetaCyc: PWY-5129|MetaCyc: PWY-5139|MetaCyc: PWY-5268|MetaCyc: PWY-5284|MetaCyc: PWY-5292|MetaCyc: PWY-5307|MetaCyc: PWY-5313|MetaCyc: PWY-5317|MetaCyc: PWY-5318|MetaCyc: PWY-5349|MetaCyc: PWY-5353|MetaC…
FGIJAEJN_03193	294	Gene3D	G3DSA:3.30.200.20	Phosphorylase Kinase; domain 1	12	99	5.6E-18	T	-	-
FGIJAEJN_02568	165	SMART	SM01001	AIRC_2	6	157	6.3E-101	T	IPR000031	PurE domain	GO:0006189	MetaCyc: PWY-6123|MetaCyc: PWY-6124|MetaCyc: PWY-7234|MetaCyc: PWY-7928|Reactome: R-CEL-73817|Reactome: R-DME-73817|Reactome: R-GGA-419140|Reactome: R-HSA-73817|Reactome: R-MMU-73817|Reactome: R-RNO-73817
FGIJAEJN_02568	165	Pfam	PF00731	AIR carboxylase	8	154	6.0E-63	T	IPR000031	PurE domain	GO:0006189	MetaCyc: PWY-6123|MetaCyc: PWY-6124|MetaCyc: PWY-7234|MetaCyc: PWY-7928|Reactome: R-CEL-73817|Reactome: R-DME-73817|Reactome: R-GGA-419140|Reactome: R-HSA-73817|Reactome: R-MMU-73817|Reactome: R-RNO-73817
FGIJAEJN_02568	165	Gene3D	G3DSA:3.40.50.1970	-	2	162	2.3E-68	T	-	-
FGIJAEJN_02568	165	PIRSF	PIRSF001338	AIR_carboxylase	4	164	1.1E-65	T	IPR024694	PurE, prokaryotic type	GO:0006189	MetaCyc: PWY-6123|MetaCyc: PWY-6124|MetaCyc: PWY-7234
FGIJAEJN_02568	165	TIGRFAM	TIGR01162	purE: phosphoribosylaminoimidazole carboxylase, catalytic subunit	8	159	1.3E-64	T	IPR000031	PurE domain	GO:0006189	MetaCyc: PWY-6123|MetaCyc: PWY-6124|MetaCyc: PWY-7234|MetaCyc: PWY-7928|Reactome: R-CEL-73817|Reactome: R-DME-73817|Reactome: R-GGA-419140|Reactome: R-HSA-73817|Reactome: R-MMU-73817|Reactome: R-RNO-73817
FGIJAEJN_02568	165	SUPERFAMILY	SSF52255	N5-CAIR mutase (phosphoribosylaminoimidazole carboxylase, PurE)	5	161	1.83E-65	T	-	-
FGIJAEJN_02568	165	Hamap	MF_01929	N5-carboxyaminoimidazole ribonucleotide mutase [purE].	8	161	32.416824	T	IPR033747	Class I PurE	-	MetaCyc: PWY-6123|MetaCyc: PWY-6124|MetaCyc: PWY-7234
FGIJAEJN_02568	165	PANTHER	PTHR23046	PHOSPHORIBOSYLAMINOIMIDAZOLE CARBOXYLASE CATALYTIC SUBUNIT	6	159	3.3E-63	T	-	-
FGIJAEJN_03162	678	PRINTS	PR00411	Pyridine nucleotide disulphide reductase class-I signature	471	485	2.0E-7	T	-	-
FGIJAEJN_03162	678	PRINTS	PR00411	Pyridine nucleotide disulphide reductase class-I signature	387	412	2.0E-7	T	-	-
FGIJAEJN_03162	678	PRINTS	PR00368	FAD-dependent pyridine nucleotide reductase signature	600	616	7.1E-7	T	-	-
FGIJAEJN_03162	678	PRINTS	PR00368	FAD-dependent pyridine nucleotide reductase signature	388	407	7.1E-7	T	-	-
FGIJAEJN_03162	678	PRINTS	PR00368	FAD-dependent pyridine nucleotide reductase signature	470	488	7.1E-7	T	-	-
FGIJAEJN_03162	678	Gene3D	G3DSA:3.50.50.60	-	482	608	1.7E-58	T	IPR036188	FAD/NAD(P)-binding domain superfamily	-	MetaCyc: PWY-0|MetaCyc: PWY-101|MetaCyc: PWY-1061|MetaCyc: PWY-1121|MetaCyc: PWY-1186|MetaCyc: PWY-1187|MetaCyc: PWY-1341|MetaCyc: PWY-1381|MetaCyc: PWY-2|MetaCyc: PWY-2083|MetaCyc: PWY-2181|MetaCyc: PWY-2229|MetaCyc: PWY-2261|MetaCyc: PWY-2421|MetaCyc: PWY-2467|MetaCyc: PWY-2541|MetaCyc: PWY-2582|MetaCyc: PWY-2601|MetaCyc: PWY-2681|MetaCyc: PWY-2724|MetaCyc: PWY-282|MetaCyc: PWY-2841|MetaCyc: PW…
FGIJAEJN_03162	678	SUPERFAMILY	SSF51905	FAD/NAD(P)-binding domain	365	676	6.47E-33	T	IPR036188	FAD/NAD(P)-binding domain superfamily	-	MetaCyc: PWY-0|MetaCyc: PWY-101|MetaCyc: PWY-1061|MetaCyc: PWY-1121|MetaCyc: PWY-1186|MetaCyc: PWY-1187|MetaCyc: PWY-1341|MetaCyc: PWY-1381|MetaCyc: PWY-2|MetaCyc: PWY-2083|MetaCyc: PWY-2181|MetaCyc: PWY-2229|MetaCyc: PWY-2261|MetaCyc: PWY-2421|MetaCyc: PWY-2467|MetaCyc: PWY-2541|MetaCyc: PWY-2582|MetaCyc: PWY-2601|MetaCyc: PWY-2681|MetaCyc: PWY-2724|MetaCyc: PWY-282|MetaCyc: PWY-2841|MetaCyc: PW…
FGIJAEJN_03162	678	Gene3D	G3DSA:3.40.50.720	-	387	671	1.7E-58	T	-	-
FGIJAEJN_03162	678	PANTHER	PTHR42917	2,4-DIENOYL-COA REDUCTASE	5	534	3.6E-115	T	-	-
FGIJAEJN_03162	678	Pfam	PF07992	Pyridine nucleotide-disulphide oxidoreductase	387	479	9.3E-8	T	IPR023753	FAD/NAD(P)-binding domain	GO:0016491	MetaCyc: PWY-101|MetaCyc: PWY-1341|MetaCyc: PWY-1381|MetaCyc: PWY-2261|MetaCyc: PWY-2421|MetaCyc: PWY-2467|MetaCyc: PWY-2541|MetaCyc: PWY-2724|MetaCyc: PWY-321|MetaCyc: PWY-3661|MetaCyc: PWY-3781|MetaCyc: PWY-3982|MetaCyc: PWY-4081|MetaCyc: PWY-4181|MetaCyc: PWY-4302|MetaCyc: PWY-4722|MetaCyc: PWY-5027|MetaCyc: PWY-5046|MetaCyc: PWY-5083|MetaCyc: PWY-5084|MetaCyc: PWY-5274|MetaCyc: PWY-5285|MetaC…
FGIJAEJN_03162	678	Pfam	PF00724	NADH:flavin oxidoreductase / NADH oxidase family	6	338	1.3E-50	T	IPR001155	NADH:flavin oxidoreductase/NADH oxidase, N-terminal	GO:0010181|GO:0016491	MetaCyc: PWY-2381|MetaCyc: PWY-2541|MetaCyc: PWY-5195|MetaCyc: PWY-5292|MetaCyc: PWY-5301|MetaCyc: PWY-5367|MetaCyc: PWY-5393|MetaCyc: PWY-5644|MetaCyc: PWY-5729|MetaCyc: PWY-5818|MetaCyc: PWY-5956|MetaCyc: PWY-5972|MetaCyc: PWY-5984|MetaCyc: PWY-6032|MetaCyc: PWY-6088|MetaCyc: PWY-6309|MetaCyc: PWY-6332|MetaCyc: PWY-6720|MetaCyc: PWY-6786|MetaCyc: PWY-6824|MetaCyc: PWY-6944|MetaCyc: PWY-6996|Met…
FGIJAEJN_03162	678	Gene3D	G3DSA:3.20.20.70	Aldolase class I	4	377	4.1E-91	T	IPR013785	Aldolase-type TIM barrel	-	MetaCyc: PWY-1042|MetaCyc: PWY-1061|MetaCyc: PWY-1186|MetaCyc: PWY-1269|MetaCyc: PWY-1501|MetaCyc: PWY-1723|MetaCyc: PWY-181|MetaCyc: PWY-1861|MetaCyc: PWY-1921|MetaCyc: PWY-2083|MetaCyc: PWY-2221|MetaCyc: PWY-2229|MetaCyc: PWY-2381|MetaCyc: PWY-2467|MetaCyc: PWY-2541|MetaCyc: PWY-2582|MetaCyc: PWY-2724|MetaCyc: PWY-282|MetaCyc: PWY-2941|MetaCyc: PWY-2942|MetaCyc: PWY-3081|MetaCyc: PWY-3162|MetaC…
FGIJAEJN_03162	678	SUPERFAMILY	SSF51395	FMN-linked oxidoreductases	1	371	6.19E-91	T	-	-
FGIJAEJN_03162	678	CDD	cd04734	OYE_like_3_FMN	6	349	0.0	T	-	-
FGIJAEJN_03011	307	ProSitePatterns	PS00584	pfkB family of carbohydrate kinases signature 2.	243	256	-	T	IPR002173	Carbohydrate/purine kinase, PfkB, conserved site	GO:0016773	MetaCyc: PWY-1042|MetaCyc: PWY-1861|MetaCyc: PWY-2221|MetaCyc: PWY-3801|MetaCyc: PWY-4101|MetaCyc: PWY-4661|MetaCyc: PWY-5129|MetaCyc: PWY-5384|MetaCyc: PWY-5484|MetaCyc: PWY-5532|MetaCyc: PWY-6019|MetaCyc: PWY-621|MetaCyc: PWY-6322|MetaCyc: PWY-6369|MetaCyc: PWY-6372|MetaCyc: PWY-6507|MetaCyc: PWY-6531|MetaCyc: PWY-6611|MetaCyc: PWY-6618|MetaCyc: PWY-6619|MetaCyc: PWY-6626|MetaCyc: PWY-6682|Meta…
FGIJAEJN_03011	307	PANTHER	PTHR10584	SUGAR KINASE	2	298	2.1E-65	T	-	-
FGIJAEJN_03011	307	Hamap	MF_01987	Ribokinase [rbsK].	1	297	22.416716	T	IPR011877	Ribokinase	GO:0004747|GO:0006014	MetaCyc: PWY-1861|MetaCyc: PWY-5723|MetaCyc: PWY-8178|Reactome: R-HSA-71336|Reactome: R-MMU-71336
FGIJAEJN_03011	307	Pfam	PF00294	pfkB family carbohydrate kinase	2	291	2.4E-56	T	IPR011611	Carbohydrate kinase PfkB	-	MetaCyc: PWY-1042|MetaCyc: PWY-1861|MetaCyc: PWY-2221|MetaCyc: PWY-3801|MetaCyc: PWY-4101|MetaCyc: PWY-4661|MetaCyc: PWY-5129|MetaCyc: PWY-5384|MetaCyc: PWY-5484|MetaCyc: PWY-5532|MetaCyc: PWY-5723|MetaCyc: PWY-6019|MetaCyc: PWY-621|MetaCyc: PWY-6322|MetaCyc: PWY-6369|MetaCyc: PWY-6372|MetaCyc: PWY-6507|MetaCyc: PWY-6531|MetaCyc: PWY-6611|MetaCyc: PWY-6618|MetaCyc: PWY-6619|MetaCyc: PWY-6626|Meta…
FGIJAEJN_03011	307	SUPERFAMILY	SSF53613	Ribokinase-like	2	296	2.34E-67	T	IPR029056	Ribokinase-like	-	MetaCyc: PWY-1042|MetaCyc: PWY-1861|MetaCyc: PWY-2221|MetaCyc: PWY-3801|MetaCyc: PWY-4101|MetaCyc: PWY-4661|MetaCyc: PWY-5129|MetaCyc: PWY-5384|MetaCyc: PWY-5484|MetaCyc: PWY-5532|MetaCyc: PWY-5723|MetaCyc: PWY-6019|MetaCyc: PWY-6142|MetaCyc: PWY-621|MetaCyc: PWY-6322|MetaCyc: PWY-6369|MetaCyc: PWY-6372|MetaCyc: PWY-6507|MetaCyc: PWY-6531|MetaCyc: PWY-6611|MetaCyc: PWY-6618|MetaCyc: PWY-6619|Meta…
FGIJAEJN_03011	307	PRINTS	PR00990	Ribokinase signature	214	225	7.2E-34	T	IPR002139	Ribokinase/fructokinase	GO:0016301	MetaCyc: PWY-1042|MetaCyc: PWY-1861|MetaCyc: PWY-2221|MetaCyc: PWY-3801|MetaCyc: PWY-4101|MetaCyc: PWY-5129|MetaCyc: PWY-5384|MetaCyc: PWY-5484|MetaCyc: PWY-5532|MetaCyc: PWY-5723|MetaCyc: PWY-6019|MetaCyc: PWY-621|MetaCyc: PWY-6322|MetaCyc: PWY-6369|MetaCyc: PWY-6507|MetaCyc: PWY-6531|MetaCyc: PWY-6611|MetaCyc: PWY-6618|MetaCyc: PWY-6626|MetaCyc: PWY-6682|MetaCyc: PWY-6955|MetaCyc: PWY-6986|Meta…
FGIJAEJN_03011	307	PRINTS	PR00990	Ribokinase signature	31	50	7.2E-34	T	IPR002139	Ribokinase/fructokinase	GO:0016301	MetaCyc: PWY-1042|MetaCyc: PWY-1861|MetaCyc: PWY-2221|MetaCyc: PWY-3801|MetaCyc: PWY-4101|MetaCyc: PWY-5129|MetaCyc: PWY-5384|MetaCyc: PWY-5484|MetaCyc: PWY-5532|MetaCyc: PWY-5723|MetaCyc: PWY-6019|MetaCyc: PWY-621|MetaCyc: PWY-6322|MetaCyc: PWY-6369|MetaCyc: PWY-6507|MetaCyc: PWY-6531|MetaCyc: PWY-6611|MetaCyc: PWY-6618|MetaCyc: PWY-6626|MetaCyc: PWY-6682|MetaCyc: PWY-6955|MetaCyc: PWY-6986|Meta…
FGIJAEJN_03011	307	PRINTS	PR00990	Ribokinase signature	168	183	7.2E-34	T	IPR002139	Ribokinase/fructokinase	GO:0016301	MetaCyc: PWY-1042|MetaCyc: PWY-1861|MetaCyc: PWY-2221|MetaCyc: PWY-3801|MetaCyc: PWY-4101|MetaCyc: PWY-5129|MetaCyc: PWY-5384|MetaCyc: PWY-5484|MetaCyc: PWY-5532|MetaCyc: PWY-5723|MetaCyc: PWY-6019|MetaCyc: PWY-621|MetaCyc: PWY-6322|MetaCyc: PWY-6369|MetaCyc: PWY-6507|MetaCyc: PWY-6531|MetaCyc: PWY-6611|MetaCyc: PWY-6618|MetaCyc: PWY-6626|MetaCyc: PWY-6682|MetaCyc: PWY-6955|MetaCyc: PWY-6986|Meta…
FGIJAEJN_03011	307	PRINTS	PR00990	Ribokinase signature	4	25	7.2E-34	T	IPR002139	Ribokinase/fructokinase	GO:0016301	MetaCyc: PWY-1042|MetaCyc: PWY-1861|MetaCyc: PWY-2221|MetaCyc: PWY-3801|MetaCyc: PWY-4101|MetaCyc: PWY-5129|MetaCyc: PWY-5384|MetaCyc: PWY-5484|MetaCyc: PWY-5532|MetaCyc: PWY-5723|MetaCyc: PWY-6019|MetaCyc: PWY-621|MetaCyc: PWY-6322|MetaCyc: PWY-6369|MetaCyc: PWY-6507|MetaCyc: PWY-6531|MetaCyc: PWY-6611|MetaCyc: PWY-6618|MetaCyc: PWY-6626|MetaCyc: PWY-6682|MetaCyc: PWY-6955|MetaCyc: PWY-6986|Meta…
FGIJAEJN_03011	307	PRINTS	PR00990	Ribokinase signature	102	115	7.2E-34	T	IPR002139	Ribokinase/fructokinase	GO:0016301	MetaCyc: PWY-1042|MetaCyc: PWY-1861|MetaCyc: PWY-2221|MetaCyc: PWY-3801|MetaCyc: PWY-4101|MetaCyc: PWY-5129|MetaCyc: PWY-5384|MetaCyc: PWY-5484|MetaCyc: PWY-5532|MetaCyc: PWY-5723|MetaCyc: PWY-6019|MetaCyc: PWY-621|MetaCyc: PWY-6322|MetaCyc: PWY-6369|MetaCyc: PWY-6507|MetaCyc: PWY-6531|MetaCyc: PWY-6611|MetaCyc: PWY-6618|MetaCyc: PWY-6626|MetaCyc: PWY-6682|MetaCyc: PWY-6955|MetaCyc: PWY-6986|Meta…
FGIJAEJN_03011	307	CDD	cd01174	ribokinase	1	291	9.30245E-91	T	IPR011877	Ribokinase	GO:0004747|GO:0006014	MetaCyc: PWY-1861|MetaCyc: PWY-5723|MetaCyc: PWY-8178|Reactome: R-HSA-71336|Reactome: R-MMU-71336
FGIJAEJN_03011	307	Gene3D	G3DSA:3.40.1190.20	-	1	301	3.8E-80	T	IPR029056	Ribokinase-like	-	MetaCyc: PWY-1042|MetaCyc: PWY-1861|MetaCyc: PWY-2221|MetaCyc: PWY-3801|MetaCyc: PWY-4101|MetaCyc: PWY-4661|MetaCyc: PWY-5129|MetaCyc: PWY-5384|MetaCyc: PWY-5484|MetaCyc: PWY-5532|MetaCyc: PWY-5723|MetaCyc: PWY-6019|MetaCyc: PWY-6142|MetaCyc: PWY-621|MetaCyc: PWY-6322|MetaCyc: PWY-6369|MetaCyc: PWY-6372|MetaCyc: PWY-6507|MetaCyc: PWY-6531|MetaCyc: PWY-6611|MetaCyc: PWY-6618|MetaCyc: PWY-6619|Meta…
FGIJAEJN_03034	355	SUPERFAMILY	SSF158472	HAMP domain-like	73	125	3.14E-6	T	-	-
FGIJAEJN_03034	355	CDD	cd00075	HATPase	241	343	7.50812E-31	T	-	-
FGIJAEJN_03034	355	CDD	cd06225	HAMP	78	122	7.2082E-6	T	-	-
FGIJAEJN_03034	355	SUPERFAMILY	SSF55874	ATPase domain of HSP90 chaperone/DNA topoisomerase II/histidine kinase	182	345	7.33E-37	T	IPR036890	Histidine kinase/HSP90-like ATPase superfamily	-	MetaCyc: PWY-4702|MetaCyc: PWY-5491|MetaCyc: PWY-5757|MetaCyc: PWY-6147|MetaCyc: PWY-6148|MetaCyc: PWY-6352|MetaCyc: PWY-6365|MetaCyc: PWY-6366|MetaCyc: PWY-6368|MetaCyc: PWY-6383|MetaCyc: PWY-6456|MetaCyc: PWY-6502|MetaCyc: PWY-6575|MetaCyc: PWY-6627|MetaCyc: PWY-6686|MetaCyc: PWY-6720|MetaCyc: PWY-6724|MetaCyc: PWY-6797|MetaCyc: PWY-6955|MetaCyc: PWY-6990|MetaCyc: PWY-6991|MetaCyc: PWY-7018|Met…
FGIJAEJN_03034	355	ProSiteProfiles	PS50109	Histidine kinase domain profile.	135	347	40.910416	T	IPR005467	Histidine kinase domain	-	MetaCyc: PWY-4702|MetaCyc: PWY-5491|MetaCyc: PWY-6148|MetaCyc: PWY-6352|MetaCyc: PWY-6365|MetaCyc: PWY-6366|MetaCyc: PWY-6368|MetaCyc: PWY-6456|MetaCyc: PWY-6575|MetaCyc: PWY-6627|MetaCyc: PWY-6686|MetaCyc: PWY-6720|MetaCyc: PWY-6724|MetaCyc: PWY-6955|MetaCyc: PWY-6990|MetaCyc: PWY-6991|MetaCyc: PWY-7018|MetaCyc: PWY-7119|MetaCyc: PWY-7321|MetaCyc: PWY-7531|MetaCyc: PWY-7771|MetaCyc: PWY-7863|Met…
FGIJAEJN_03034	355	Pfam	PF00672	HAMP domain	70	124	3.3E-11	T	IPR003660	HAMP domain	GO:0007165|GO:0016020	MetaCyc: PWY-4702|MetaCyc: PWY-5491|MetaCyc: PWY-5978|MetaCyc: PWY-6129|MetaCyc: PWY-6148|MetaCyc: PWY-6352|MetaCyc: PWY-6365|MetaCyc: PWY-6366|MetaCyc: PWY-6368|MetaCyc: PWY-6456|MetaCyc: PWY-6575|MetaCyc: PWY-6627|MetaCyc: PWY-6686|MetaCyc: PWY-6689|MetaCyc: PWY-6720|MetaCyc: PWY-6724|MetaCyc: PWY-6955|MetaCyc: PWY-6990|MetaCyc: PWY-6991|MetaCyc: PWY-7018|MetaCyc: PWY-7119|MetaCyc: PWY-7321|Met…
FGIJAEJN_03034	355	PRINTS	PR00344	Bacterial sensor protein C-terminal signature	307	325	1.4E-12	T	IPR004358	Signal transduction histidine kinase-related protein, C-terminal	GO:0016310|GO:0016772	MetaCyc: PWY-4702|MetaCyc: PWY-5491|MetaCyc: PWY-6148|MetaCyc: PWY-6352|MetaCyc: PWY-6365|MetaCyc: PWY-6366|MetaCyc: PWY-6368|MetaCyc: PWY-6456|MetaCyc: PWY-6575|MetaCyc: PWY-6627|MetaCyc: PWY-6686|MetaCyc: PWY-6720|MetaCyc: PWY-6724|MetaCyc: PWY-6955|MetaCyc: PWY-6990|MetaCyc: PWY-6991|MetaCyc: PWY-7018|MetaCyc: PWY-7119|MetaCyc: PWY-7321|MetaCyc: PWY-7531|MetaCyc: PWY-7771|MetaCyc: PWY-7863|Met…
FGIJAEJN_03034	355	PRINTS	PR00344	Bacterial sensor protein C-terminal signature	331	344	1.4E-12	T	IPR004358	Signal transduction histidine kinase-related protein, C-terminal	GO:0016310|GO:0016772	MetaCyc: PWY-4702|MetaCyc: PWY-5491|MetaCyc: PWY-6148|MetaCyc: PWY-6352|MetaCyc: PWY-6365|MetaCyc: PWY-6366|MetaCyc: PWY-6368|MetaCyc: PWY-6456|MetaCyc: PWY-6575|MetaCyc: PWY-6627|MetaCyc: PWY-6686|MetaCyc: PWY-6720|MetaCyc: PWY-6724|MetaCyc: PWY-6955|MetaCyc: PWY-6990|MetaCyc: PWY-6991|MetaCyc: PWY-7018|MetaCyc: PWY-7119|MetaCyc: PWY-7321|MetaCyc: PWY-7531|MetaCyc: PWY-7771|MetaCyc: PWY-7863|Met…
FGIJAEJN_03034	355	PRINTS	PR00344	Bacterial sensor protein C-terminal signature	272	286	1.4E-12	T	IPR004358	Signal transduction histidine kinase-related protein, C-terminal	GO:0016310|GO:0016772	MetaCyc: PWY-4702|MetaCyc: PWY-5491|MetaCyc: PWY-6148|MetaCyc: PWY-6352|MetaCyc: PWY-6365|MetaCyc: PWY-6366|MetaCyc: PWY-6368|MetaCyc: PWY-6456|MetaCyc: PWY-6575|MetaCyc: PWY-6627|MetaCyc: PWY-6686|MetaCyc: PWY-6720|MetaCyc: PWY-6724|MetaCyc: PWY-6955|MetaCyc: PWY-6990|MetaCyc: PWY-6991|MetaCyc: PWY-7018|MetaCyc: PWY-7119|MetaCyc: PWY-7321|MetaCyc: PWY-7531|MetaCyc: PWY-7771|MetaCyc: PWY-7863|Met…
FGIJAEJN_03034	355	PANTHER	PTHR44936	SENSOR PROTEIN CREC	33	344	1.9E-50	T	-	-
FGIJAEJN_03034	355	SMART	SM00387	HKATPase_4	236	347	2.3E-31	T	IPR003594	Histidine kinase/HSP90-like ATPase	-	MetaCyc: PWY-4702|MetaCyc: PWY-5491|MetaCyc: PWY-6148|MetaCyc: PWY-6352|MetaCyc: PWY-6365|MetaCyc: PWY-6366|MetaCyc: PWY-6368|MetaCyc: PWY-6456|MetaCyc: PWY-6575|MetaCyc: PWY-6627|MetaCyc: PWY-6686|MetaCyc: PWY-6720|MetaCyc: PWY-6724|MetaCyc: PWY-6955|MetaCyc: PWY-6990|MetaCyc: PWY-6991|MetaCyc: PWY-7018|MetaCyc: PWY-7119|MetaCyc: PWY-7321|MetaCyc: PWY-7531|MetaCyc: PWY-7771|MetaCyc: PWY-7863|Met…
FGIJAEJN_03034	355	SMART	SM00388	HisKA_10	128	192	8.3E-10	T	IPR003661	Signal transduction histidine kinase, dimerisation/phosphoacceptor domain	GO:0000155|GO:0007165	MetaCyc: PWY-4702|MetaCyc: PWY-5491|MetaCyc: PWY-6148|MetaCyc: PWY-6352|MetaCyc: PWY-6365|MetaCyc: PWY-6366|MetaCyc: PWY-6368|MetaCyc: PWY-6456|MetaCyc: PWY-6575|MetaCyc: PWY-6627|MetaCyc: PWY-6686|MetaCyc: PWY-6720|MetaCyc: PWY-6724|MetaCyc: PWY-6955|MetaCyc: PWY-6990|MetaCyc: PWY-6991|MetaCyc: PWY-7018|MetaCyc: PWY-7119|MetaCyc: PWY-7321|MetaCyc: PWY-7531|MetaCyc: PWY-7771|MetaCyc: PWY-7863|Met…
FGIJAEJN_03034	355	Gene3D	G3DSA:6.10.340.10	-	37	130	2.2E-12	T	-	-
FGIJAEJN_03034	355	SMART	SM00304	HAMP_11	73	127	2.2E-11	T	IPR003660	HAMP domain	GO:0007165|GO:0016020	MetaCyc: PWY-4702|MetaCyc: PWY-5491|MetaCyc: PWY-5978|MetaCyc: PWY-6129|MetaCyc: PWY-6148|MetaCyc: PWY-6352|MetaCyc: PWY-6365|MetaCyc: PWY-6366|MetaCyc: PWY-6368|MetaCyc: PWY-6456|MetaCyc: PWY-6575|MetaCyc: PWY-6627|MetaCyc: PWY-6686|MetaCyc: PWY-6689|MetaCyc: PWY-6720|MetaCyc: PWY-6724|MetaCyc: PWY-6955|MetaCyc: PWY-6990|MetaCyc: PWY-6991|MetaCyc: PWY-7018|MetaCyc: PWY-7119|MetaCyc: PWY-7321|Met…
FGIJAEJN_03034	355	Pfam	PF00512	His Kinase A (phospho-acceptor) domain	133	190	1.3E-8	T	IPR003661	Signal transduction histidine kinase, dimerisation/phosphoacceptor domain	GO:0000155|GO:0007165	MetaCyc: PWY-4702|MetaCyc: PWY-5491|MetaCyc: PWY-6148|MetaCyc: PWY-6352|MetaCyc: PWY-6365|MetaCyc: PWY-6366|MetaCyc: PWY-6368|MetaCyc: PWY-6456|MetaCyc: PWY-6575|MetaCyc: PWY-6627|MetaCyc: PWY-6686|MetaCyc: PWY-6720|MetaCyc: PWY-6724|MetaCyc: PWY-6955|MetaCyc: PWY-6990|MetaCyc: PWY-6991|MetaCyc: PWY-7018|MetaCyc: PWY-7119|MetaCyc: PWY-7321|MetaCyc: PWY-7531|MetaCyc: PWY-7771|MetaCyc: PWY-7863|Met…
FGIJAEJN_03034	355	ProSiteProfiles	PS50885	HAMP domain profile.	73	127	10.403673	T	IPR003660	HAMP domain	GO:0007165|GO:0016020	MetaCyc: PWY-4702|MetaCyc: PWY-5491|MetaCyc: PWY-5978|MetaCyc: PWY-6129|MetaCyc: PWY-6148|MetaCyc: PWY-6352|MetaCyc: PWY-6365|MetaCyc: PWY-6366|MetaCyc: PWY-6368|MetaCyc: PWY-6456|MetaCyc: PWY-6575|MetaCyc: PWY-6627|MetaCyc: PWY-6686|MetaCyc: PWY-6689|MetaCyc: PWY-6720|MetaCyc: PWY-6724|MetaCyc: PWY-6955|MetaCyc: PWY-6990|MetaCyc: PWY-6991|MetaCyc: PWY-7018|MetaCyc: PWY-7119|MetaCyc: PWY-7321|Met…
FGIJAEJN_03034	355	CDD	cd00082	HisKA	134	187	1.55521E-8	T	IPR003661	Signal transduction histidine kinase, dimerisation/phosphoacceptor domain	GO:0000155|GO:0007165	MetaCyc: PWY-4702|MetaCyc: PWY-5491|MetaCyc: PWY-6148|MetaCyc: PWY-6352|MetaCyc: PWY-6365|MetaCyc: PWY-6366|MetaCyc: PWY-6368|MetaCyc: PWY-6456|MetaCyc: PWY-6575|MetaCyc: PWY-6627|MetaCyc: PWY-6686|MetaCyc: PWY-6720|MetaCyc: PWY-6724|MetaCyc: PWY-6955|MetaCyc: PWY-6990|MetaCyc: PWY-6991|MetaCyc: PWY-7018|MetaCyc: PWY-7119|MetaCyc: PWY-7321|MetaCyc: PWY-7531|MetaCyc: PWY-7771|MetaCyc: PWY-7863|Met…
FGIJAEJN_03034	355	Gene3D	G3DSA:1.10.287.130	-	134	192	5.8E-8	T	-	-
FGIJAEJN_03034	355	Gene3D	G3DSA:3.30.565.10	-	193	347	1.8E-33	T	IPR036890	Histidine kinase/HSP90-like ATPase superfamily	-	MetaCyc: PWY-4702|MetaCyc: PWY-5491|MetaCyc: PWY-5757|MetaCyc: PWY-6147|MetaCyc: PWY-6148|MetaCyc: PWY-6352|MetaCyc: PWY-6365|MetaCyc: PWY-6366|MetaCyc: PWY-6368|MetaCyc: PWY-6383|MetaCyc: PWY-6456|MetaCyc: PWY-6502|MetaCyc: PWY-6575|MetaCyc: PWY-6627|MetaCyc: PWY-6686|MetaCyc: PWY-6720|MetaCyc: PWY-6724|MetaCyc: PWY-6797|MetaCyc: PWY-6955|MetaCyc: PWY-6990|MetaCyc: PWY-6991|MetaCyc: PWY-7018|Met…
FGIJAEJN_03034	355	SUPERFAMILY	SSF47384	Homodimeric domain of signal transducing histidine kinase	112	192	6.08E-13	T	IPR036097	Signal transduction histidine kinase, dimerisation/phosphoacceptor domain superfamily	GO:0000155|GO:0007165	MetaCyc: PWY-4702|MetaCyc: PWY-5491|MetaCyc: PWY-6148|MetaCyc: PWY-6352|MetaCyc: PWY-6365|MetaCyc: PWY-6366|MetaCyc: PWY-6368|MetaCyc: PWY-6456|MetaCyc: PWY-6575|MetaCyc: PWY-6627|MetaCyc: PWY-6686|MetaCyc: PWY-6720|MetaCyc: PWY-6724|MetaCyc: PWY-6955|MetaCyc: PWY-6990|MetaCyc: PWY-6991|MetaCyc: PWY-7018|MetaCyc: PWY-7119|MetaCyc: PWY-7321|MetaCyc: PWY-7531|MetaCyc: PWY-7771|MetaCyc: PWY-7863|Met…
FGIJAEJN_03034	355	Pfam	PF02518	Histidine kinase-, DNA gyrase B-, and HSP90-like ATPase	237	343	1.1E-18	T	IPR003594	Histidine kinase/HSP90-like ATPase	-	MetaCyc: PWY-4702|MetaCyc: PWY-5491|MetaCyc: PWY-6148|MetaCyc: PWY-6352|MetaCyc: PWY-6365|MetaCyc: PWY-6366|MetaCyc: PWY-6368|MetaCyc: PWY-6456|MetaCyc: PWY-6575|MetaCyc: PWY-6627|MetaCyc: PWY-6686|MetaCyc: PWY-6720|MetaCyc: PWY-6724|MetaCyc: PWY-6955|MetaCyc: PWY-6990|MetaCyc: PWY-6991|MetaCyc: PWY-7018|MetaCyc: PWY-7119|MetaCyc: PWY-7321|MetaCyc: PWY-7531|MetaCyc: PWY-7771|MetaCyc: PWY-7863|Met…
FGIJAEJN_01047	347	PANTHER	PTHR30472	FERRIC ENTEROBACTIN TRANSPORT SYSTEM PERMEASE PROTEIN	15	347	2.1E-75	T	IPR000522	ABC transporter, permease protein, BtuC-like	GO:0016020|GO:0022857	-
FGIJAEJN_01047	347	CDD	cd06550	TM_ABC_iron-siderophores_like	79	342	4.22264E-30	T	-	-
FGIJAEJN_01047	347	Gene3D	G3DSA:1.10.3470.10	ABC transporter involved in vitamin B12 uptake, BtuC	18	347	2.0E-89	T	IPR037294	ABC transporter, BtuC-like	-	-
FGIJAEJN_01047	347	SUPERFAMILY	SSF81345	ABC transporter involved in vitamin B12 uptake, BtuC	15	343	1.57E-74	T	IPR037294	ABC transporter, BtuC-like	-	-
FGIJAEJN_01047	347	FunFam	G3DSA:1.10.3470.10:FF:000001	Vitamin B12 ABC transporter permease BtuC	19	347	2.9E-81	T	-	-
FGIJAEJN_01047	347	Pfam	PF01032	FecCD transport family	33	343	3.5E-78	T	IPR000522	ABC transporter, permease protein, BtuC-like	GO:0016020|GO:0022857	-
FGIJAEJN_02862	283	Gene3D	G3DSA:3.40.50.170	-	86	282	1.9E-55	T	-	-
FGIJAEJN_02862	283	SUPERFAMILY	SSF53328	Formyltransferase	86	282	2.49E-60	T	IPR036477	Formyl transferase, N-terminal domain superfamily	GO:0009058	MetaCyc: PWY-2201|MetaCyc: PWY-5497|MetaCyc: PWY-6121|MetaCyc: PWY-6122|MetaCyc: PWY-6277|MetaCyc: PWY-6613|MetaCyc: PWY-7564|MetaCyc: PWY-7909|MetaCyc: PWY-8374|Reactome: R-BTA-73817|Reactome: R-DME-73817|Reactome: R-GGA-419140|Reactome: R-HSA-196757|Reactome: R-HSA-5368286|Reactome: R-HSA-73817|Reactome: R-MMU-196757|Reactome: R-MMU-73817|Reactome: R-RNO-196757|Reactome: R-XTR-196757
FGIJAEJN_02862	283	CDD	cd08648	FMT_core_Formyl-FH4-Hydrolase_C	86	281	2.94205E-113	T	IPR041729	Formyltetrahydrofolate deformylase, C-terminal hydrolase domain	GO:0008864	MetaCyc: PWY-2201|MetaCyc: PWY-5497|MetaCyc: PWY-7909
FGIJAEJN_02862	283	PANTHER	PTHR42706	FORMYLTETRAHYDROFOLATE DEFORMYLASE	3	281	6.7E-91	T	IPR004810	Formyltetrahydrofolate deformylase	GO:0006189|GO:0008864	MetaCyc: PWY-2201|MetaCyc: PWY-5497|MetaCyc: PWY-7909
FGIJAEJN_02862	283	PIRSF	PIRSF036480	FormyFH4_hydr	1	282	1.8E-104	T	-	-
FGIJAEJN_02862	283	PRINTS	PR01575	Formyltetrahydrofolate deformylase signature	87	109	1.0E-47	T	IPR004810	Formyltetrahydrofolate deformylase	GO:0006189|GO:0008864	MetaCyc: PWY-2201|MetaCyc: PWY-5497|MetaCyc: PWY-7909
FGIJAEJN_02862	283	PRINTS	PR01575	Formyltetrahydrofolate deformylase signature	109	136	1.0E-47	T	IPR004810	Formyltetrahydrofolate deformylase	GO:0006189|GO:0008864	MetaCyc: PWY-2201|MetaCyc: PWY-5497|MetaCyc: PWY-7909
FGIJAEJN_02862	283	PRINTS	PR01575	Formyltetrahydrofolate deformylase signature	233	255	1.0E-47	T	IPR004810	Formyltetrahydrofolate deformylase	GO:0006189|GO:0008864	MetaCyc: PWY-2201|MetaCyc: PWY-5497|MetaCyc: PWY-7909
FGIJAEJN_02862	283	PRINTS	PR01575	Formyltetrahydrofolate deformylase signature	255	280	1.0E-47	T	IPR004810	Formyltetrahydrofolate deformylase	GO:0006189|GO:0008864	MetaCyc: PWY-2201|MetaCyc: PWY-5497|MetaCyc: PWY-7909
FGIJAEJN_02862	283	PRINTS	PR01575	Formyltetrahydrofolate deformylase signature	38	50	1.0E-47	T	IPR004810	Formyltetrahydrofolate deformylase	GO:0006189|GO:0008864	MetaCyc: PWY-2201|MetaCyc: PWY-5497|MetaCyc: PWY-7909
FGIJAEJN_02862	283	PRINTS	PR01575	Formyltetrahydrofolate deformylase signature	6	32	1.0E-47	T	IPR004810	Formyltetrahydrofolate deformylase	GO:0006189|GO:0008864	MetaCyc: PWY-2201|MetaCyc: PWY-5497|MetaCyc: PWY-7909
FGIJAEJN_02862	283	CDD	cd04875	ACT_F4HF-DF	5	76	2.11008E-28	T	IPR044074	Formyltetrahydrofolate deformylase, ACT domain	-	MetaCyc: PWY-2201|MetaCyc: PWY-5497|MetaCyc: PWY-7909
FGIJAEJN_02862	283	SUPERFAMILY	SSF55021	ACT-like	3	83	5.83E-18	T	IPR045865	ACT-like domain	-	MetaCyc: PWY-2201|MetaCyc: PWY-2941|MetaCyc: PWY-2942|MetaCyc: PWY-3461|MetaCyc: PWY-3462|MetaCyc: PWY-3581|MetaCyc: PWY-5049|MetaCyc: PWY-5097|MetaCyc: PWY-5101|MetaCyc: PWY-5103|MetaCyc: PWY-5104|MetaCyc: PWY-5394|MetaCyc: PWY-5497|MetaCyc: PWY-5938|MetaCyc: PWY-5939|MetaCyc: PWY-5978|MetaCyc: PWY-6030|MetaCyc: PWY-6120|MetaCyc: PWY-6129|MetaCyc: PWY-6133|MetaCyc: PWY-6134|MetaCyc: PWY-6160|Met…
FGIJAEJN_02862	283	Hamap	MF_01927	Formyltetrahydrofolate deformylase [purU].	1	281	44.1091	T	IPR004810	Formyltetrahydrofolate deformylase	GO:0006189|GO:0008864	MetaCyc: PWY-2201|MetaCyc: PWY-5497|MetaCyc: PWY-7909
FGIJAEJN_02862	283	ProSiteProfiles	PS51671	ACT domain profile.	5	84	12.658098	T	IPR002912	ACT domain	-	MetaCyc: PWY-2201|MetaCyc: PWY-2941|MetaCyc: PWY-2942|MetaCyc: PWY-3461|MetaCyc: PWY-3462|MetaCyc: PWY-3641|MetaCyc: PWY-5097|MetaCyc: PWY-5101|MetaCyc: PWY-5103|MetaCyc: PWY-5104|MetaCyc: PWY-5497|MetaCyc: PWY-5938|MetaCyc: PWY-5939|MetaCyc: PWY-5978|MetaCyc: PWY-6030|MetaCyc: PWY-6120|MetaCyc: PWY-6129|MetaCyc: PWY-6134|MetaCyc: PWY-6160|MetaCyc: PWY-6389|MetaCyc: PWY-6559|MetaCyc: PWY-6562|Met…
FGIJAEJN_02862	283	TIGRFAM	TIGR00655	PurU: formyltetrahydrofolate deformylase	5	281	1.6E-100	T	IPR004810	Formyltetrahydrofolate deformylase	GO:0006189|GO:0008864	MetaCyc: PWY-2201|MetaCyc: PWY-5497|MetaCyc: PWY-7909
FGIJAEJN_02862	283	Pfam	PF01842	ACT domain	5	61	3.7E-8	T	IPR002912	ACT domain	-	MetaCyc: PWY-2201|MetaCyc: PWY-2941|MetaCyc: PWY-2942|MetaCyc: PWY-3461|MetaCyc: PWY-3462|MetaCyc: PWY-3641|MetaCyc: PWY-5097|MetaCyc: PWY-5101|MetaCyc: PWY-5103|MetaCyc: PWY-5104|MetaCyc: PWY-5497|MetaCyc: PWY-5938|MetaCyc: PWY-5939|MetaCyc: PWY-5978|MetaCyc: PWY-6030|MetaCyc: PWY-6120|MetaCyc: PWY-6129|MetaCyc: PWY-6134|MetaCyc: PWY-6160|MetaCyc: PWY-6389|MetaCyc: PWY-6559|MetaCyc: PWY-6562|Met…
FGIJAEJN_02862	283	Gene3D	G3DSA:3.30.70.260	-	1	85	2.9E-25	T	-	-
FGIJAEJN_02862	283	Pfam	PF00551	Formyl transferase	86	263	3.5E-38	T	IPR002376	Formyl transferase, N-terminal	GO:0009058	MetaCyc: PWY-2201|MetaCyc: PWY-5497|MetaCyc: PWY-6121|MetaCyc: PWY-6122|MetaCyc: PWY-6277|MetaCyc: PWY-6613|MetaCyc: PWY-7564|MetaCyc: PWY-7909|MetaCyc: PWY-8374|Reactome: R-BTA-73817|Reactome: R-DME-73817|Reactome: R-GGA-419140|Reactome: R-HSA-196757|Reactome: R-HSA-5368286|Reactome: R-HSA-73817|Reactome: R-MMU-196757|Reactome: R-MMU-73817|Reactome: R-RNO-196757|Reactome: R-XTR-196757
FGIJAEJN_03207	458	Pfam	PF03720	UDP-glucose/GDP-mannose dehydrogenase family, UDP binding domain	347	446	1.2E-22	T	IPR014027	UDP-glucose/GDP-mannose dehydrogenase, C-terminal	GO:0016616|GO:0051287	MetaCyc: PWY-1121|MetaCyc: PWY-1186|MetaCyc: PWY-2541|MetaCyc: PWY-2601|MetaCyc: PWY-3162|MetaCyc: PWY-321|MetaCyc: PWY-3261|MetaCyc: PWY-3722|MetaCyc: PWY-5101|MetaCyc: PWY-5271|MetaCyc: PWY-5316|MetaCyc: PWY-5392|MetaCyc: PWY-5652|MetaCyc: PWY-5666|MetaCyc: PWY-5751|MetaCyc: PWY-5782|MetaCyc: PWY-5818|MetaCyc: PWY-5830|MetaCyc: PWY-5848|MetaCyc: PWY-5867|MetaCyc: PWY-5882|MetaCyc: PWY-5883|Meta…
FGIJAEJN_03207	458	SMART	SM00984	UDPG_MGDP_dh_C_a_2_a	347	447	1.5E-33	T	IPR014027	UDP-glucose/GDP-mannose dehydrogenase, C-terminal	GO:0016616|GO:0051287	MetaCyc: PWY-1121|MetaCyc: PWY-1186|MetaCyc: PWY-2541|MetaCyc: PWY-2601|MetaCyc: PWY-3162|MetaCyc: PWY-321|MetaCyc: PWY-3261|MetaCyc: PWY-3722|MetaCyc: PWY-5101|MetaCyc: PWY-5271|MetaCyc: PWY-5316|MetaCyc: PWY-5392|MetaCyc: PWY-5652|MetaCyc: PWY-5666|MetaCyc: PWY-5751|MetaCyc: PWY-5782|MetaCyc: PWY-5818|MetaCyc: PWY-5830|MetaCyc: PWY-5848|MetaCyc: PWY-5867|MetaCyc: PWY-5882|MetaCyc: PWY-5883|Meta…
FGIJAEJN_03207	458	PANTHER	PTHR43491	UDP-N-ACETYL-D-MANNOSAMINE DEHYDROGENASE	28	454	6.0E-150	T	-	-
FGIJAEJN_03207	458	SUPERFAMILY	SSF51735	NAD(P)-binding Rossmann-fold domains	32	222	1.65E-46	T	IPR036291	NAD(P)-binding domain superfamily	-	MetaCyc: PWY-0|MetaCyc: PWY-1042|MetaCyc: PWY-1121|MetaCyc: PWY-1186|MetaCyc: PWY-1361|MetaCyc: PWY-1622|MetaCyc: PWY-1722|MetaCyc: PWY-1723|MetaCyc: PWY-1801|MetaCyc: PWY-181|MetaCyc: PWY-1881|MetaCyc: PWY-1921|MetaCyc: PWY-2161|MetaCyc: PWY-2181|MetaCyc: PWY-2201|MetaCyc: PWY-2221|MetaCyc: PWY-2229|MetaCyc: PWY-2261|MetaCyc: PWY-2301|MetaCyc: PWY-241|MetaCyc: PWY-2463|MetaCyc: PWY-2464|MetaCyc:…
FGIJAEJN_03207	458	SUPERFAMILY	SSF52413	UDP-glucose/GDP-mannose dehydrogenase C-terminal domain	337	445	1.83E-26	T	IPR036220	UDP-glucose/GDP-mannose dehydrogenase, C-terminal domain superfamily	-	MetaCyc: PWY-1121|MetaCyc: PWY-1186|MetaCyc: PWY-2541|MetaCyc: PWY-2601|MetaCyc: PWY-3162|MetaCyc: PWY-321|MetaCyc: PWY-3261|MetaCyc: PWY-3722|MetaCyc: PWY-5101|MetaCyc: PWY-5271|MetaCyc: PWY-5316|MetaCyc: PWY-5392|MetaCyc: PWY-5652|MetaCyc: PWY-5666|MetaCyc: PWY-5751|MetaCyc: PWY-5782|MetaCyc: PWY-5818|MetaCyc: PWY-5830|MetaCyc: PWY-5848|MetaCyc: PWY-5867|MetaCyc: PWY-5882|MetaCyc: PWY-5883|Meta…
FGIJAEJN_03207	458	Pfam	PF03721	UDP-glucose/GDP-mannose dehydrogenase family, NAD binding domain	32	208	1.9E-41	T	IPR001732	UDP-glucose/GDP-mannose dehydrogenase, N-terminal	GO:0016616|GO:0051287	MetaCyc: PWY-1121|MetaCyc: PWY-1186|MetaCyc: PWY-2541|MetaCyc: PWY-2601|MetaCyc: PWY-3162|MetaCyc: PWY-321|MetaCyc: PWY-3261|MetaCyc: PWY-3722|MetaCyc: PWY-5101|MetaCyc: PWY-5271|MetaCyc: PWY-5316|MetaCyc: PWY-5392|MetaCyc: PWY-5652|MetaCyc: PWY-5666|MetaCyc: PWY-5751|MetaCyc: PWY-5782|MetaCyc: PWY-5818|MetaCyc: PWY-5830|MetaCyc: PWY-5848|MetaCyc: PWY-5867|MetaCyc: PWY-5882|MetaCyc: PWY-5883|Meta…
FGIJAEJN_03207	458	TIGRFAM	TIGR03026	NDP-sugDHase: nucleotide sugar dehydrogenase	32	443	1.3E-127	T	IPR017476	UDP-glucose/GDP-mannose dehydrogenase	GO:0016616	MetaCyc: PWY-1121|MetaCyc: PWY-1186|MetaCyc: PWY-2541|MetaCyc: PWY-2601|MetaCyc: PWY-3162|MetaCyc: PWY-321|MetaCyc: PWY-3261|MetaCyc: PWY-3722|MetaCyc: PWY-5101|MetaCyc: PWY-5271|MetaCyc: PWY-5316|MetaCyc: PWY-5392|MetaCyc: PWY-5652|MetaCyc: PWY-5666|MetaCyc: PWY-5751|MetaCyc: PWY-5782|MetaCyc: PWY-5818|MetaCyc: PWY-5830|MetaCyc: PWY-5848|MetaCyc: PWY-5867|MetaCyc: PWY-5882|MetaCyc: PWY-5883|Meta…
FGIJAEJN_03207	458	Pfam	PF00984	UDP-glucose/GDP-mannose dehydrogenase family, central domain	229	319	1.0E-28	T	IPR014026	UDP-glucose/GDP-mannose dehydrogenase, dimerisation	GO:0016616|GO:0051287	MetaCyc: PWY-1121|MetaCyc: PWY-1186|MetaCyc: PWY-2541|MetaCyc: PWY-2601|MetaCyc: PWY-3162|MetaCyc: PWY-321|MetaCyc: PWY-3261|MetaCyc: PWY-3722|MetaCyc: PWY-5101|MetaCyc: PWY-5271|MetaCyc: PWY-5316|MetaCyc: PWY-5392|MetaCyc: PWY-5652|MetaCyc: PWY-5666|MetaCyc: PWY-5751|MetaCyc: PWY-5782|MetaCyc: PWY-5818|MetaCyc: PWY-5830|MetaCyc: PWY-5848|MetaCyc: PWY-5867|MetaCyc: PWY-5882|MetaCyc: PWY-5883|Meta…
FGIJAEJN_03207	458	Gene3D	G3DSA:3.40.50.720	-	227	455	7.6E-60	T	-	-
FGIJAEJN_03207	458	PIRSF	PIRSF000124	UDPglc_GDPman_dh	31	455	3.6E-59	T	IPR017476	UDP-glucose/GDP-mannose dehydrogenase	GO:0016616	MetaCyc: PWY-1121|MetaCyc: PWY-1186|MetaCyc: PWY-2541|MetaCyc: PWY-2601|MetaCyc: PWY-3162|MetaCyc: PWY-321|MetaCyc: PWY-3261|MetaCyc: PWY-3722|MetaCyc: PWY-5101|MetaCyc: PWY-5271|MetaCyc: PWY-5316|MetaCyc: PWY-5392|MetaCyc: PWY-5652|MetaCyc: PWY-5666|MetaCyc: PWY-5751|MetaCyc: PWY-5782|MetaCyc: PWY-5818|MetaCyc: PWY-5830|MetaCyc: PWY-5848|MetaCyc: PWY-5867|MetaCyc: PWY-5882|MetaCyc: PWY-5883|Meta…
FGIJAEJN_03207	458	PIRSF	PIRSF500136	UDP_ManNAc_DH	22	458	1.6E-143	T	IPR028359	UDP-N-acetyl-D-mannosamine/glucosamine dehydrogenase	GO:0000271|GO:0016628	MetaCyc: PWY-1121|MetaCyc: PWY-1186|MetaCyc: PWY-2541|MetaCyc: PWY-2601|MetaCyc: PWY-3162|MetaCyc: PWY-321|MetaCyc: PWY-3261|MetaCyc: PWY-3722|MetaCyc: PWY-5101|MetaCyc: PWY-5271|MetaCyc: PWY-5316|MetaCyc: PWY-5392|MetaCyc: PWY-5652|MetaCyc: PWY-5666|MetaCyc: PWY-5751|MetaCyc: PWY-5782|MetaCyc: PWY-5818|MetaCyc: PWY-5830|MetaCyc: PWY-5848|MetaCyc: PWY-5867|MetaCyc: PWY-5882|MetaCyc: PWY-5883|Meta…
FGIJAEJN_03207	458	Gene3D	G3DSA:3.40.50.720	-	20	224	5.5E-62	T	-	-
FGIJAEJN_03207	458	SUPERFAMILY	SSF48179	6-phosphogluconate dehydrogenase C-terminal domain-like	229	325	5.27E-29	T	IPR008927	6-phosphogluconate dehydrogenase-like, C-terminal domain superfamily	-	MetaCyc: PWY-1121|MetaCyc: PWY-1186|MetaCyc: PWY-1361|MetaCyc: PWY-1723|MetaCyc: PWY-2541|MetaCyc: PWY-2601|MetaCyc: PWY-3162|MetaCyc: PWY-321|MetaCyc: PWY-3261|MetaCyc: PWY-3341|MetaCyc: PWY-3461|MetaCyc: PWY-3462|MetaCyc: PWY-3602|MetaCyc: PWY-361|MetaCyc: PWY-3722|MetaCyc: PWY-4801|MetaCyc: PWY-4922|MetaCyc: PWY-5022|MetaCyc: PWY-5048|MetaCyc: PWY-5055|MetaCyc: PWY-5101|MetaCyc: PWY-5103|MetaC…
FGIJAEJN_03743	182	Pfam	PF13302	Acetyltransferase (GNAT) domain	10	152	2.0E-21	T	IPR000182	GNAT domain	GO:0016747	MetaCyc: PWY-0|MetaCyc: PWY-1121|MetaCyc: PWY-3602|MetaCyc: PWY-361|MetaCyc: PWY-4061|MetaCyc: PWY-4801|MetaCyc: PWY-4922|MetaCyc: PWY-4983|MetaCyc: PWY-4984|MetaCyc: PWY-5|MetaCyc: PWY-5022|MetaCyc: PWY-5048|MetaCyc: PWY-5139|MetaCyc: PWY-5154|MetaCyc: PWY-5268|MetaCyc: PWY-5284|MetaCyc: PWY-5292|MetaCyc: PWY-5307|MetaCyc: PWY-5313|MetaCyc: PWY-5317|MetaCyc: PWY-5318|MetaCyc: PWY-5353|MetaCyc: P…
FGIJAEJN_03743	182	Gene3D	G3DSA:3.40.630.30	-	1	164	5.2E-27	T	-	-
FGIJAEJN_03743	182	ProSiteProfiles	PS51186	Gcn5-related N-acetyltransferase (GNAT) domain profile.	11	166	11.770277	T	IPR000182	GNAT domain	GO:0016747	MetaCyc: PWY-0|MetaCyc: PWY-1121|MetaCyc: PWY-3602|MetaCyc: PWY-361|MetaCyc: PWY-4061|MetaCyc: PWY-4801|MetaCyc: PWY-4922|MetaCyc: PWY-4983|MetaCyc: PWY-4984|MetaCyc: PWY-5|MetaCyc: PWY-5022|MetaCyc: PWY-5048|MetaCyc: PWY-5139|MetaCyc: PWY-5154|MetaCyc: PWY-5268|MetaCyc: PWY-5284|MetaCyc: PWY-5292|MetaCyc: PWY-5307|MetaCyc: PWY-5313|MetaCyc: PWY-5317|MetaCyc: PWY-5318|MetaCyc: PWY-5353|MetaCyc: P…
FGIJAEJN_03743	182	SUPERFAMILY	SSF55729	Acyl-CoA N-acyltransferases (Nat)	3	167	2.61E-23	T	IPR016181	Acyl-CoA N-acyltransferase	-	MetaCyc: PWY-0|MetaCyc: PWY-1121|MetaCyc: PWY-3602|MetaCyc: PWY-361|MetaCyc: PWY-4061|MetaCyc: PWY-4801|MetaCyc: PWY-4922|MetaCyc: PWY-4983|MetaCyc: PWY-4984|MetaCyc: PWY-5|MetaCyc: PWY-5022|MetaCyc: PWY-5048|MetaCyc: PWY-5139|MetaCyc: PWY-5154|MetaCyc: PWY-5268|MetaCyc: PWY-5284|MetaCyc: PWY-5292|MetaCyc: PWY-5307|MetaCyc: PWY-5313|MetaCyc: PWY-5317|MetaCyc: PWY-5318|MetaCyc: PWY-5353|MetaCyc: P…
FGIJAEJN_03743	182	PANTHER	PTHR43792	GNAT FAMILY, PUTATIVE (AFU_ORTHOLOGUE AFUA_3G00765)-RELATED-RELATED	7	158	7.1E-12	T	-	-
FGIJAEJN_01310	156	PANTHER	PTHR30154	LEUCINE-RESPONSIVE REGULATORY PROTEIN	1	151	5.6E-33	T	-	-
FGIJAEJN_01310	156	Pfam	PF01037	Lrp/AsnC ligand binding domain	68	140	4.3E-19	T	IPR019887	Transcription regulator AsnC/Lrp, ligand binding domain	-	MetaCyc: PWY-3081|MetaCyc: PWY-7710
FGIJAEJN_01310	156	Gene3D	G3DSA:1.10.10.10	-	2	53	1.8E-19	T	IPR036388	Winged helix-like DNA-binding domain superfamily	-	MetaCyc: PWY-1061|MetaCyc: PWY-1121|MetaCyc: PWY-1186|MetaCyc: PWY-2002|MetaCyc: PWY-2083|MetaCyc: PWY-2181|MetaCyc: PWY-2229|MetaCyc: PWY-2321|MetaCyc: PWY-2467|MetaCyc: PWY-2722|MetaCyc: PWY-2723|MetaCyc: PWY-3385|MetaCyc: PWY-3542|MetaCyc: PWY-3581|MetaCyc: PWY-3602|MetaCyc: PWY-361|MetaCyc: PWY-3901|MetaCyc: PWY-4021|MetaCyc: PWY-4061|MetaCyc: PWY-4161|MetaCyc: PWY-4201|MetaCyc: PWY-4202|Meta…
FGIJAEJN_01310	156	SUPERFAMILY	SSF46785	Winged helix DNA-binding domain	3	90	8.2E-16	T	IPR036390	Winged helix DNA-binding domain superfamily	-	MetaCyc: PWY-1061|MetaCyc: PWY-1121|MetaCyc: PWY-1186|MetaCyc: PWY-2002|MetaCyc: PWY-2083|MetaCyc: PWY-2181|MetaCyc: PWY-2229|MetaCyc: PWY-2321|MetaCyc: PWY-2467|MetaCyc: PWY-2681|MetaCyc: PWY-3385|MetaCyc: PWY-3542|MetaCyc: PWY-3581|MetaCyc: PWY-3602|MetaCyc: PWY-361|MetaCyc: PWY-3901|MetaCyc: PWY-4021|MetaCyc: PWY-4061|MetaCyc: PWY-4161|MetaCyc: PWY-4201|MetaCyc: PWY-4202|MetaCyc: PWY-4801|Meta…
FGIJAEJN_01310	156	CDD	cd00090	HTH_ARSR	8	51	5.64208E-6	T	IPR011991	ArsR-like helix-turn-helix domain	-	MetaCyc: PWY-6167
FGIJAEJN_01310	156	PRINTS	PR00033	AsnC bacterial regulatory protein HTH signature	18	29	1.3E-11	T	IPR000485	AsnC-type HTH domain	GO:0043565	MetaCyc: PWY-6167|MetaCyc: PWY-7552|MetaCyc: PWY-7554
FGIJAEJN_01310	156	PRINTS	PR00033	AsnC bacterial regulatory protein HTH signature	2	18	1.3E-11	T	IPR000485	AsnC-type HTH domain	GO:0043565	MetaCyc: PWY-6167|MetaCyc: PWY-7552|MetaCyc: PWY-7554
FGIJAEJN_01310	156	PRINTS	PR00033	AsnC bacterial regulatory protein HTH signature	29	48	1.3E-11	T	IPR000485	AsnC-type HTH domain	GO:0043565	MetaCyc: PWY-6167|MetaCyc: PWY-7552|MetaCyc: PWY-7554
FGIJAEJN_01310	156	SUPERFAMILY	SSF54909	Dimeric alpha+beta barrel	64	142	2.15E-18	T	IPR011008	Dimeric alpha-beta barrel	-	MetaCyc: PWY-2941|MetaCyc: PWY-2942|MetaCyc: PWY-3081|MetaCyc: PWY-3385|MetaCyc: PWY-5097|MetaCyc: PWY-5113|MetaCyc: PWY-5140|MetaCyc: PWY-5163|MetaCyc: PWY-5292|MetaCyc: PWY-5302|MetaCyc: PWY-5461|MetaCyc: PWY-5466|MetaCyc: PWY-5469|MetaCyc: PWY-5706|MetaCyc: PWY-5826|MetaCyc: PWY-5870|MetaCyc: PWY-5871|MetaCyc: PWY-5872|MetaCyc: PWY-5873|MetaCyc: PWY-5874|MetaCyc: PWY-5956|MetaCyc: PWY-6055|Met…
FGIJAEJN_01310	156	Gene3D	G3DSA:3.30.70.920	-	55	138	2.2E-24	T	-	-
FGIJAEJN_01310	156	SMART	SM00344	asnc	2	111	1.3E-41	T	IPR019888	Transcription regulator AsnC-like	-	MetaCyc: PWY-7552|MetaCyc: PWY-7554
FGIJAEJN_01310	156	Pfam	PF13412	Winged helix-turn-helix DNA-binding	3	49	2.8E-17	T	-	-
FGIJAEJN_01310	156	ProSitePatterns	PS00519	AsnC-type HTH domain signature.	20	46	-	T	IPR019885	Transcription regulator HTH, AsnC-type, conserved site	-	MetaCyc: PWY-7552|MetaCyc: PWY-7554
FGIJAEJN_01310	156	ProSiteProfiles	PS50956	AsnC-type HTH domain profile.	2	63	33.851791	T	IPR000485	AsnC-type HTH domain	GO:0043565	MetaCyc: PWY-6167|MetaCyc: PWY-7552|MetaCyc: PWY-7554
FGIJAEJN_04083	153	Pfam	PF06754	Phosphonate metabolism protein PhnG	15	151	6.6E-50	T	IPR009609	Phosphonate metabolism PhnG	GO:0015716|GO:0019634	MetaCyc: PWY-7399|MetaCyc: PWY-7805|MetaCyc: PWY-7807
FGIJAEJN_04083	153	TIGRFAM	TIGR03293	PhnG_redo: phosphonate C-P lyase system protein PhnG	13	152	3.2E-48	T	IPR009609	Phosphonate metabolism PhnG	GO:0015716|GO:0019634	MetaCyc: PWY-7399|MetaCyc: PWY-7805|MetaCyc: PWY-7807
FGIJAEJN_00331	125	PANTHER	PTHR21192	NUCLEAR PROTEIN E3-3	12	122	6.6E-21	T	IPR007523	NDUFAF3/Mth938 domain-containing protein	-	Reactome: R-BTA-6799198|Reactome: R-DRE-6799198|Reactome: R-HSA-6799198|Reactome: R-MMU-6799198|Reactome: R-RNO-6799198|Reactome: R-XTR-6799198
FGIJAEJN_00331	125	CDD	cd00248	Mth938-like	13	122	5.27436E-40	T	-	-
FGIJAEJN_00331	125	SUPERFAMILY	SSF64076	MTH938-like	1	124	3.14E-39	T	IPR036748	MTH938-like superfamily	-	Reactome: R-BTA-6799198|Reactome: R-DRE-6799198|Reactome: R-HSA-6799198|Reactome: R-MMU-6799198|Reactome: R-RNO-6799198|Reactome: R-XTR-6799198
FGIJAEJN_00331	125	Gene3D	G3DSA:3.40.1230.10	-	1	125	2.0E-35	T	IPR036748	MTH938-like superfamily	-	Reactome: R-BTA-6799198|Reactome: R-DRE-6799198|Reactome: R-HSA-6799198|Reactome: R-MMU-6799198|Reactome: R-RNO-6799198|Reactome: R-XTR-6799198
FGIJAEJN_00331	125	Pfam	PF04430	Protein of unknown function (DUF498/DUF598)	14	122	2.8E-27	T	IPR007523	NDUFAF3/Mth938 domain-containing protein	-	Reactome: R-BTA-6799198|Reactome: R-DRE-6799198|Reactome: R-HSA-6799198|Reactome: R-MMU-6799198|Reactome: R-RNO-6799198|Reactome: R-XTR-6799198
FGIJAEJN_02348	316	Gene3D	G3DSA:3.30.70.270	-	130	313	2.8E-50	T	IPR043128	Reverse transcriptase/Diguanylate cyclase domain	-	MetaCyc: PWY-3602|MetaCyc: PWY-361|MetaCyc: PWY-4801|MetaCyc: PWY-4922|MetaCyc: PWY-5048|MetaCyc: PWY-5139|MetaCyc: PWY-5268|MetaCyc: PWY-5284|MetaCyc: PWY-5292|MetaCyc: PWY-5307|MetaCyc: PWY-5313|MetaCyc: PWY-5317|MetaCyc: PWY-5318|MetaCyc: PWY-5353|MetaCyc: PWY-5400|MetaCyc: PWY-5437|MetaCyc: PWY-5473|MetaCyc: PWY-5475|MetaCyc: PWY-5477|MetaCyc: PWY-5660|MetaCyc: PWY-5679|MetaCyc: PWY-5710|Meta…
FGIJAEJN_02348	316	PANTHER	PTHR45138	REGULATORY COMPONENTS OF SENSORY TRANSDUCTION SYSTEM	107	311	3.6E-60	T	-	-
FGIJAEJN_02348	316	SMART	SM00267	duf1_3	132	312	9.5E-52	T	IPR000160	GGDEF domain	-	MetaCyc: PWY-6322|MetaCyc: PWY-6626|MetaCyc: PWY-6749|MetaCyc: PWY-6955|MetaCyc: PWY-6998|MetaCyc: PWY-7127|MetaCyc: PWY-7419|MetaCyc: PWY-7529|MetaCyc: PWY-7706|MetaCyc: PWY-7719|MetaCyc: PWY-7735|MetaCyc: PWY-7737|MetaCyc: PWY-7769|MetaCyc: PWY-7888|MetaCyc: PWY-7904|MetaCyc: PWY-8117|MetaCyc: PWY-8179
FGIJAEJN_02348	316	TIGRFAM	TIGR00229	sensory_box: PAS domain S-box protein	13	124	1.4E-7	T	IPR000014	PAS domain	-	MetaCyc: PWY-4702|MetaCyc: PWY-5491|MetaCyc: PWY-5928|MetaCyc: PWY-5954|MetaCyc: PWY-5955|MetaCyc: PWY-6148|MetaCyc: PWY-6352|MetaCyc: PWY-6365|MetaCyc: PWY-6366|MetaCyc: PWY-6368|MetaCyc: PWY-6436|MetaCyc: PWY-6456|MetaCyc: PWY-6526|MetaCyc: PWY-6575|MetaCyc: PWY-6627|MetaCyc: PWY-6686|MetaCyc: PWY-6720|MetaCyc: PWY-6724|MetaCyc: PWY-6955|MetaCyc: PWY-6990|MetaCyc: PWY-6991|MetaCyc: PWY-7018|Met…
FGIJAEJN_02348	316	CDD	cd01949	GGDEF	145	310	3.31096E-57	T	IPR000160	GGDEF domain	-	MetaCyc: PWY-6322|MetaCyc: PWY-6626|MetaCyc: PWY-6749|MetaCyc: PWY-6955|MetaCyc: PWY-6998|MetaCyc: PWY-7127|MetaCyc: PWY-7419|MetaCyc: PWY-7529|MetaCyc: PWY-7706|MetaCyc: PWY-7719|MetaCyc: PWY-7735|MetaCyc: PWY-7737|MetaCyc: PWY-7769|MetaCyc: PWY-7888|MetaCyc: PWY-7904|MetaCyc: PWY-8117|MetaCyc: PWY-8179
FGIJAEJN_02348	316	ProSiteProfiles	PS50887	GGDEF domain profile.	173	314	26.52276	T	IPR000160	GGDEF domain	-	MetaCyc: PWY-6322|MetaCyc: PWY-6626|MetaCyc: PWY-6749|MetaCyc: PWY-6955|MetaCyc: PWY-6998|MetaCyc: PWY-7127|MetaCyc: PWY-7419|MetaCyc: PWY-7529|MetaCyc: PWY-7706|MetaCyc: PWY-7719|MetaCyc: PWY-7735|MetaCyc: PWY-7737|MetaCyc: PWY-7769|MetaCyc: PWY-7888|MetaCyc: PWY-7904|MetaCyc: PWY-8117|MetaCyc: PWY-8179
FGIJAEJN_02348	316	Pfam	PF08448	PAS fold	16	120	1.9E-8	T	IPR013656	PAS fold-4	-	-
FGIJAEJN_02348	316	Gene3D	G3DSA:3.30.450.20	PAS domain	7	129	6.9E-12	T	-	-
FGIJAEJN_02348	316	TIGRFAM	TIGR00254	GGDEF: diguanylate cyclase (GGDEF) domain	140	310	1.8E-45	T	IPR000160	GGDEF domain	-	MetaCyc: PWY-6322|MetaCyc: PWY-6626|MetaCyc: PWY-6749|MetaCyc: PWY-6955|MetaCyc: PWY-6998|MetaCyc: PWY-7127|MetaCyc: PWY-7419|MetaCyc: PWY-7529|MetaCyc: PWY-7706|MetaCyc: PWY-7719|MetaCyc: PWY-7735|MetaCyc: PWY-7737|MetaCyc: PWY-7769|MetaCyc: PWY-7888|MetaCyc: PWY-7904|MetaCyc: PWY-8117|MetaCyc: PWY-8179
FGIJAEJN_02348	316	SMART	SM00091	pas_2	8	74	4.4E-6	T	IPR000014	PAS domain	-	MetaCyc: PWY-4702|MetaCyc: PWY-5491|MetaCyc: PWY-5928|MetaCyc: PWY-5954|MetaCyc: PWY-5955|MetaCyc: PWY-6148|MetaCyc: PWY-6352|MetaCyc: PWY-6365|MetaCyc: PWY-6366|MetaCyc: PWY-6368|MetaCyc: PWY-6436|MetaCyc: PWY-6456|MetaCyc: PWY-6526|MetaCyc: PWY-6575|MetaCyc: PWY-6627|MetaCyc: PWY-6686|MetaCyc: PWY-6720|MetaCyc: PWY-6724|MetaCyc: PWY-6955|MetaCyc: PWY-6990|MetaCyc: PWY-6991|MetaCyc: PWY-7018|Met…
FGIJAEJN_02348	316	Coils	Coil	Coil	118	145	-	T	-	-
FGIJAEJN_02348	316	Pfam	PF00990	Diguanylate cyclase, GGDEF domain	143	308	8.2E-39	T	IPR000160	GGDEF domain	-	MetaCyc: PWY-6322|MetaCyc: PWY-6626|MetaCyc: PWY-6749|MetaCyc: PWY-6955|MetaCyc: PWY-6998|MetaCyc: PWY-7127|MetaCyc: PWY-7419|MetaCyc: PWY-7529|MetaCyc: PWY-7706|MetaCyc: PWY-7719|MetaCyc: PWY-7735|MetaCyc: PWY-7737|MetaCyc: PWY-7769|MetaCyc: PWY-7888|MetaCyc: PWY-7904|MetaCyc: PWY-8117|MetaCyc: PWY-8179
FGIJAEJN_02348	316	SUPERFAMILY	SSF55073	Nucleotide cyclase	148	311	4.0E-39	T	IPR029787	Nucleotide cyclase	-	MetaCyc: PWY-6167|Reactome: R-BTA-163615|Reactome: R-BTA-170660|Reactome: R-BTA-170670|Reactome: R-BTA-418597|Reactome: R-BTA-445355|Reactome: R-BTA-5578768|Reactome: R-BTA-5610787|Reactome: R-CFA-445355|Reactome: R-DDI-163615|Reactome: R-DDI-170660|Reactome: R-DDI-170670|Reactome: R-DDI-2514859|Reactome: R-DDI-418597|Reactome: R-DDI-5610787|Reactome: R-DME-163615|Reactome: R-DME-170660|Reactome:…
FGIJAEJN_02348	316	CDD	cd00130	PAS	17	87	2.78267E-5	T	IPR000014	PAS domain	-	MetaCyc: PWY-4702|MetaCyc: PWY-5491|MetaCyc: PWY-5928|MetaCyc: PWY-5954|MetaCyc: PWY-5955|MetaCyc: PWY-6148|MetaCyc: PWY-6352|MetaCyc: PWY-6365|MetaCyc: PWY-6366|MetaCyc: PWY-6368|MetaCyc: PWY-6436|MetaCyc: PWY-6456|MetaCyc: PWY-6526|MetaCyc: PWY-6575|MetaCyc: PWY-6627|MetaCyc: PWY-6686|MetaCyc: PWY-6720|MetaCyc: PWY-6724|MetaCyc: PWY-6955|MetaCyc: PWY-6990|MetaCyc: PWY-6991|MetaCyc: PWY-7018|Met…
FGIJAEJN_02348	316	SUPERFAMILY	SSF55785	PYP-like sensor domain (PAS domain)	16	121	7.5E-11	T	IPR035965	PAS domain superfamily	-	MetaCyc: PWY-4702|MetaCyc: PWY-5491|MetaCyc: PWY-6148|MetaCyc: PWY-6352|MetaCyc: PWY-6365|MetaCyc: PWY-6366|MetaCyc: PWY-6368|MetaCyc: PWY-6456|MetaCyc: PWY-6575|MetaCyc: PWY-6627|MetaCyc: PWY-6686|MetaCyc: PWY-6720|MetaCyc: PWY-6724|MetaCyc: PWY-6955|MetaCyc: PWY-6990|MetaCyc: PWY-6991|MetaCyc: PWY-7018|MetaCyc: PWY-7119|MetaCyc: PWY-7321|MetaCyc: PWY-7531|MetaCyc: PWY-7771|MetaCyc: PWY-7863|Met…
FGIJAEJN_02348	316	FunFam	G3DSA:3.30.70.270:FF:000001	Diguanylate cyclase domain protein	138	312	3.5E-46	T	-	-
FGIJAEJN_01277	590	Pfam	PF06276	Ferric iron reductase FhuF-like transporter	410	565	4.3E-34	T	IPR022770	Aerobactin siderophore biosynthesis IucA/IucC-like, C-terminal	-	MetaCyc: PWY-6289|MetaCyc: PWY-6374|MetaCyc: PWY-6378|MetaCyc: PWY-6379|MetaCyc: PWY-6409|MetaCyc: PWY-6574|MetaCyc: PWY-7510|MetaCyc: PWY-7533|MetaCyc: PWY-7542|MetaCyc: PWY-7543|MetaCyc: PWY-7549|MetaCyc: PWY-7555|MetaCyc: PWY-7556|MetaCyc: PWY-7561|MetaCyc: PWY-7563|MetaCyc: PWY-7565|MetaCyc: PWY-7569|MetaCyc: PWY-7570|MetaCyc: PWY-7571|MetaCyc: PWY-7577|MetaCyc: PWY-7600|MetaCyc: PWY-7605|Met…
FGIJAEJN_01277	590	Gene3D	G3DSA:6.10.250.3370	-	133	178	4.0E-15	T	-	-
FGIJAEJN_01277	590	Gene3D	G3DSA:1.10.510.40	-	378	574	2.3E-51	T	-	-
FGIJAEJN_01277	590	PANTHER	PTHR34384	L-2,3-DIAMINOPROPANOATE--CITRATE LIGASE	15	589	1.1E-98	T	IPR037455	Aerobactin siderophore biosynthesis, IucA/IucC-like	GO:0019290	MetaCyc: PWY-6289|MetaCyc: PWY-6374|MetaCyc: PWY-6378|MetaCyc: PWY-6379|MetaCyc: PWY-6409|MetaCyc: PWY-6574|MetaCyc: PWY-7510|MetaCyc: PWY-7533|MetaCyc: PWY-7542|MetaCyc: PWY-7543|MetaCyc: PWY-7549|MetaCyc: PWY-7555|MetaCyc: PWY-7556|MetaCyc: PWY-7561|MetaCyc: PWY-7563|MetaCyc: PWY-7565|MetaCyc: PWY-7569|MetaCyc: PWY-7570|MetaCyc: PWY-7571|MetaCyc: PWY-7577|MetaCyc: PWY-7600|MetaCyc: PWY-7605|Met…
FGIJAEJN_01277	590	Gene3D	G3DSA:3.30.310.280	-	13	131	4.5E-30	T	-	-
FGIJAEJN_01277	590	Pfam	PF04183	IucA / IucC family	149	388	1.5E-63	T	IPR007310	Aerobactin siderophore biosynthesis, IucA/IucC, N-terminal	GO:0019290	MetaCyc: PWY-6289|MetaCyc: PWY-6374|MetaCyc: PWY-6378|MetaCyc: PWY-6379|MetaCyc: PWY-6409|MetaCyc: PWY-6574|MetaCyc: PWY-7510|MetaCyc: PWY-7533|MetaCyc: PWY-7542|MetaCyc: PWY-7543|MetaCyc: PWY-7549|MetaCyc: PWY-7555|MetaCyc: PWY-7556|MetaCyc: PWY-7561|MetaCyc: PWY-7563|MetaCyc: PWY-7565|MetaCyc: PWY-7569|MetaCyc: PWY-7570|MetaCyc: PWY-7571|MetaCyc: PWY-7577|MetaCyc: PWY-7600|MetaCyc: PWY-7605|Met…
FGIJAEJN_01899	792	Pfam	PF20501	MBH, subunit E	689	775	5.7E-21	T	IPR046806	MrpA C-terminal/MbhE	-	-
FGIJAEJN_01899	792	Pfam	PF00361	Proton-conducting membrane transporter	132	418	1.3E-66	T	IPR001750	NADH:quinone oxidoreductase/Mrp antiporter, membrane subunit	-	MetaCyc: PWY-3781|MetaCyc: PWY-4302|MetaCyc: PWY-5083|MetaCyc: PWY-5207|MetaCyc: PWY-6692|Reactome: R-BTA-611105|Reactome: R-BTA-6799198|Reactome: R-CFA-611105|Reactome: R-CFA-6799198|Reactome: R-DME-611105|Reactome: R-DME-6799198|Reactome: R-DRE-611105|Reactome: R-DRE-6799198|Reactome: R-GGA-611105|Reactome: R-GGA-6799198|Reactome: R-HSA-611105|Reactome: R-HSA-6799198|Reactome: R-MMU-611105|Reac…
FGIJAEJN_01899	792	Pfam	PF00662	NADH-Ubiquinone oxidoreductase (complex I), chain 5 N-terminus	73	116	6.3E-11	T	IPR001516	NADH-Ubiquinone oxidoreductase (complex I), chain 5 N-terminal	-	MetaCyc: PWY-3781|MetaCyc: PWY-4302|MetaCyc: PWY-5083|MetaCyc: PWY-5207|MetaCyc: PWY-6692|Reactome: R-DME-611105|Reactome: R-DME-6799198|Reactome: R-DRE-611105|Reactome: R-DRE-6799198|Reactome: R-GGA-611105|Reactome: R-GGA-6799198|Reactome: R-HSA-611105|Reactome: R-HSA-6799198|Reactome: R-MMU-611105|Reactome: R-MMU-6799198|Reactome: R-RNO-611105|Reactome: R-RNO-6799198|Reactome: R-SSC-611105|Reac…
FGIJAEJN_01899	792	Pfam	PF13244	MBH, subunit D	614	676	7.1E-16	T	IPR025383	MrpA C-terminal/MbhD	-	-
FGIJAEJN_01899	792	PRINTS	PR01434	NADH-ubiquinone oxidoreductase chain 5 signature	109	129	4.0E-35	T	-	-
FGIJAEJN_01899	792	PRINTS	PR01434	NADH-ubiquinone oxidoreductase chain 5 signature	222	243	4.0E-35	T	-	-
FGIJAEJN_01899	792	PRINTS	PR01434	NADH-ubiquinone oxidoreductase chain 5 signature	244	270	4.0E-35	T	-	-
FGIJAEJN_01899	792	PRINTS	PR01434	NADH-ubiquinone oxidoreductase chain 5 signature	81	106	4.0E-35	T	-	-
FGIJAEJN_01899	792	PRINTS	PR01434	NADH-ubiquinone oxidoreductase chain 5 signature	312	324	4.0E-35	T	-	-
FGIJAEJN_01899	792	PANTHER	PTHR43373	NA(+)/H(+) ANTIPORTER SUBUNIT	9	775	4.7E-245	T	-	-
FGIJAEJN_03935	419	Pfam	PF00032	Cytochrome b(C-terminal)/b6/petD	275	376	5.7E-44	T	IPR005798	Cytochrome b/b6, C-terminal	GO:0009055|GO:0016020|GO:0016491	MetaCyc: PWY-3781|MetaCyc: PWY-6692|MetaCyc: PWY-7279|Reactome: R-BTA-611105|Reactome: R-CFA-611105|Reactome: R-DDI-611105|Reactome: R-DME-611105|Reactome: R-DRE-611105|Reactome: R-GGA-611105|Reactome: R-HSA-611105|Reactome: R-MMU-611105|Reactome: R-RNO-611105|Reactome: R-SCE-611105|Reactome: R-SPO-611105
FGIJAEJN_03935	419	Pfam	PF00033	Cytochrome b/b6/petB	32	219	1.8E-77	T	IPR005797	Cytochrome b/b6, N-terminal	GO:0009055|GO:0016020|GO:0016491	MetaCyc: PWY-3781|MetaCyc: PWY-6692|MetaCyc: PWY-7279|Reactome: R-BTA-611105|Reactome: R-CFA-611105|Reactome: R-DDI-611105|Reactome: R-DME-611105|Reactome: R-DRE-611105|Reactome: R-GGA-611105|Reactome: R-HSA-611105|Reactome: R-MMU-611105|Reactome: R-RNO-611105|Reactome: R-SCE-611105|Reactome: R-SPO-611105
FGIJAEJN_03935	419	CDD	cd00284	Cytochrome_b_N	22	221	3.70584E-88	T	IPR005797	Cytochrome b/b6, N-terminal	GO:0009055|GO:0016020|GO:0016491	MetaCyc: PWY-3781|MetaCyc: PWY-6692|MetaCyc: PWY-7279|Reactome: R-BTA-611105|Reactome: R-CFA-611105|Reactome: R-DDI-611105|Reactome: R-DME-611105|Reactome: R-DRE-611105|Reactome: R-GGA-611105|Reactome: R-HSA-611105|Reactome: R-MMU-611105|Reactome: R-RNO-611105|Reactome: R-SCE-611105|Reactome: R-SPO-611105
FGIJAEJN_03935	419	PIRSF	PIRSF038885	COB	5	406	1.8E-199	T	IPR030689	Cytochrome b	GO:0008121|GO:0009055|GO:0045275	MetaCyc: PWY-3781|MetaCyc: PWY-6692|MetaCyc: PWY-7279|Reactome: R-BTA-611105|Reactome: R-CFA-611105|Reactome: R-DDI-611105|Reactome: R-DME-611105|Reactome: R-DRE-611105|Reactome: R-GGA-611105|Reactome: R-HSA-611105|Reactome: R-MMU-611105|Reactome: R-RNO-611105|Reactome: R-SCE-611105|Reactome: R-SPO-611105
FGIJAEJN_03935	419	SUPERFAMILY	SSF81342	Transmembrane di-heme cytochromes	15	277	3.14E-109	T	IPR016174	Di-haem cytochrome, transmembrane	GO:0016020|GO:0022904	MetaCyc: PWY-3781|MetaCyc: PWY-6692|MetaCyc: PWY-7279|Reactome: R-BTA-611105|Reactome: R-CFA-611105|Reactome: R-DDI-611105|Reactome: R-DME-611105|Reactome: R-DRE-611105|Reactome: R-GGA-611105|Reactome: R-HSA-611105|Reactome: R-MMU-611105|Reactome: R-RNO-611105|Reactome: R-SCE-611105|Reactome: R-SPO-611105
FGIJAEJN_03935	419	FunFam	G3DSA:1.20.810.10:FF:000004	Cytochrome b	10	402	2.4E-155	T	-	-
FGIJAEJN_03935	419	ProSiteProfiles	PS51003	Cytochrome b/b6 C-terminal region profile.	227	397	47.939613	T	IPR005798	Cytochrome b/b6, C-terminal	GO:0009055|GO:0016020|GO:0016491	MetaCyc: PWY-3781|MetaCyc: PWY-6692|MetaCyc: PWY-7279|Reactome: R-BTA-611105|Reactome: R-CFA-611105|Reactome: R-DDI-611105|Reactome: R-DME-611105|Reactome: R-DRE-611105|Reactome: R-GGA-611105|Reactome: R-HSA-611105|Reactome: R-MMU-611105|Reactome: R-RNO-611105|Reactome: R-SCE-611105|Reactome: R-SPO-611105
FGIJAEJN_03935	419	PANTHER	PTHR19271	CYTOCHROME B	19	386	5.4E-145	T	-	-
FGIJAEJN_03935	419	CDD	cd00290	cytochrome_b_C	222	371	8.23693E-46	T	IPR005798	Cytochrome b/b6, C-terminal	GO:0009055|GO:0016020|GO:0016491	MetaCyc: PWY-3781|MetaCyc: PWY-6692|MetaCyc: PWY-7279|Reactome: R-BTA-611105|Reactome: R-CFA-611105|Reactome: R-DDI-611105|Reactome: R-DME-611105|Reactome: R-DRE-611105|Reactome: R-GGA-611105|Reactome: R-HSA-611105|Reactome: R-MMU-611105|Reactome: R-RNO-611105|Reactome: R-SCE-611105|Reactome: R-SPO-611105
FGIJAEJN_03935	419	SUPERFAMILY	SSF81648	a domain/subunit of cytochrome bc1 complex (Ubiquinol-cytochrome c reductase)	278	396	1.26E-43	T	IPR036150	Cytochrome b/b6, C-terminal domain superfamily	GO:0009055|GO:0016020|GO:0016491	MetaCyc: PWY-3781|MetaCyc: PWY-6692|MetaCyc: PWY-7279|Reactome: R-BTA-611105|Reactome: R-CFA-611105|Reactome: R-DDI-611105|Reactome: R-DME-611105|Reactome: R-DRE-611105|Reactome: R-GGA-611105|Reactome: R-HSA-611105|Reactome: R-MMU-611105|Reactome: R-RNO-611105|Reactome: R-SCE-611105|Reactome: R-SPO-611105
FGIJAEJN_03935	419	Gene3D	G3DSA:1.20.810.10	Cytochrome Bc1 Complex; Chain C	2	412	1.2E-173	T	IPR027387	Cytochrome b/b6-like domain superfamily	-	MetaCyc: PWY-3781|MetaCyc: PWY-6692|MetaCyc: PWY-7279|Reactome: R-BTA-611105|Reactome: R-CFA-611105|Reactome: R-DDI-611105|Reactome: R-DME-611105|Reactome: R-DRE-611105|Reactome: R-GGA-611105|Reactome: R-HSA-611105|Reactome: R-MMU-611105|Reactome: R-RNO-611105|Reactome: R-SCE-611105|Reactome: R-SPO-611105
FGIJAEJN_03935	419	ProSiteProfiles	PS51002	Cytochrome b/b6 N-terminal region profile.	13	224	39.917809	T	IPR005797	Cytochrome b/b6, N-terminal	GO:0009055|GO:0016020|GO:0016491	MetaCyc: PWY-3781|MetaCyc: PWY-6692|MetaCyc: PWY-7279|Reactome: R-BTA-611105|Reactome: R-CFA-611105|Reactome: R-DDI-611105|Reactome: R-DME-611105|Reactome: R-DRE-611105|Reactome: R-GGA-611105|Reactome: R-HSA-611105|Reactome: R-MMU-611105|Reactome: R-RNO-611105|Reactome: R-SCE-611105|Reactome: R-SPO-611105
FGIJAEJN_00153	245	Pfam	PF02683	Cytochrome C biogenesis protein transmembrane region	12	224	1.8E-64	T	IPR003834	Cytochrome C biogenesis protein, transmembrane domain	GO:0016020|GO:0017004	-
FGIJAEJN_00153	245	PANTHER	PTHR31272	CYTOCHROME C-TYPE BIOGENESIS PROTEIN HI_1454-RELATED	2	228	6.4E-51	T	-	-
FGIJAEJN_02509	366	PANTHER	PTHR33376	-	12	334	5.4E-65	T	IPR018389	TRAP transporter solute receptor DctP	GO:0055085	-
FGIJAEJN_02509	366	PIRSF	PIRSF039026	SiaP	1	360	6.8E-116	T	IPR026289	Solute binding protein, TakP-like	GO:0031317	-
FGIJAEJN_02509	366	ProSiteProfiles	PS51318	Twin arginine translocation (Tat) signal profile.	1	29	8.375919	T	IPR006311	Twin-arginine translocation pathway, signal sequence	-	MetaCyc: PWY-101|MetaCyc: PWY-1822|MetaCyc: PWY-1881|MetaCyc: PWY-1921|MetaCyc: PWY-2221|MetaCyc: PWY-241|MetaCyc: PWY-2582|MetaCyc: PWY-3561|MetaCyc: PWY-3781|MetaCyc: PWY-4181|MetaCyc: PWY-4601|MetaCyc: PWY-5140|MetaCyc: PWY-5265|MetaCyc: PWY-5274|MetaCyc: PWY-5292|MetaCyc: PWY-5306|MetaCyc: PWY-5358|MetaCyc: PWY-5360|MetaCyc: PWY-5466|MetaCyc: PWY-5469|MetaCyc: PWY-5489|MetaCyc: PWY-5490|MetaC…
FGIJAEJN_02509	366	Gene3D	G3DSA:3.40.190.170	-	38	335	1.1E-102	T	IPR038404	TRAP transporter solute receptor DctP superfamily	-	-
FGIJAEJN_02509	366	CDD	cd13604	PBP2_TRAP_ketoacid_lactate_like	37	340	3.4814E-132	T	-	-
FGIJAEJN_02509	366	Pfam	PF03480	Bacterial extracellular solute-binding protein, family 7	51	321	2.6E-50	T	IPR018389	TRAP transporter solute receptor DctP	GO:0055085	-
FGIJAEJN_02509	366	Gene3D	G3DSA:3.40.190.10	-	154	325	1.1E-102	T	-	-
FGIJAEJN_02157	325	TIGRFAM	TIGR00747	fabH: 3-oxoacyl-[acyl-carrier-protein] synthase III	6	325	2.0E-127	T	IPR004655	Beta-ketoacyl-[acyl-carrier-protein] synthase III	GO:0004315|GO:0006633	MetaCyc: PWY-4381|MetaCyc: PWY-8173|MetaCyc: PWY-8174|MetaCyc: PWY-8175|MetaCyc: PWYG-321
FGIJAEJN_02157	325	PANTHER	PTHR43091	3-OXOACYL-[ACYL-CARRIER-PROTEIN] SYNTHASE	6	325	9.2E-117	T	-	-
FGIJAEJN_02157	325	Pfam	PF08545	3-Oxoacyl-[acyl-carrier-protein (ACP)] synthase III	109	192	3.1E-33	T	IPR013751	Beta-ketoacyl-[acyl-carrier-protein] synthase III, N-terminal	GO:0004315|GO:0006633	MetaCyc: PWY-3602|MetaCyc: PWY-361|MetaCyc: PWY-4381|MetaCyc: PWY-4801|MetaCyc: PWY-4922|MetaCyc: PWY-5048|MetaCyc: PWY-5139|MetaCyc: PWY-5268|MetaCyc: PWY-5284|MetaCyc: PWY-5292|MetaCyc: PWY-5307|MetaCyc: PWY-5313|MetaCyc: PWY-5317|MetaCyc: PWY-5318|MetaCyc: PWY-5353|MetaCyc: PWY-5400|MetaCyc: PWY-5437|MetaCyc: PWY-5473|MetaCyc: PWY-5475|MetaCyc: PWY-5477|MetaCyc: PWY-5660|MetaCyc: PWY-5679|Meta…
FGIJAEJN_02157	325	Hamap	MF_01815	3-oxoacyl-[acyl-carrier-protein] synthase 3 [fabH].	4	325	71.272194	T	IPR004655	Beta-ketoacyl-[acyl-carrier-protein] synthase III	GO:0004315|GO:0006633	MetaCyc: PWY-4381|MetaCyc: PWY-8173|MetaCyc: PWY-8174|MetaCyc: PWY-8175|MetaCyc: PWYG-321
FGIJAEJN_02157	325	Pfam	PF08541	3-Oxoacyl-[acyl-carrier-protein (ACP)] synthase III C terminal	237	325	5.9E-37	T	IPR013747	Beta-ketoacyl-[acyl-carrier-protein] synthase III, C-terminal	-	MetaCyc: PWY-3602|MetaCyc: PWY-361|MetaCyc: PWY-4381|MetaCyc: PWY-4801|MetaCyc: PWY-4922|MetaCyc: PWY-5048|MetaCyc: PWY-5080|MetaCyc: PWY-5139|MetaCyc: PWY-5268|MetaCyc: PWY-5284|MetaCyc: PWY-5292|MetaCyc: PWY-5307|MetaCyc: PWY-5313|MetaCyc: PWY-5317|MetaCyc: PWY-5318|MetaCyc: PWY-5353|MetaCyc: PWY-5400|MetaCyc: PWY-5437|MetaCyc: PWY-5473|MetaCyc: PWY-5475|MetaCyc: PWY-5477|MetaCyc: PWY-5660|Meta…
FGIJAEJN_02157	325	SUPERFAMILY	SSF53901	Thiolase-like	8	325	3.89E-75	T	IPR016039	Thiolase-like	GO:0016746	MetaCyc: PWY-1121|MetaCyc: PWY-1187|MetaCyc: PWY-12|MetaCyc: PWY-1361|MetaCyc: PWY-1921|MetaCyc: PWY-2361|MetaCyc: PWY-2821|MetaCyc: PWY-321|MetaCyc: PWY-3602|MetaCyc: PWY-361|MetaCyc: PWY-4381|MetaCyc: PWY-4801|MetaCyc: PWY-481|MetaCyc: PWY-4922|MetaCyc: PWY-5001|MetaCyc: PWY-5002|MetaCyc: PWY-5045|MetaCyc: PWY-5048|MetaCyc: PWY-5080|MetaCyc: PWY-5109|MetaCyc: PWY-5132|MetaCyc: PWY-5133|MetaCyc:…
FGIJAEJN_02157	325	FunFam	G3DSA:3.40.47.10:FF:000004	3-oxoacyl-[acyl-carrier-protein] synthase 3	4	325	8.5E-130	T	-	-
FGIJAEJN_02157	325	CDD	cd00830	KAS_III	8	323	1.88273E-161	T	-	-
FGIJAEJN_02157	325	Gene3D	G3DSA:3.40.47.10	-	1	325	1.4E-136	T	IPR016039	Thiolase-like	GO:0016746	MetaCyc: PWY-1121|MetaCyc: PWY-1187|MetaCyc: PWY-12|MetaCyc: PWY-1361|MetaCyc: PWY-1921|MetaCyc: PWY-2361|MetaCyc: PWY-2821|MetaCyc: PWY-321|MetaCyc: PWY-3602|MetaCyc: PWY-361|MetaCyc: PWY-4381|MetaCyc: PWY-4801|MetaCyc: PWY-481|MetaCyc: PWY-4922|MetaCyc: PWY-5001|MetaCyc: PWY-5002|MetaCyc: PWY-5045|MetaCyc: PWY-5048|MetaCyc: PWY-5080|MetaCyc: PWY-5109|MetaCyc: PWY-5132|MetaCyc: PWY-5133|MetaCyc:…
FGIJAEJN_00067	154	ProSiteProfiles	PS51186	Gcn5-related N-acetyltransferase (GNAT) domain profile.	4	154	15.141679	T	IPR000182	GNAT domain	GO:0016747	MetaCyc: PWY-0|MetaCyc: PWY-1121|MetaCyc: PWY-3602|MetaCyc: PWY-361|MetaCyc: PWY-4061|MetaCyc: PWY-4801|MetaCyc: PWY-4922|MetaCyc: PWY-4983|MetaCyc: PWY-4984|MetaCyc: PWY-5|MetaCyc: PWY-5022|MetaCyc: PWY-5048|MetaCyc: PWY-5139|MetaCyc: PWY-5154|MetaCyc: PWY-5268|MetaCyc: PWY-5284|MetaCyc: PWY-5292|MetaCyc: PWY-5307|MetaCyc: PWY-5313|MetaCyc: PWY-5317|MetaCyc: PWY-5318|MetaCyc: PWY-5353|MetaCyc: P…
FGIJAEJN_00067	154	Pfam	PF00583	Acetyltransferase (GNAT) family	34	142	1.6E-9	T	IPR000182	GNAT domain	GO:0016747	MetaCyc: PWY-0|MetaCyc: PWY-1121|MetaCyc: PWY-3602|MetaCyc: PWY-361|MetaCyc: PWY-4061|MetaCyc: PWY-4801|MetaCyc: PWY-4922|MetaCyc: PWY-4983|MetaCyc: PWY-4984|MetaCyc: PWY-5|MetaCyc: PWY-5022|MetaCyc: PWY-5048|MetaCyc: PWY-5139|MetaCyc: PWY-5154|MetaCyc: PWY-5268|MetaCyc: PWY-5284|MetaCyc: PWY-5292|MetaCyc: PWY-5307|MetaCyc: PWY-5313|MetaCyc: PWY-5317|MetaCyc: PWY-5318|MetaCyc: PWY-5353|MetaCyc: P…
FGIJAEJN_00067	154	Gene3D	G3DSA:3.40.630.30	-	3	153	1.5E-27	T	-	-
FGIJAEJN_00067	154	PANTHER	PTHR43877	-	2	151	2.8E-11	T	-	-
FGIJAEJN_00067	154	CDD	cd04301	NAT_SF	58	126	2.98683E-7	T	-	-
FGIJAEJN_00067	154	SUPERFAMILY	SSF55729	Acyl-CoA N-acyltransferases (Nat)	1	147	2.23E-23	T	IPR016181	Acyl-CoA N-acyltransferase	-	MetaCyc: PWY-0|MetaCyc: PWY-1121|MetaCyc: PWY-3602|MetaCyc: PWY-361|MetaCyc: PWY-4061|MetaCyc: PWY-4801|MetaCyc: PWY-4922|MetaCyc: PWY-4983|MetaCyc: PWY-4984|MetaCyc: PWY-5|MetaCyc: PWY-5022|MetaCyc: PWY-5048|MetaCyc: PWY-5139|MetaCyc: PWY-5154|MetaCyc: PWY-5268|MetaCyc: PWY-5284|MetaCyc: PWY-5292|MetaCyc: PWY-5307|MetaCyc: PWY-5313|MetaCyc: PWY-5317|MetaCyc: PWY-5318|MetaCyc: PWY-5353|MetaCyc: P…
FGIJAEJN_02843	396	MobiDBLite	mobidb-lite	consensus disorder prediction	208	240	-	T	-	-
FGIJAEJN_02843	396	MobiDBLite	mobidb-lite	consensus disorder prediction	8	48	-	T	-	-
FGIJAEJN_02843	396	MobiDBLite	mobidb-lite	consensus disorder prediction	209	225	-	T	-	-
FGIJAEJN_02843	396	Coils	Coil	Coil	302	329	-	T	-	-
FGIJAEJN_02843	396	Coils	Coil	Coil	273	300	-	T	-	-
FGIJAEJN_02843	396	MobiDBLite	mobidb-lite	consensus disorder prediction	1	48	-	T	-	-
FGIJAEJN_03129	99	Coils	Coil	Coil	96	99	-	T	-	-
FGIJAEJN_01889	528	Pfam	PF00496	Bacterial extracellular solute-binding proteins, family 5 Middle	68	445	3.7E-88	T	IPR000914	Solute-binding protein family 5 domain	-	Reactome: R-HSA-1222538
FGIJAEJN_01889	528	Gene3D	G3DSA:3.10.105.10	-	282	499	1.2E-173	T	-	-
FGIJAEJN_01889	528	SUPERFAMILY	SSF53850	Periplasmic binding protein-like II	27	518	8.69E-144	T	-	-
FGIJAEJN_01889	528	ProSitePatterns	PS01040	Bacterial extracellular solute-binding proteins, family 5 signature.	74	96	-	T	IPR023765	Solute-binding protein family 5, conserved site	-	-
FGIJAEJN_01889	528	PANTHER	PTHR30290	PERIPLASMIC BINDING COMPONENT OF ABC TRANSPORTER	14	523	1.4E-112	T	IPR039424	Solute-binding protein family 5	-	Reactome: R-HSA-1222538
FGIJAEJN_01889	528	FunFam	G3DSA:3.90.76.10:FF:000001	Oligopeptide ABC transporter substrate-binding protein	58	180	2.2E-49	T	-	-
FGIJAEJN_01889	528	Gene3D	G3DSA:3.90.76.10	-	58	180	1.2E-173	T	-	-
FGIJAEJN_01889	528	PIRSF	PIRSF002741	MppA	9	527	5.5E-107	T	IPR030678	Peptide/nickel binding protein, MppA-type	GO:0043190|GO:0055085	Reactome: R-HSA-1222538
FGIJAEJN_01889	528	CDD	cd08504	PBP2_OppA	27	524	0.0	T	-	-
FGIJAEJN_01889	528	Gene3D	G3DSA:3.40.190.10	-	33	511	1.2E-173	T	-	-
FGIJAEJN_02736	362	TIGRFAM	TIGR00329	gcp_kae1: metallohydrolase, glycoprotease/Kae1 family	5	315	1.9E-97	T	IPR017861	Kae1/TsaD family	-	Reactome: R-HSA-6782315
FGIJAEJN_02736	362	FunFam	G3DSA:3.30.420.40:FF:000012	tRNA N6-adenosine threonylcarbamoyltransferase	4	137	7.9E-46	T	-	-
FGIJAEJN_02736	362	SUPERFAMILY	SSF53067	Actin-like ATPase domain	104	318	4.21E-40	T	IPR043129	ATPase, nucleotide binding domain	-	MetaCyc: PWY-2221|MetaCyc: PWY-2722|MetaCyc: PWY-2723|MetaCyc: PWY-3801|MetaCyc: PWY-3961|MetaCyc: PWY-4101|MetaCyc: PWY-4261|MetaCyc: PWY-4702|MetaCyc: PWY-5|MetaCyc: PWY-5129|MetaCyc: PWY-5254|MetaCyc: PWY-5384|MetaCyc: PWY-5482|MetaCyc: PWY-5485|MetaCyc: PWY-5491|MetaCyc: PWY-5497|MetaCyc: PWY-5514|MetaCyc: PWY-5530|MetaCyc: PWY-5533|MetaCyc: PWY-5661|MetaCyc: PWY-5757|MetaCyc: PWY-5818|MetaCy…
FGIJAEJN_02736	362	Pfam	PF00814	tRNA N6-adenosine threonylcarbamoyltransferase	26	316	4.0E-98	T	IPR000905	Gcp-like domain	-	Reactome: R-HSA-6782315
FGIJAEJN_02736	362	Gene3D	G3DSA:3.30.420.40	-	131	302	6.4E-121	T	-	-
FGIJAEJN_02736	362	Gene3D	G3DSA:3.30.420.40	-	4	322	6.4E-121	T	-	-
FGIJAEJN_02736	362	PANTHER	PTHR11735	TRNA N6-ADENOSINE THREONYLCARBAMOYLTRANSFERASE	2	349	5.1E-98	T	IPR000905	Gcp-like domain	-	Reactome: R-HSA-6782315
FGIJAEJN_02736	362	PRINTS	PR00789	O-sialoglycoprotein endopeptidase (M22) metallo-protease family signature	100	119	6.5E-46	T	IPR017861	Kae1/TsaD family	-	Reactome: R-HSA-6782315
FGIJAEJN_02736	362	PRINTS	PR00789	O-sialoglycoprotein endopeptidase (M22) metallo-protease family signature	133	145	6.5E-46	T	IPR017861	Kae1/TsaD family	-	Reactome: R-HSA-6782315
FGIJAEJN_02736	362	PRINTS	PR00789	O-sialoglycoprotein endopeptidase (M22) metallo-protease family signature	272	281	6.5E-46	T	IPR017861	Kae1/TsaD family	-	Reactome: R-HSA-6782315
FGIJAEJN_02736	362	PRINTS	PR00789	O-sialoglycoprotein endopeptidase (M22) metallo-protease family signature	5	18	6.5E-46	T	IPR017861	Kae1/TsaD family	-	Reactome: R-HSA-6782315
FGIJAEJN_02736	362	PRINTS	PR00789	O-sialoglycoprotein endopeptidase (M22) metallo-protease family signature	79	99	6.5E-46	T	IPR017861	Kae1/TsaD family	-	Reactome: R-HSA-6782315
FGIJAEJN_02736	362	PRINTS	PR00789	O-sialoglycoprotein endopeptidase (M22) metallo-protease family signature	156	177	6.5E-46	T	IPR017861	Kae1/TsaD family	-	Reactome: R-HSA-6782315
FGIJAEJN_02736	362	SUPERFAMILY	SSF53067	Actin-like ATPase domain	4	126	1.29E-28	T	IPR043129	ATPase, nucleotide binding domain	-	MetaCyc: PWY-2221|MetaCyc: PWY-2722|MetaCyc: PWY-2723|MetaCyc: PWY-3801|MetaCyc: PWY-3961|MetaCyc: PWY-4101|MetaCyc: PWY-4261|MetaCyc: PWY-4702|MetaCyc: PWY-5|MetaCyc: PWY-5129|MetaCyc: PWY-5254|MetaCyc: PWY-5384|MetaCyc: PWY-5482|MetaCyc: PWY-5485|MetaCyc: PWY-5491|MetaCyc: PWY-5497|MetaCyc: PWY-5514|MetaCyc: PWY-5530|MetaCyc: PWY-5533|MetaCyc: PWY-5661|MetaCyc: PWY-5757|MetaCyc: PWY-5818|MetaCy…
FGIJAEJN_02736	362	TIGRFAM	TIGR03723	T6A_TsaD_YgjD: tRNA threonylcarbamoyl adenosine modification protein TsaD	4	322	8.7E-125	T	IPR022450	tRNA N6-adenosine threonylcarbamoyltransferase, TsaD	GO:0002949	-
FGIJAEJN_02736	362	Hamap	MF_01445	tRNA N6-adenosine threonylcarbamoyltransferase [tsaD].	2	345	62.532539	T	IPR022450	tRNA N6-adenosine threonylcarbamoyltransferase, TsaD	GO:0002949	-
FGIJAEJN_02342	242	ProSitePatterns	PS00211	ABC transporters family signature.	135	149	-	T	IPR017871	ABC transporter-like, conserved site	GO:0005524|GO:0016887	MetaCyc: PWY-3602|MetaCyc: PWY-4061|MetaCyc: PWY-4621|MetaCyc: PWY-5109|MetaCyc: PWY-5757|MetaCyc: PWY-6147|MetaCyc: PWY-6322|MetaCyc: PWY-6383|MetaCyc: PWY-6409|MetaCyc: PWY-6502|MetaCyc: PWY-6585|MetaCyc: PWY-6797|MetaCyc: PWY-6842|MetaCyc: PWY-6917|MetaCyc: PWY-6948|MetaCyc: PWY-6972|MetaCyc: PWY-6995|MetaCyc: PWY-6997|MetaCyc: PWY-7007|MetaCyc: PWY-7031|MetaCyc: PWY-7037|MetaCyc: PWY-7206|Met…
FGIJAEJN_02342	242	PANTHER	PTHR43776	TRANSPORT ATP-BINDING PROTEIN	4	239	2.5E-77	T	-	-
FGIJAEJN_02342	242	SMART	SM00382	AAA_5	26	211	1.3E-16	T	IPR003593	AAA+ ATPase domain	-	MetaCyc: PWY-1061|MetaCyc: PWY-2083|MetaCyc: PWY-2781|MetaCyc: PWY-3542|MetaCyc: PWY-3602|MetaCyc: PWY-4021|MetaCyc: PWY-4061|MetaCyc: PWY-4161|MetaCyc: PWY-4202|MetaCyc: PWY-4621|MetaCyc: PWY-5059|MetaCyc: PWY-5105|MetaCyc: PWY-5109|MetaCyc: PWY-5129|MetaCyc: PWY-5209|MetaCyc: PWY-5301|MetaCyc: PWY-5305|MetaCyc: PWY-5381|MetaCyc: PWY-5479|MetaCyc: PWY-5531|MetaCyc: PWY-5665|MetaCyc: PWY-5729|Met…
FGIJAEJN_02342	242	Pfam	PF00005	ABC transporter	18	163	1.6E-33	T	IPR003439	ABC transporter-like, ATP-binding domain	GO:0005524	MetaCyc: PWY-3602|MetaCyc: PWY-4061|MetaCyc: PWY-4621|MetaCyc: PWY-5109|MetaCyc: PWY-5757|MetaCyc: PWY-6147|MetaCyc: PWY-6322|MetaCyc: PWY-6383|MetaCyc: PWY-6409|MetaCyc: PWY-6502|MetaCyc: PWY-6585|MetaCyc: PWY-6797|MetaCyc: PWY-6842|MetaCyc: PWY-6917|MetaCyc: PWY-6948|MetaCyc: PWY-6972|MetaCyc: PWY-6995|MetaCyc: PWY-6997|MetaCyc: PWY-7007|MetaCyc: PWY-7031|MetaCyc: PWY-7037|MetaCyc: PWY-7206|Met…
FGIJAEJN_02342	242	CDD	cd03257	ABC_NikE_OppD_transporters	1	217	4.01382E-82	T	-	-
FGIJAEJN_02342	242	SUPERFAMILY	SSF52540	P-loop containing nucleoside triphosphate hydrolases	2	223	5.53E-65	T	IPR027417	P-loop containing nucleoside triphosphate hydrolase	-	MetaCyc: PWY-102|MetaCyc: PWY-1061|MetaCyc: PWY-1187|MetaCyc: PWY-1281|MetaCyc: PWY-1722|MetaCyc: PWY-181|MetaCyc: PWY-1822|MetaCyc: PWY-2083|MetaCyc: PWY-2161|MetaCyc: PWY-2201|MetaCyc: PWY-2681|MetaCyc: PWY-2781|MetaCyc: PWY-2821|MetaCyc: PWY-3542|MetaCyc: PWY-3602|MetaCyc: PWY-361|MetaCyc: PWY-3841|MetaCyc: PWY-3961|MetaCyc: PWY-4021|MetaCyc: PWY-4061|MetaCyc: PWY-4161|MetaCyc: PWY-4202|MetaCy…
FGIJAEJN_02342	242	Gene3D	G3DSA:3.40.50.300	-	1	241	7.9E-73	T	IPR027417	P-loop containing nucleoside triphosphate hydrolase	-	MetaCyc: PWY-102|MetaCyc: PWY-1061|MetaCyc: PWY-1187|MetaCyc: PWY-1281|MetaCyc: PWY-1722|MetaCyc: PWY-181|MetaCyc: PWY-1822|MetaCyc: PWY-2083|MetaCyc: PWY-2161|MetaCyc: PWY-2201|MetaCyc: PWY-2681|MetaCyc: PWY-2781|MetaCyc: PWY-2821|MetaCyc: PWY-3542|MetaCyc: PWY-3602|MetaCyc: PWY-361|MetaCyc: PWY-3841|MetaCyc: PWY-3961|MetaCyc: PWY-4021|MetaCyc: PWY-4061|MetaCyc: PWY-4161|MetaCyc: PWY-4202|MetaCy…
FGIJAEJN_02342	242	ProSiteProfiles	PS50893	ATP-binding cassette, ABC transporter-type domain profile.	2	235	25.163494	T	IPR003439	ABC transporter-like, ATP-binding domain	GO:0005524	MetaCyc: PWY-3602|MetaCyc: PWY-4061|MetaCyc: PWY-4621|MetaCyc: PWY-5109|MetaCyc: PWY-5757|MetaCyc: PWY-6147|MetaCyc: PWY-6322|MetaCyc: PWY-6383|MetaCyc: PWY-6409|MetaCyc: PWY-6502|MetaCyc: PWY-6585|MetaCyc: PWY-6797|MetaCyc: PWY-6842|MetaCyc: PWY-6917|MetaCyc: PWY-6948|MetaCyc: PWY-6972|MetaCyc: PWY-6995|MetaCyc: PWY-6997|MetaCyc: PWY-7007|MetaCyc: PWY-7031|MetaCyc: PWY-7037|MetaCyc: PWY-7206|Met…
FGIJAEJN_00913	246	PANTHER	PTHR43544	SHORT-CHAIN DEHYDROGENASE/REDUCTASE	18	246	3.9E-34	T	-	-
FGIJAEJN_00913	246	Pfam	PF13561	Enoyl-(Acyl carrier protein) reductase	51	202	2.2E-12	T	-	-
FGIJAEJN_00913	246	PRINTS	PR00081	Glucose/ribitol dehydrogenase family signature	17	34	8.3E-7	T	IPR002347	Short-chain dehydrogenase/reductase SDR	-	MetaCyc: PWY-1121|MetaCyc: PWY-1186|MetaCyc: PWY-1361|MetaCyc: PWY-2503|MetaCyc: PWY-2541|MetaCyc: PWY-2582|MetaCyc: PWY-2601|MetaCyc: PWY-2724|MetaCyc: PWY-282|MetaCyc: PWY-3061|MetaCyc: PWY-3162|MetaCyc: PWY-321|MetaCyc: PWY-3261|MetaCyc: PWY-361|MetaCyc: PWY-3722|MetaCyc: PWY-3841|MetaCyc: PWY-4101|MetaCyc: PWY-481|MetaCyc: PWY-5057|MetaCyc: PWY-5068|MetaCyc: PWY-5076|MetaCyc: PWY-5078|MetaCyc…
FGIJAEJN_00913	246	PRINTS	PR00081	Glucose/ribitol dehydrogenase family signature	161	180	8.3E-7	T	IPR002347	Short-chain dehydrogenase/reductase SDR	-	MetaCyc: PWY-1121|MetaCyc: PWY-1186|MetaCyc: PWY-1361|MetaCyc: PWY-2503|MetaCyc: PWY-2541|MetaCyc: PWY-2582|MetaCyc: PWY-2601|MetaCyc: PWY-2724|MetaCyc: PWY-282|MetaCyc: PWY-3061|MetaCyc: PWY-3162|MetaCyc: PWY-321|MetaCyc: PWY-3261|MetaCyc: PWY-361|MetaCyc: PWY-3722|MetaCyc: PWY-3841|MetaCyc: PWY-4101|MetaCyc: PWY-481|MetaCyc: PWY-5057|MetaCyc: PWY-5068|MetaCyc: PWY-5076|MetaCyc: PWY-5078|MetaCyc…
FGIJAEJN_00913	246	Gene3D	G3DSA:3.40.50.720	-	7	246	3.9E-38	T	-	-
FGIJAEJN_00913	246	SUPERFAMILY	SSF51735	NAD(P)-binding Rossmann-fold domains	18	246	5.15E-40	T	IPR036291	NAD(P)-binding domain superfamily	-	MetaCyc: PWY-0|MetaCyc: PWY-1042|MetaCyc: PWY-1121|MetaCyc: PWY-1186|MetaCyc: PWY-1361|MetaCyc: PWY-1622|MetaCyc: PWY-1722|MetaCyc: PWY-1723|MetaCyc: PWY-1801|MetaCyc: PWY-181|MetaCyc: PWY-1881|MetaCyc: PWY-1921|MetaCyc: PWY-2161|MetaCyc: PWY-2181|MetaCyc: PWY-2201|MetaCyc: PWY-2221|MetaCyc: PWY-2229|MetaCyc: PWY-2261|MetaCyc: PWY-2301|MetaCyc: PWY-241|MetaCyc: PWY-2463|MetaCyc: PWY-2464|MetaCyc:…
FGIJAEJN_01617	305	ProSiteProfiles	PS50928	ABC transporter integral membrane type-1 domain profile.	99	291	21.470129	T	IPR000515	ABC transporter type 1, transmembrane domain MetI-like	GO:0016020|GO:0055085	MetaCyc: PWY-6350|MetaCyc: PWY-6580|MetaCyc: PWY-6804|MetaCyc: PWY-7467|MetaCyc: PWY-7815|MetaCyc: PWY-7816|MetaCyc: PWY-7817|MetaCyc: PWY-7818|MetaCyc: PWY-7819|MetaCyc: PWY-7820|MetaCyc: PWY-7981|MetaCyc: PWY-8248|Reactome: R-CEL-8980692|Reactome: R-CEL-9013148|Reactome: R-CEL-9013149|Reactome: R-CEL-9013405|Reactome: R-CEL-9013406|Reactome: R-CEL-9013407|Reactome: R-CEL-9013423|Reactome: R-CEL…
FGIJAEJN_01617	305	Pfam	PF00528	Binding-protein-dependent transport system inner membrane component	121	299	3.5E-21	T	IPR000515	ABC transporter type 1, transmembrane domain MetI-like	GO:0016020|GO:0055085	MetaCyc: PWY-6350|MetaCyc: PWY-6580|MetaCyc: PWY-6804|MetaCyc: PWY-7467|MetaCyc: PWY-7815|MetaCyc: PWY-7816|MetaCyc: PWY-7817|MetaCyc: PWY-7818|MetaCyc: PWY-7819|MetaCyc: PWY-7820|MetaCyc: PWY-7981|MetaCyc: PWY-8248|Reactome: R-CEL-8980692|Reactome: R-CEL-9013148|Reactome: R-CEL-9013149|Reactome: R-CEL-9013405|Reactome: R-CEL-9013406|Reactome: R-CEL-9013407|Reactome: R-CEL-9013423|Reactome: R-CEL…
FGIJAEJN_01617	305	Gene3D	G3DSA:1.10.3720.10	-	25	293	8.1E-66	T	IPR035906	MetI-like superfamily	-	Reactome: R-HSA-1222538
FGIJAEJN_01617	305	SUPERFAMILY	SSF161098	MetI-like	30	305	8.41E-73	T	IPR035906	MetI-like superfamily	-	Reactome: R-HSA-1222538
FGIJAEJN_01617	305	PANTHER	PTHR43744	ABC TRANSPORTER PERMEASE PROTEIN MG189-RELATED-RELATED	25	305	1.8E-92	T	-	-
FGIJAEJN_01617	305	CDD	cd06261	TM_PBP2	99	285	2.02735E-16	T	IPR000515	ABC transporter type 1, transmembrane domain MetI-like	GO:0016020|GO:0055085	MetaCyc: PWY-6350|MetaCyc: PWY-6580|MetaCyc: PWY-6804|MetaCyc: PWY-7467|MetaCyc: PWY-7815|MetaCyc: PWY-7816|MetaCyc: PWY-7817|MetaCyc: PWY-7818|MetaCyc: PWY-7819|MetaCyc: PWY-7820|MetaCyc: PWY-7981|MetaCyc: PWY-8248|Reactome: R-CEL-8980692|Reactome: R-CEL-9013148|Reactome: R-CEL-9013149|Reactome: R-CEL-9013405|Reactome: R-CEL-9013406|Reactome: R-CEL-9013407|Reactome: R-CEL-9013423|Reactome: R-CEL…
FGIJAEJN_02811	459	Pfam	PF20172	Domain of unknown function (DUF6538)	12	68	9.7E-8	T	IPR046668	Protein of unknown function DUF6538	-	-
FGIJAEJN_02811	459	Pfam	PF00589	Phage integrase family	265	433	1.8E-9	T	IPR002104	Integrase, catalytic domain	GO:0003677|GO:0006310|GO:0015074	MetaCyc: PWY-6322|MetaCyc: PWY-6626|MetaCyc: PWY-6749|MetaCyc: PWY-6955|MetaCyc: PWY-6998|MetaCyc: PWY-7127|MetaCyc: PWY-7419|MetaCyc: PWY-7529|MetaCyc: PWY-7706|MetaCyc: PWY-7719|MetaCyc: PWY-7735|MetaCyc: PWY-7737|MetaCyc: PWY-7769|MetaCyc: PWY-7888|MetaCyc: PWY-7904|MetaCyc: PWY-8117|MetaCyc: PWY-8179
FGIJAEJN_02811	459	PANTHER	PTHR30629	PROPHAGE INTEGRASE	205	444	9.5E-9	T	-	-
FGIJAEJN_02811	459	Gene3D	G3DSA:1.10.150.130	-	154	257	1.5E-10	T	IPR010998	Integrase/recombinase, N-terminal	-	MetaCyc: PWY-6322|MetaCyc: PWY-6626|MetaCyc: PWY-6749|MetaCyc: PWY-6955|MetaCyc: PWY-6998|MetaCyc: PWY-7127|MetaCyc: PWY-7419|MetaCyc: PWY-7529|MetaCyc: PWY-7706|MetaCyc: PWY-7719|MetaCyc: PWY-7735|MetaCyc: PWY-7737|MetaCyc: PWY-7769|MetaCyc: PWY-7888|MetaCyc: PWY-7904|MetaCyc: PWY-8117|MetaCyc: PWY-8179
FGIJAEJN_02811	459	SUPERFAMILY	SSF56349	DNA breaking-rejoining enzymes	159	435	2.94E-36	T	IPR011010	DNA breaking-rejoining enzyme, catalytic core	GO:0003677	MetaCyc: PWY-6322|MetaCyc: PWY-6626|MetaCyc: PWY-6749|MetaCyc: PWY-6955|MetaCyc: PWY-6998|MetaCyc: PWY-7127|MetaCyc: PWY-7419|MetaCyc: PWY-7529|MetaCyc: PWY-7706|MetaCyc: PWY-7719|MetaCyc: PWY-7735|MetaCyc: PWY-7737|MetaCyc: PWY-7769|MetaCyc: PWY-7888|MetaCyc: PWY-7904|MetaCyc: PWY-8117|MetaCyc: PWY-8179|Reactome: R-CEL-4615885|Reactome: R-DDI-4615885|Reactome: R-HSA-4615885|Reactome: R-MMU-46158…
FGIJAEJN_02811	459	Gene3D	G3DSA:1.10.443.10	Intergrase catalytic core	258	449	3.9E-22	T	IPR013762	Integrase-like, catalytic domain superfamily	GO:0003677|GO:0006310|GO:0015074	MetaCyc: PWY-6322|MetaCyc: PWY-6626|MetaCyc: PWY-6749|MetaCyc: PWY-6955|MetaCyc: PWY-6998|MetaCyc: PWY-7127|MetaCyc: PWY-7419|MetaCyc: PWY-7529|MetaCyc: PWY-7706|MetaCyc: PWY-7719|MetaCyc: PWY-7735|MetaCyc: PWY-7737|MetaCyc: PWY-7769|MetaCyc: PWY-7888|MetaCyc: PWY-7904|MetaCyc: PWY-8117|MetaCyc: PWY-8179
FGIJAEJN_02811	459	ProSiteProfiles	PS51898	Tyrosine recombinase domain profile.	259	446	15.831807	T	IPR002104	Integrase, catalytic domain	GO:0003677|GO:0006310|GO:0015074	MetaCyc: PWY-6322|MetaCyc: PWY-6626|MetaCyc: PWY-6749|MetaCyc: PWY-6955|MetaCyc: PWY-6998|MetaCyc: PWY-7127|MetaCyc: PWY-7419|MetaCyc: PWY-7529|MetaCyc: PWY-7706|MetaCyc: PWY-7719|MetaCyc: PWY-7735|MetaCyc: PWY-7737|MetaCyc: PWY-7769|MetaCyc: PWY-7888|MetaCyc: PWY-7904|MetaCyc: PWY-8117|MetaCyc: PWY-8179
FGIJAEJN_03214	56	Coils	Coil	Coil	43	56	-	T	-	-
FGIJAEJN_01803	77	SUPERFAMILY	SSF140683	SP0561-like	17	70	8.5E-8	T	IPR038062	ScdA-like, N-terminal domain superfamily	-	-
FGIJAEJN_01803	77	PANTHER	PTHR39341	BSL7085 PROTEIN	11	69	9.2E-10	T	IPR023883	Conserved hypothetical protein CHP03980, redox-disulphide	-	-
FGIJAEJN_01803	77	Pfam	PF08984	Domain of unknown function (DUF1858)	13	62	4.4E-11	T	IPR015077	Domain of unknown function DUF1858	-	-
FGIJAEJN_01803	77	TIGRFAM	TIGR03980	prismane_assoc: hybrid cluster protein-associated redox disulfide domain	12	66	1.5E-17	T	IPR023883	Conserved hypothetical protein CHP03980, redox-disulphide	-	-
FGIJAEJN_01803	77	Gene3D	G3DSA:1.10.3910.10	-	9	74	9.1E-17	T	IPR038062	ScdA-like, N-terminal domain superfamily	-	-
FGIJAEJN_00370	1236	TIGRFAM	TIGR02504	NrdJ_Z: ribonucleoside-diphosphate reductase, adenosylcobalamin-dependent	139	754	1.5E-140	T	IPR013344	Ribonucleotide reductase, adenosylcobalamin-dependent	GO:0000166|GO:0004748|GO:0031419	MetaCyc: PWY-6545|MetaCyc: PWY-7184|MetaCyc: PWY-7198|MetaCyc: PWY-7210|MetaCyc: PWY-7220|MetaCyc: PWY-7222|MetaCyc: PWY-7226|MetaCyc: PWY-7227
FGIJAEJN_00370	1236	Pfam	PF02867	Ribonucleotide reductase, barrel domain	198	732	3.9E-106	T	IPR000788	Ribonucleotide reductase large subunit, C-terminal	GO:0006260	MetaCyc: PWY-6545|MetaCyc: PWY-7184|MetaCyc: PWY-7198|MetaCyc: PWY-7210|MetaCyc: PWY-7220|MetaCyc: PWY-7222|MetaCyc: PWY-7226|MetaCyc: PWY-7227|Reactome: R-CEL-499943|Reactome: R-DME-499943|Reactome: R-DRE-499943|Reactome: R-HSA-499943|Reactome: R-HSA-5213460|Reactome: R-HSA-9609690|Reactome: R-HSA-9610379|Reactome: R-HSA-9686347|Reactome: R-MMU-499943
FGIJAEJN_00370	1236	PANTHER	PTHR43371	VITAMIN B12-DEPENDENT RIBONUCLEOTIDE REDUCTASE	4	1235	8.8E-236	T	-	-
FGIJAEJN_00370	1236	CDD	cd02888	RNR_II_dimer	137	914	0.0	T	IPR013344	Ribonucleotide reductase, adenosylcobalamin-dependent	GO:0000166|GO:0004748|GO:0031419	MetaCyc: PWY-6545|MetaCyc: PWY-7184|MetaCyc: PWY-7198|MetaCyc: PWY-7210|MetaCyc: PWY-7220|MetaCyc: PWY-7222|MetaCyc: PWY-7226|MetaCyc: PWY-7227
FGIJAEJN_00370	1236	Pfam	PF02867	Ribonucleotide reductase, barrel domain	814	911	2.1E-16	T	IPR000788	Ribonucleotide reductase large subunit, C-terminal	GO:0006260	MetaCyc: PWY-6545|MetaCyc: PWY-7184|MetaCyc: PWY-7198|MetaCyc: PWY-7210|MetaCyc: PWY-7220|MetaCyc: PWY-7222|MetaCyc: PWY-7226|MetaCyc: PWY-7227|Reactome: R-CEL-499943|Reactome: R-DME-499943|Reactome: R-DRE-499943|Reactome: R-HSA-499943|Reactome: R-HSA-5213460|Reactome: R-HSA-9609690|Reactome: R-HSA-9610379|Reactome: R-HSA-9686347|Reactome: R-MMU-499943
FGIJAEJN_00370	1236	Pfam	PF08471	Class II vitamin B12-dependent ribonucleotide reductase	31	147	4.1E-41	T	IPR013678	Ribonucleotide reductase class II vitamin B12-dependent, N-terminal domain	GO:0004748|GO:0050897	MetaCyc: PWY-6545|MetaCyc: PWY-7184|MetaCyc: PWY-7198|MetaCyc: PWY-7210|MetaCyc: PWY-7220|MetaCyc: PWY-7222|MetaCyc: PWY-7226|MetaCyc: PWY-7227
FGIJAEJN_00370	1236	PRINTS	PR01183	Ribonucleotide reductase large chain signature	275	294	4.3E-5	T	IPR000788	Ribonucleotide reductase large subunit, C-terminal	GO:0006260	MetaCyc: PWY-6545|MetaCyc: PWY-7184|MetaCyc: PWY-7198|MetaCyc: PWY-7210|MetaCyc: PWY-7220|MetaCyc: PWY-7222|MetaCyc: PWY-7226|MetaCyc: PWY-7227|Reactome: R-CEL-499943|Reactome: R-DME-499943|Reactome: R-DRE-499943|Reactome: R-HSA-499943|Reactome: R-HSA-5213460|Reactome: R-HSA-9609690|Reactome: R-HSA-9610379|Reactome: R-HSA-9686347|Reactome: R-MMU-499943
FGIJAEJN_00370	1236	PRINTS	PR01183	Ribonucleotide reductase large chain signature	542	564	4.3E-5	T	IPR000788	Ribonucleotide reductase large subunit, C-terminal	GO:0006260	MetaCyc: PWY-6545|MetaCyc: PWY-7184|MetaCyc: PWY-7198|MetaCyc: PWY-7210|MetaCyc: PWY-7220|MetaCyc: PWY-7222|MetaCyc: PWY-7226|MetaCyc: PWY-7227|Reactome: R-CEL-499943|Reactome: R-DME-499943|Reactome: R-DRE-499943|Reactome: R-HSA-499943|Reactome: R-HSA-5213460|Reactome: R-HSA-9609690|Reactome: R-HSA-9610379|Reactome: R-HSA-9686347|Reactome: R-MMU-499943
FGIJAEJN_00370	1236	Gene3D	G3DSA:3.20.70.20	-	773	926	5.2E-30	T	-	-
FGIJAEJN_00370	1236	Gene3D	G3DSA:3.20.70.20	-	37	355	6.6E-58	T	-	-
FGIJAEJN_00370	1236	Gene3D	G3DSA:3.20.70.20	-	380	766	1.8E-89	T	-	-
FGIJAEJN_00370	1236	FunFam	G3DSA:3.20.70.20:FF:000016	Vitamin B12-dependent ribonucleotide reductase	41	355	4.1E-185	T	-	-
FGIJAEJN_00370	1236	ProSiteProfiles	PS50157	Zinc finger C2H2 type domain profile.	844	872	8.621145	T	IPR013087	Zinc finger C2H2-type	-	MetaCyc: PWY-102|MetaCyc: PWY-1061|MetaCyc: PWY-1187|MetaCyc: PWY-2083|MetaCyc: PWY-3542|MetaCyc: PWY-4021|MetaCyc: PWY-4161|MetaCyc: PWY-4202|MetaCyc: PWY-5035|MetaCyc: PWY-5036|MetaCyc: PWY-5047|MetaCyc: PWY-5059|MetaCyc: PWY-5070|MetaCyc: PWY-5105|MetaCyc: PWY-5209|MetaCyc: PWY-5301|MetaCyc: PWY-5305|MetaCyc: PWY-5349|MetaCyc: PWY-5479|MetaCyc: PWY-5665|MetaCyc: PWY-5729|MetaCyc: PWY-5748|Meta…
FGIJAEJN_00370	1236	SUPERFAMILY	SSF75625	YebC-like	296	386	1.83E-12	T	IPR029072	YebC-like	-	MetaCyc: PWY-6545|MetaCyc: PWY-7184|MetaCyc: PWY-7198|MetaCyc: PWY-7210|MetaCyc: PWY-7220|MetaCyc: PWY-7222|MetaCyc: PWY-7226|MetaCyc: PWY-7227|Reactome: R-HSA-5628897|Reactome: R-HSA-611105|Reactome: R-HSA-9707564|Reactome: R-MMU-5628897|Reactome: R-MMU-611105|Reactome: R-MMU-9707564|Reactome: R-RNO-5628897|Reactome: R-RNO-611105|Reactome: R-RNO-9707564
FGIJAEJN_00370	1236	SUPERFAMILY	SSF51998	PFL-like glycyl radical enzymes	197	923	2.69E-126	T	-	-
FGIJAEJN_00370	1236	FunFam	G3DSA:3.20.70.20:FF:000017	Vitamin B12-dependent ribonucleotide reductase	777	926	9.5E-81	T	-	-
FGIJAEJN_02522	414	Pfam	PF00501	AMP-binding enzyme	150	277	6.2E-12	T	IPR000873	AMP-dependent synthetase/ligase	-	MetaCyc: PWY-1061|MetaCyc: PWY-1121|MetaCyc: PWY-1186|MetaCyc: PWY-1341|MetaCyc: PWY-2083|MetaCyc: PWY-2541|MetaCyc: PWY-2601|MetaCyc: PWY-2724|MetaCyc: PWY-282|MetaCyc: PWY-283|MetaCyc: PWY-301|MetaCyc: PWY-3162|MetaCyc: PWY-321|MetaCyc: PWY-3261|MetaCyc: PWY-3542|MetaCyc: PWY-3602|MetaCyc: PWY-361|MetaCyc: PWY-3722|MetaCyc: PWY-3941|MetaCyc: PWY-4021|MetaCyc: PWY-4161|MetaCyc: PWY-4202|MetaCyc:…
FGIJAEJN_02522	414	PANTHER	PTHR43845	BLR5969 PROTEIN	4	394	7.9E-86	T	-	-
FGIJAEJN_02522	414	Gene3D	G3DSA:3.40.50.12780	-	1	316	1.1E-70	T	IPR042099	ANL, N-terminal domain	-	MetaCyc: PWY-1061|MetaCyc: PWY-1121|MetaCyc: PWY-1186|MetaCyc: PWY-1341|MetaCyc: PWY-2083|MetaCyc: PWY-2541|MetaCyc: PWY-2601|MetaCyc: PWY-2724|MetaCyc: PWY-282|MetaCyc: PWY-283|MetaCyc: PWY-301|MetaCyc: PWY-3162|MetaCyc: PWY-321|MetaCyc: PWY-3261|MetaCyc: PWY-3542|MetaCyc: PWY-3602|MetaCyc: PWY-361|MetaCyc: PWY-3722|MetaCyc: PWY-3941|MetaCyc: PWY-4021|MetaCyc: PWY-4161|MetaCyc: PWY-4202|MetaCyc:…
FGIJAEJN_02522	414	Gene3D	G3DSA:3.30.300.30	-	317	408	3.6E-9	T	IPR045851	AMP-binding enzyme, C-terminal domain superfamily	-	MetaCyc: PWY-1061|MetaCyc: PWY-1121|MetaCyc: PWY-1186|MetaCyc: PWY-1341|MetaCyc: PWY-2083|MetaCyc: PWY-2541|MetaCyc: PWY-2601|MetaCyc: PWY-2724|MetaCyc: PWY-282|MetaCyc: PWY-283|MetaCyc: PWY-301|MetaCyc: PWY-3162|MetaCyc: PWY-321|MetaCyc: PWY-3261|MetaCyc: PWY-3542|MetaCyc: PWY-3602|MetaCyc: PWY-361|MetaCyc: PWY-3722|MetaCyc: PWY-3941|MetaCyc: PWY-4021|MetaCyc: PWY-4161|MetaCyc: PWY-4202|MetaCyc:…
FGIJAEJN_02522	414	SUPERFAMILY	SSF56801	Acetyl-CoA synthetase-like	111	380	3.92E-34	T	-	-
FGIJAEJN_04179	691	CDD	cd04088	EFG_mtEFG_II	309	391	3.63397E-42	T	-	-
FGIJAEJN_04179	691	PRINTS	PR00315	GTP-binding elongation factor signature	12	25	2.2E-15	T	IPR000795	Translational (tr)-type GTP-binding domain	GO:0003924|GO:0005525	MetaCyc: PWY-5278|MetaCyc: PWY-5340|MetaCyc: PWY-6683|MetaCyc: PWY-6932|Reactome: R-BTA-156827|Reactome: R-BTA-156842|Reactome: R-BTA-156902|Reactome: R-BTA-3371511|Reactome: R-BTA-381042|Reactome: R-BTA-382556|Reactome: R-BTA-5358493|Reactome: R-BTA-5419276|Reactome: R-BTA-6798695|Reactome: R-BTA-72649|Reactome: R-BTA-72695|Reactome: R-BTA-72702|Reactome: R-BTA-72731|Reactome: R-BTA-8876725|Reac…
FGIJAEJN_04179	691	PRINTS	PR00315	GTP-binding elongation factor signature	78	88	2.2E-15	T	IPR000795	Translational (tr)-type GTP-binding domain	GO:0003924|GO:0005525	MetaCyc: PWY-5278|MetaCyc: PWY-5340|MetaCyc: PWY-6683|MetaCyc: PWY-6932|Reactome: R-BTA-156827|Reactome: R-BTA-156842|Reactome: R-BTA-156902|Reactome: R-BTA-3371511|Reactome: R-BTA-381042|Reactome: R-BTA-382556|Reactome: R-BTA-5358493|Reactome: R-BTA-5419276|Reactome: R-BTA-6798695|Reactome: R-BTA-72649|Reactome: R-BTA-72695|Reactome: R-BTA-72702|Reactome: R-BTA-72731|Reactome: R-BTA-8876725|Reac…
FGIJAEJN_04179	691	PRINTS	PR00315	GTP-binding elongation factor signature	58	66	2.2E-15	T	IPR000795	Translational (tr)-type GTP-binding domain	GO:0003924|GO:0005525	MetaCyc: PWY-5278|MetaCyc: PWY-5340|MetaCyc: PWY-6683|MetaCyc: PWY-6932|Reactome: R-BTA-156827|Reactome: R-BTA-156842|Reactome: R-BTA-156902|Reactome: R-BTA-3371511|Reactome: R-BTA-381042|Reactome: R-BTA-382556|Reactome: R-BTA-5358493|Reactome: R-BTA-5419276|Reactome: R-BTA-6798695|Reactome: R-BTA-72649|Reactome: R-BTA-72695|Reactome: R-BTA-72702|Reactome: R-BTA-72731|Reactome: R-BTA-8876725|Reac…
FGIJAEJN_04179	691	PRINTS	PR00315	GTP-binding elongation factor signature	130	139	2.2E-15	T	IPR000795	Translational (tr)-type GTP-binding domain	GO:0003924|GO:0005525	MetaCyc: PWY-5278|MetaCyc: PWY-5340|MetaCyc: PWY-6683|MetaCyc: PWY-6932|Reactome: R-BTA-156827|Reactome: R-BTA-156842|Reactome: R-BTA-156902|Reactome: R-BTA-3371511|Reactome: R-BTA-381042|Reactome: R-BTA-382556|Reactome: R-BTA-5358493|Reactome: R-BTA-5419276|Reactome: R-BTA-6798695|Reactome: R-BTA-72649|Reactome: R-BTA-72695|Reactome: R-BTA-72702|Reactome: R-BTA-72731|Reactome: R-BTA-8876725|Reac…
FGIJAEJN_04179	691	PRINTS	PR00315	GTP-binding elongation factor signature	94	105	2.2E-15	T	IPR000795	Translational (tr)-type GTP-binding domain	GO:0003924|GO:0005525	MetaCyc: PWY-5278|MetaCyc: PWY-5340|MetaCyc: PWY-6683|MetaCyc: PWY-6932|Reactome: R-BTA-156827|Reactome: R-BTA-156842|Reactome: R-BTA-156902|Reactome: R-BTA-3371511|Reactome: R-BTA-381042|Reactome: R-BTA-382556|Reactome: R-BTA-5358493|Reactome: R-BTA-5419276|Reactome: R-BTA-6798695|Reactome: R-BTA-72649|Reactome: R-BTA-72695|Reactome: R-BTA-72702|Reactome: R-BTA-72731|Reactome: R-BTA-8876725|Reac…
FGIJAEJN_04179	691	SUPERFAMILY	SSF54980	EF-G C-terminal domain-like	403	480	1.33E-24	T	IPR035647	EF-G domain III/V-like	-	Reactome: R-BTA-156902|Reactome: R-BTA-5358493|Reactome: R-BTA-5419276|Reactome: R-BTA-6798695|Reactome: R-BTA-8876725|Reactome: R-CEL-156902|Reactome: R-CEL-5358493|Reactome: R-CEL-5389840|Reactome: R-CEL-6798695|Reactome: R-CEL-8876725|Reactome: R-DDI-156902|Reactome: R-DDI-5358493|Reactome: R-DDI-6798695|Reactome: R-DDI-8876725|Reactome: R-DME-156902|Reactome: R-DME-5358493|Reactome: R-DME-538…
FGIJAEJN_04179	691	SUPERFAMILY	SSF54211	Ribosomal protein S5 domain 2-like	478	598	2.53E-42	T	IPR020568	Ribosomal protein S5 domain 2-type fold	-	MetaCyc: PWY-1723|MetaCyc: PWY-1861|MetaCyc: PWY-3821|MetaCyc: PWY-4|MetaCyc: PWY-4841|MetaCyc: PWY-5443|MetaCyc: PWY-5971|MetaCyc: PWY-5973|MetaCyc: PWY-5989|MetaCyc: PWY-6|MetaCyc: PWY-6148|MetaCyc: PWY-6163|MetaCyc: PWY-6174|MetaCyc: PWY-6282|MetaCyc: PWY-6317|MetaCyc: PWY-6478|MetaCyc: PWY-6519|MetaCyc: PWY-6527|MetaCyc: PWY-6654|MetaCyc: PWY-702|MetaCyc: PWY-7250|MetaCyc: PWY-7388|MetaCyc: P…
FGIJAEJN_04179	691	CDD	cd03713	EFG_mtEFG_C	602	679	7.31042E-42	T	IPR035649	EFG, domain V	-	Reactome: R-BTA-5419276|Reactome: R-CEL-5389840|Reactome: R-DME-5389840|Reactome: R-DME-5419276|Reactome: R-DRE-5389840|Reactome: R-DRE-5419276|Reactome: R-HSA-5389840|Reactome: R-HSA-5419276|Reactome: R-MMU-5389840|Reactome: R-MMU-5419276|Reactome: R-RNO-5389840|Reactome: R-RNO-5419276
FGIJAEJN_04179	691	Pfam	PF03764	Elongation factor G, domain IV	478	596	1.8E-45	T	IPR005517	Translation elongation factor EFG/EF2, domain IV	GO:0005525	Reactome: R-BTA-156902|Reactome: R-BTA-5358493|Reactome: R-BTA-5419276|Reactome: R-BTA-6798695|Reactome: R-BTA-8876725|Reactome: R-CEL-156902|Reactome: R-CEL-5358493|Reactome: R-CEL-5389840|Reactome: R-CEL-6798695|Reactome: R-CEL-8876725|Reactome: R-DDI-156902|Reactome: R-DDI-5358493|Reactome: R-DDI-6798695|Reactome: R-DDI-8876725|Reactome: R-DME-156902|Reactome: R-DME-5358493|Reactome: R-DME-538…
FGIJAEJN_04179	691	Gene3D	G3DSA:3.40.50.300	-	1	291	8.2E-125	T	IPR027417	P-loop containing nucleoside triphosphate hydrolase	-	MetaCyc: PWY-102|MetaCyc: PWY-1061|MetaCyc: PWY-1187|MetaCyc: PWY-1281|MetaCyc: PWY-1722|MetaCyc: PWY-181|MetaCyc: PWY-1822|MetaCyc: PWY-2083|MetaCyc: PWY-2161|MetaCyc: PWY-2201|MetaCyc: PWY-2681|MetaCyc: PWY-2781|MetaCyc: PWY-2821|MetaCyc: PWY-3542|MetaCyc: PWY-3602|MetaCyc: PWY-361|MetaCyc: PWY-3841|MetaCyc: PWY-3961|MetaCyc: PWY-4021|MetaCyc: PWY-4061|MetaCyc: PWY-4161|MetaCyc: PWY-4202|MetaCy…
FGIJAEJN_04179	691	Gene3D	G3DSA:3.30.70.870	Elongation Factor G (Translational Gtpase), domain 3	407	483	1.0E-34	T	-	-
FGIJAEJN_04179	691	TIGRFAM	TIGR00484	EF-G: translation elongation factor G	1	689	0.0	T	IPR004540	Translation elongation factor EFG/EF2	GO:0003746|GO:0005525|GO:0006414	Reactome: R-CEL-5389840|Reactome: R-DME-5389840|Reactome: R-DRE-5389840|Reactome: R-HSA-5389840|Reactome: R-MMU-5389840|Reactome: R-RNO-5389840
FGIJAEJN_04179	691	Pfam	PF00009	Elongation factor Tu GTP binding domain	9	280	7.6E-70	T	IPR000795	Translational (tr)-type GTP-binding domain	GO:0003924|GO:0005525	MetaCyc: PWY-5278|MetaCyc: PWY-5340|MetaCyc: PWY-6683|MetaCyc: PWY-6932|Reactome: R-BTA-156827|Reactome: R-BTA-156842|Reactome: R-BTA-156902|Reactome: R-BTA-3371511|Reactome: R-BTA-381042|Reactome: R-BTA-382556|Reactome: R-BTA-5358493|Reactome: R-BTA-5419276|Reactome: R-BTA-6798695|Reactome: R-BTA-72649|Reactome: R-BTA-72695|Reactome: R-BTA-72702|Reactome: R-BTA-72731|Reactome: R-BTA-8876725|Reac…
FGIJAEJN_04179	691	FunFam	G3DSA:2.40.30.10:FF:000006	Elongation factor G	292	406	1.3E-51	T	-	-
FGIJAEJN_04179	691	Pfam	PF03144	Elongation factor Tu domain 2	323	390	2.1E-16	T	IPR004161	Translation elongation factor EFTu-like, domain 2	GO:0005525	MetaCyc: PWY-5278|MetaCyc: PWY-5340|MetaCyc: PWY-6683|MetaCyc: PWY-6932|Reactome: R-BTA-156827|Reactome: R-BTA-156842|Reactome: R-BTA-156902|Reactome: R-BTA-3371511|Reactome: R-BTA-381042|Reactome: R-BTA-382556|Reactome: R-BTA-5358493|Reactome: R-BTA-5419276|Reactome: R-BTA-6798695|Reactome: R-BTA-72649|Reactome: R-BTA-72695|Reactome: R-BTA-72702|Reactome: R-BTA-72731|Reactome: R-BTA-8876725|Reac…
FGIJAEJN_04179	691	Pfam	PF14492	Elongation Factor G, domain III	403	476	3.6E-34	T	IPR041095	Elongation Factor G, domain II	-	Reactome: R-BTA-156902|Reactome: R-BTA-5358493|Reactome: R-BTA-5419276|Reactome: R-BTA-6798695|Reactome: R-BTA-8876725|Reactome: R-CEL-156902|Reactome: R-CEL-5358493|Reactome: R-CEL-5389840|Reactome: R-CEL-6798695|Reactome: R-CEL-8876725|Reactome: R-DDI-156902|Reactome: R-DDI-5358493|Reactome: R-DDI-6798695|Reactome: R-DDI-8876725|Reactome: R-DME-156902|Reactome: R-DME-5358493|Reactome: R-DME-538…
FGIJAEJN_04179	691	SUPERFAMILY	SSF52540	P-loop containing nucleoside triphosphate hydrolases	6	280	1.24E-107	T	IPR027417	P-loop containing nucleoside triphosphate hydrolase	-	MetaCyc: PWY-102|MetaCyc: PWY-1061|MetaCyc: PWY-1187|MetaCyc: PWY-1281|MetaCyc: PWY-1722|MetaCyc: PWY-181|MetaCyc: PWY-1822|MetaCyc: PWY-2083|MetaCyc: PWY-2161|MetaCyc: PWY-2201|MetaCyc: PWY-2681|MetaCyc: PWY-2781|MetaCyc: PWY-2821|MetaCyc: PWY-3542|MetaCyc: PWY-3602|MetaCyc: PWY-361|MetaCyc: PWY-3841|MetaCyc: PWY-3961|MetaCyc: PWY-4021|MetaCyc: PWY-4061|MetaCyc: PWY-4161|MetaCyc: PWY-4202|MetaCy…
FGIJAEJN_04179	691	CDD	cd01886	EF-G	12	282	0.0	T	-	-
FGIJAEJN_04179	691	CDD	cd16262	EFG_III	404	479	7.37095E-44	T	IPR009022	Elongation factor G, domain III	-	Reactome: R-BTA-5419276|Reactome: R-CEL-5389840|Reactome: R-DME-5389840|Reactome: R-DME-5419276|Reactome: R-DRE-5389840|Reactome: R-DRE-5419276|Reactome: R-HSA-5389840|Reactome: R-HSA-5419276|Reactome: R-MMU-5389840|Reactome: R-MMU-5419276|Reactome: R-RNO-5389840|Reactome: R-RNO-5419276
FGIJAEJN_04179	691	FunFam	G3DSA:3.30.70.240:FF:000001	Elongation factor G	603	673	2.6E-33	T	-	-
FGIJAEJN_04179	691	CDD	cd01434	EFG_mtEFG1_IV	482	597	2.54091E-68	T	IPR005517	Translation elongation factor EFG/EF2, domain IV	GO:0005525	Reactome: R-BTA-156902|Reactome: R-BTA-5358493|Reactome: R-BTA-5419276|Reactome: R-BTA-6798695|Reactome: R-BTA-8876725|Reactome: R-CEL-156902|Reactome: R-CEL-5358493|Reactome: R-CEL-5389840|Reactome: R-CEL-6798695|Reactome: R-CEL-8876725|Reactome: R-DDI-156902|Reactome: R-DDI-5358493|Reactome: R-DDI-6798695|Reactome: R-DDI-8876725|Reactome: R-DME-156902|Reactome: R-DME-5358493|Reactome: R-DME-538…
FGIJAEJN_04179	691	ProSitePatterns	PS00301	Translational (tr)-type guanine nucleotide-binding (G) domain signature.	51	66	-	T	IPR031157	Tr-type G domain, conserved site	-	MetaCyc: PWY-5278|MetaCyc: PWY-5340|MetaCyc: PWY-6683|MetaCyc: PWY-6932|Reactome: R-BTA-156842|Reactome: R-BTA-156902|Reactome: R-BTA-3371511|Reactome: R-BTA-5358493|Reactome: R-BTA-5419276|Reactome: R-BTA-6798695|Reactome: R-BTA-8876725|Reactome: R-CEL-156902|Reactome: R-CEL-3371511|Reactome: R-CEL-5358493|Reactome: R-CEL-5389840|Reactome: R-CEL-6798695|Reactome: R-CEL-8876725|Reactome: R-DDI-15…
FGIJAEJN_04179	691	SUPERFAMILY	SSF54980	EF-G C-terminal domain-like	602	688	4.65E-29	T	IPR035647	EF-G domain III/V-like	-	Reactome: R-BTA-156902|Reactome: R-BTA-5358493|Reactome: R-BTA-5419276|Reactome: R-BTA-6798695|Reactome: R-BTA-8876725|Reactome: R-CEL-156902|Reactome: R-CEL-5358493|Reactome: R-CEL-5389840|Reactome: R-CEL-6798695|Reactome: R-CEL-8876725|Reactome: R-DDI-156902|Reactome: R-DDI-5358493|Reactome: R-DDI-6798695|Reactome: R-DDI-8876725|Reactome: R-DME-156902|Reactome: R-DME-5358493|Reactome: R-DME-538…
FGIJAEJN_04179	691	Gene3D	G3DSA:3.30.230.10	-	484	686	1.2E-91	T	IPR014721	Ribosomal protein S5 domain 2-type fold, subgroup	-	MetaCyc: PWY-3821|MetaCyc: PWY-4|MetaCyc: PWY-5443|MetaCyc: PWY-6148|MetaCyc: PWY-6163|MetaCyc: PWY-6174|MetaCyc: PWY-6317|MetaCyc: PWY-6527|MetaCyc: PWY-6654|MetaCyc: PWY-702|MetaCyc: PWY-7250|MetaCyc: PWY-7391|MetaCyc: PWY-7524|MetaCyc: PWY-7560|MetaCyc: PWY-7884|MetaCyc: PWY-8125|MetaCyc: PWY-82|MetaCyc: PWY-922|Reactome: R-BTA-156827|Reactome: R-BTA-156902|Reactome: R-BTA-1799339|Reactome: R-…
FGIJAEJN_04179	691	Pfam	PF00679	Elongation factor G C-terminus	600	685	7.2E-30	T	IPR000640	Elongation factor EFG, domain V-like	-	Reactome: R-BTA-156902|Reactome: R-BTA-5358493|Reactome: R-BTA-5419276|Reactome: R-BTA-6798695|Reactome: R-BTA-8876725|Reactome: R-CEL-156902|Reactome: R-CEL-5358493|Reactome: R-CEL-5389840|Reactome: R-CEL-6798695|Reactome: R-CEL-8876725|Reactome: R-DDI-156902|Reactome: R-DDI-5358493|Reactome: R-DDI-6798695|Reactome: R-DDI-8876725|Reactome: R-DME-156902|Reactome: R-DME-5358493|Reactome: R-DME-538…
FGIJAEJN_04179	691	ProSiteProfiles	PS51722	Translational (tr)-type guanine nucleotide-binding (G) domain profile.	8	283	82.193146	T	IPR000795	Translational (tr)-type GTP-binding domain	GO:0003924|GO:0005525	MetaCyc: PWY-5278|MetaCyc: PWY-5340|MetaCyc: PWY-6683|MetaCyc: PWY-6932|Reactome: R-BTA-156827|Reactome: R-BTA-156842|Reactome: R-BTA-156902|Reactome: R-BTA-3371511|Reactome: R-BTA-381042|Reactome: R-BTA-382556|Reactome: R-BTA-5358493|Reactome: R-BTA-5419276|Reactome: R-BTA-6798695|Reactome: R-BTA-72649|Reactome: R-BTA-72695|Reactome: R-BTA-72702|Reactome: R-BTA-72731|Reactome: R-BTA-8876725|Reac…
FGIJAEJN_04179	691	FunFam	G3DSA:3.30.230.10:FF:000003	Elongation factor G	484	613	3.2E-47	T	-	-
FGIJAEJN_04179	691	FunFam	G3DSA:3.30.70.870:FF:000001	Elongation factor G	407	483	3.3E-40	T	-	-
FGIJAEJN_04179	691	PANTHER	PTHR43261	TRANSLATION ELONGATION FACTOR G-RELATED	3	689	2.0E-290	T	-	-
FGIJAEJN_04179	691	Gene3D	G3DSA:3.30.70.240	-	603	673	1.2E-91	T	-	-
FGIJAEJN_04179	691	SMART	SM00889	EFG_IV_2	479	597	1.0E-66	T	IPR005517	Translation elongation factor EFG/EF2, domain IV	GO:0005525	Reactome: R-BTA-156902|Reactome: R-BTA-5358493|Reactome: R-BTA-5419276|Reactome: R-BTA-6798695|Reactome: R-BTA-8876725|Reactome: R-CEL-156902|Reactome: R-CEL-5358493|Reactome: R-CEL-5389840|Reactome: R-CEL-6798695|Reactome: R-CEL-8876725|Reactome: R-DDI-156902|Reactome: R-DDI-5358493|Reactome: R-DDI-6798695|Reactome: R-DDI-8876725|Reactome: R-DME-156902|Reactome: R-DME-5358493|Reactome: R-DME-538…
FGIJAEJN_04179	691	FunFam	G3DSA:3.40.50.300:FF:000029	Elongation factor G	1	292	5.7E-153	T	-	-
FGIJAEJN_04179	691	SUPERFAMILY	SSF50447	Translation proteins	264	403	2.14E-36	T	IPR009000	Translation protein, beta-barrel domain superfamily	-	MetaCyc: PWY-5278|MetaCyc: PWY-5340|MetaCyc: PWY-6683|MetaCyc: PWY-6932|Reactome: R-BTA-156827|Reactome: R-BTA-156842|Reactome: R-BTA-156902|Reactome: R-BTA-1799339|Reactome: R-BTA-3371511|Reactome: R-BTA-381042|Reactome: R-BTA-382556|Reactome: R-BTA-5358493|Reactome: R-BTA-5389840|Reactome: R-BTA-5419276|Reactome: R-BTA-6791226|Reactome: R-BTA-6798695|Reactome: R-BTA-72649|Reactome: R-BTA-72689|…
FGIJAEJN_04179	691	Hamap	MF_00054_B	Elongation factor G [fusA].	6	690	112.086273	T	IPR004540	Translation elongation factor EFG/EF2	GO:0003746|GO:0005525|GO:0006414	Reactome: R-CEL-5389840|Reactome: R-DME-5389840|Reactome: R-DRE-5389840|Reactome: R-HSA-5389840|Reactome: R-MMU-5389840|Reactome: R-RNO-5389840
FGIJAEJN_04179	691	TIGRFAM	TIGR00231	small_GTP: small GTP-binding protein domain	10	180	5.3E-36	T	IPR005225	Small GTP-binding protein domain	GO:0005525	MetaCyc: PWY-5278|MetaCyc: PWY-5340|MetaCyc: PWY-6683|MetaCyc: PWY-6932|MetaCyc: PWY-7511|Reactome: R-BTA-114604|Reactome: R-BTA-114608|Reactome: R-BTA-1222556|Reactome: R-BTA-1257604|Reactome: R-BTA-156902|Reactome: R-BTA-1655829|Reactome: R-BTA-1660499|Reactome: R-BTA-1660514|Reactome: R-BTA-170968|Reactome: R-BTA-170984|Reactome: R-BTA-181429|Reactome: R-BTA-181430|Reactome: R-BTA-182971|React…
FGIJAEJN_04179	691	Gene3D	G3DSA:2.40.30.10	Translation factors	292	406	4.0E-45	T	-	-
FGIJAEJN_04179	691	SMART	SM00838	EFG_C_a	599	686	7.6E-53	T	IPR000640	Elongation factor EFG, domain V-like	-	Reactome: R-BTA-156902|Reactome: R-BTA-5358493|Reactome: R-BTA-5419276|Reactome: R-BTA-6798695|Reactome: R-BTA-8876725|Reactome: R-CEL-156902|Reactome: R-CEL-5358493|Reactome: R-CEL-5389840|Reactome: R-CEL-6798695|Reactome: R-CEL-8876725|Reactome: R-DDI-156902|Reactome: R-DDI-5358493|Reactome: R-DDI-6798695|Reactome: R-DDI-8876725|Reactome: R-DME-156902|Reactome: R-DME-5358493|Reactome: R-DME-538…
FGIJAEJN_02332	242	FunFam	G3DSA:3.30.930.10:FF:000159	Octanoyltransferase	22	229	1.0E-98	T	-	-
FGIJAEJN_02332	242	PIRSF	PIRSF016262	LPLase	21	241	7.4E-58	T	IPR000544	Octanoyltransferase	GO:0009249|GO:0033819	MetaCyc: PWY-6987|MetaCyc: PWY-7382|Reactome: R-DME-389661|Reactome: R-DRE-389661|Reactome: R-HSA-389661|Reactome: R-MMU-389661|Reactome: R-SCE-389661|Reactome: R-SPO-389661|Reactome: R-XTR-389661
FGIJAEJN_02332	242	PANTHER	PTHR10993	OCTANOYLTRANSFERASE	24	235	7.8E-52	T	-	-
FGIJAEJN_02332	242	Gene3D	G3DSA:3.30.930.10	Bira Bifunctional Protein; Domain 2	22	229	1.4E-61	T	IPR045864	Class II Aminoacyl-tRNA synthetase/Biotinyl protein ligase (BPL) and lipoyl protein ligase (LPL)	-	MetaCyc: PWY-3602|MetaCyc: PWY-361|MetaCyc: PWY-3961|MetaCyc: PWY-4801|MetaCyc: PWY-4922|MetaCyc: PWY-5048|MetaCyc: PWY-5139|MetaCyc: PWY-5188|MetaCyc: PWY-5268|MetaCyc: PWY-5284|MetaCyc: PWY-5292|MetaCyc: PWY-5307|MetaCyc: PWY-5313|MetaCyc: PWY-5317|MetaCyc: PWY-5318|MetaCyc: PWY-5353|MetaCyc: PWY-5400|MetaCyc: PWY-5437|MetaCyc: PWY-5473|MetaCyc: PWY-5475|MetaCyc: PWY-5477|MetaCyc: PWY-5660|Meta…
FGIJAEJN_02332	242	ProSiteProfiles	PS51733	Biotinyl protein ligase (BPL) and lipoyl protein ligase (LPL) catalytic domain profile.	50	233	56.475395	T	IPR004143	Biotinyl protein ligase (BPL) and lipoyl protein ligase (LPL), catalytic domain	GO:0036211	MetaCyc: PWY-3602|MetaCyc: PWY-361|MetaCyc: PWY-3961|MetaCyc: PWY-4801|MetaCyc: PWY-4922|MetaCyc: PWY-5048|MetaCyc: PWY-5139|MetaCyc: PWY-5268|MetaCyc: PWY-5284|MetaCyc: PWY-5292|MetaCyc: PWY-5307|MetaCyc: PWY-5313|MetaCyc: PWY-5317|MetaCyc: PWY-5318|MetaCyc: PWY-5353|MetaCyc: PWY-5400|MetaCyc: PWY-5437|MetaCyc: PWY-5473|MetaCyc: PWY-5475|MetaCyc: PWY-5477|MetaCyc: PWY-5660|MetaCyc: PWY-5679|Meta…
FGIJAEJN_02332	242	TIGRFAM	TIGR00214	lipB: lipoyl(octanoyl) transferase	53	230	1.3E-46	T	IPR000544	Octanoyltransferase	GO:0009249|GO:0033819	MetaCyc: PWY-6987|MetaCyc: PWY-7382|Reactome: R-DME-389661|Reactome: R-DRE-389661|Reactome: R-HSA-389661|Reactome: R-MMU-389661|Reactome: R-SCE-389661|Reactome: R-SPO-389661|Reactome: R-XTR-389661
FGIJAEJN_02332	242	ProSitePatterns	PS01313	Lipoate-protein ligase B signature.	89	104	-	T	IPR020605	Octanoyltransferase, conserved site	GO:0009249|GO:0033819	MetaCyc: PWY-6987|MetaCyc: PWY-7382|Reactome: R-DME-389661|Reactome: R-DRE-389661|Reactome: R-SCE-389661|Reactome: R-SPO-389661|Reactome: R-XTR-389661
FGIJAEJN_02332	242	CDD	cd16444	LipB	31	229	1.87582E-96	T	IPR000544	Octanoyltransferase	GO:0009249|GO:0033819	MetaCyc: PWY-6987|MetaCyc: PWY-7382|Reactome: R-DME-389661|Reactome: R-DRE-389661|Reactome: R-HSA-389661|Reactome: R-MMU-389661|Reactome: R-SCE-389661|Reactome: R-SPO-389661|Reactome: R-XTR-389661
FGIJAEJN_02332	242	Hamap	MF_00013	Octanoyltransferase [lipB].	22	232	35.719299	T	IPR000544	Octanoyltransferase	GO:0009249|GO:0033819	MetaCyc: PWY-6987|MetaCyc: PWY-7382|Reactome: R-DME-389661|Reactome: R-DRE-389661|Reactome: R-HSA-389661|Reactome: R-MMU-389661|Reactome: R-SCE-389661|Reactome: R-SPO-389661|Reactome: R-XTR-389661
FGIJAEJN_02332	242	SUPERFAMILY	SSF55681	Class II aaRS and biotin synthetases	27	231	9.94E-67	T	IPR045864	Class II Aminoacyl-tRNA synthetase/Biotinyl protein ligase (BPL) and lipoyl protein ligase (LPL)	-	MetaCyc: PWY-3602|MetaCyc: PWY-361|MetaCyc: PWY-3961|MetaCyc: PWY-4801|MetaCyc: PWY-4922|MetaCyc: PWY-5048|MetaCyc: PWY-5139|MetaCyc: PWY-5188|MetaCyc: PWY-5268|MetaCyc: PWY-5284|MetaCyc: PWY-5292|MetaCyc: PWY-5307|MetaCyc: PWY-5313|MetaCyc: PWY-5317|MetaCyc: PWY-5318|MetaCyc: PWY-5353|MetaCyc: PWY-5400|MetaCyc: PWY-5437|MetaCyc: PWY-5473|MetaCyc: PWY-5475|MetaCyc: PWY-5477|MetaCyc: PWY-5660|Meta…
FGIJAEJN_01325	305	PIRSF	PIRSF005917	MTase_YraL	17	299	6.8E-100	T	IPR008189	rRNA small subunit methyltransferase I	GO:0008168	-
FGIJAEJN_01325	305	FunFam	G3DSA:3.40.1010.10:FF:000007	Ribosomal RNA small subunit methyltransferase I	23	135	1.9E-40	T	-	-
FGIJAEJN_01325	305	TIGRFAM	TIGR00096	TIGR00096: 16S rRNA (cytidine(1402)-2'-O)-methyltransferase	28	295	3.5E-77	T	IPR008189	rRNA small subunit methyltransferase I	GO:0008168	-
FGIJAEJN_01325	305	Hamap	MF_01877	Ribosomal RNA small subunit methyltransferase I [rsmI].	27	245	37.150681	T	IPR008189	rRNA small subunit methyltransferase I	GO:0008168	-
FGIJAEJN_01325	305	ProSitePatterns	PS01296	RsmI AdoMet-dependent methyltransferase protein family signature.	105	116	-	T	IPR018063	SAM-dependent methyltransferase RsmI, conserved site	GO:0008168	-
FGIJAEJN_01325	305	PANTHER	PTHR46111	RIBOSOMAL RNA SMALL SUBUNIT METHYLTRANSFERASE I	24	297	4.5E-92	T	IPR008189	rRNA small subunit methyltransferase I	GO:0008168	-
FGIJAEJN_01325	305	Pfam	PF00590	Tetrapyrrole (Corrin/Porphyrin) Methylases	28	227	4.3E-32	T	IPR000878	Tetrapyrrole methylase	GO:0008168	MetaCyc: PWY-1061|MetaCyc: PWY-2083|MetaCyc: PWY-3542|MetaCyc: PWY-4021|MetaCyc: PWY-4161|MetaCyc: PWY-4202|MetaCyc: PWY-5059|MetaCyc: PWY-5105|MetaCyc: PWY-5188|MetaCyc: PWY-5189|MetaCyc: PWY-5194|MetaCyc: PWY-5196|MetaCyc: PWY-5209|MetaCyc: PWY-5301|MetaCyc: PWY-5305|MetaCyc: PWY-5479|MetaCyc: PWY-5665|MetaCyc: PWY-5729|MetaCyc: PWY-5748|MetaCyc: PWY-5765|MetaCyc: PWY-5773|MetaCyc: PWY-5846|Met…
FGIJAEJN_01325	305	FunFam	G3DSA:3.30.950.10:FF:000002	Ribosomal RNA small subunit methyltransferase I	135	251	2.8E-37	T	-	-
FGIJAEJN_01325	305	Gene3D	G3DSA:3.40.1010.10	-	13	134	5.6E-40	T	IPR014777	Tetrapyrrole methylase, subdomain 1	GO:0008168	MetaCyc: PWY-1061|MetaCyc: PWY-2083|MetaCyc: PWY-3542|MetaCyc: PWY-4021|MetaCyc: PWY-4161|MetaCyc: PWY-4202|MetaCyc: PWY-5059|MetaCyc: PWY-5105|MetaCyc: PWY-5188|MetaCyc: PWY-5189|MetaCyc: PWY-5194|MetaCyc: PWY-5196|MetaCyc: PWY-5209|MetaCyc: PWY-5301|MetaCyc: PWY-5305|MetaCyc: PWY-5479|MetaCyc: PWY-5665|MetaCyc: PWY-5729|MetaCyc: PWY-5748|MetaCyc: PWY-5765|MetaCyc: PWY-5773|MetaCyc: PWY-5846|Met…
FGIJAEJN_01325	305	CDD	cd11648	RsmI	29	244	1.85205E-128	T	IPR008189	rRNA small subunit methyltransferase I	GO:0008168	-
FGIJAEJN_01325	305	Gene3D	G3DSA:3.30.950.10	-	135	251	9.9E-38	T	IPR014776	Tetrapyrrole methylase, subdomain 2	GO:0008168	MetaCyc: PWY-1061|MetaCyc: PWY-2083|MetaCyc: PWY-3542|MetaCyc: PWY-4021|MetaCyc: PWY-4161|MetaCyc: PWY-4202|MetaCyc: PWY-5059|MetaCyc: PWY-5105|MetaCyc: PWY-5188|MetaCyc: PWY-5189|MetaCyc: PWY-5194|MetaCyc: PWY-5196|MetaCyc: PWY-5209|MetaCyc: PWY-5301|MetaCyc: PWY-5305|MetaCyc: PWY-5479|MetaCyc: PWY-5665|MetaCyc: PWY-5729|MetaCyc: PWY-5748|MetaCyc: PWY-5765|MetaCyc: PWY-5773|MetaCyc: PWY-5846|Met…
FGIJAEJN_01325	305	SUPERFAMILY	SSF53790	Tetrapyrrole methylase	27	243	5.63E-80	T	IPR035996	Tetrapyrrole methylase superfamily	GO:0008168	MetaCyc: PWY-1061|MetaCyc: PWY-2083|MetaCyc: PWY-3542|MetaCyc: PWY-4021|MetaCyc: PWY-4161|MetaCyc: PWY-4202|MetaCyc: PWY-5059|MetaCyc: PWY-5105|MetaCyc: PWY-5188|MetaCyc: PWY-5189|MetaCyc: PWY-5194|MetaCyc: PWY-5196|MetaCyc: PWY-5209|MetaCyc: PWY-5301|MetaCyc: PWY-5305|MetaCyc: PWY-5479|MetaCyc: PWY-5665|MetaCyc: PWY-5729|MetaCyc: PWY-5748|MetaCyc: PWY-5765|MetaCyc: PWY-5773|MetaCyc: PWY-5846|Met…
FGIJAEJN_02223	333	ProSiteProfiles	PS50932	LacI-type HTH domain profile.	3	57	23.067003	T	IPR000843	LacI-type HTH domain	GO:0003677|GO:0006355	-
FGIJAEJN_02223	333	SMART	SM00354	laci3	2	72	1.2E-12	T	IPR000843	LacI-type HTH domain	GO:0003677|GO:0006355	-
FGIJAEJN_02223	333	Pfam	PF13377	Periplasmic binding protein-like domain	168	332	5.4E-30	T	IPR046335	Transcriptional regulator LacI/GalR-like, sensor domain	-	-
FGIJAEJN_02223	333	Pfam	PF00356	Bacterial regulatory proteins, lacI family	6	49	1.6E-9	T	IPR000843	LacI-type HTH domain	GO:0003677|GO:0006355	-
FGIJAEJN_02223	333	Gene3D	G3DSA:3.40.50.2300	-	97	310	1.1E-58	T	-	-
FGIJAEJN_02223	333	CDD	cd01392	HTH_LacI	7	55	1.27114E-14	T	IPR000843	LacI-type HTH domain	GO:0003677|GO:0006355	-
FGIJAEJN_02223	333	Gene3D	G3DSA:3.40.50.2300	-	159	287	1.1E-58	T	-	-
FGIJAEJN_02223	333	SUPERFAMILY	SSF53822	Periplasmic binding protein-like I	60	329	6.87E-55	T	IPR028082	Periplasmic binding protein-like I	-	MetaCyc: PWY-5928|MetaCyc: PWY-6436|MetaCyc: PWY-6526|MetaCyc: PWY-8029|Reactome: R-BTA-416476|Reactome: R-BTA-418594|Reactome: R-BTA-420499|Reactome: R-BTA-5578768|Reactome: R-CEL-1296041|Reactome: R-CEL-204005|Reactome: R-CEL-399710|Reactome: R-CEL-418594|Reactome: R-CEL-420499|Reactome: R-CEL-438066|Reactome: R-CEL-451307|Reactome: R-CEL-451308|Reactome: R-CEL-500657|Reactome: R-CEL-5694530|Re…
FGIJAEJN_02223	333	SUPERFAMILY	SSF47413	lambda repressor-like DNA-binding domains	2	60	9.38E-13	T	IPR010982	Lambda repressor-like, DNA-binding domain superfamily	GO:0003677	MetaCyc: PWY-5757|MetaCyc: PWY-6147|MetaCyc: PWY-6322|MetaCyc: PWY-6383|MetaCyc: PWY-6502|MetaCyc: PWY-6749|MetaCyc: PWY-6797|MetaCyc: PWY-7206|MetaCyc: PWY-7419|MetaCyc: PWY-7539|MetaCyc: PWY-7719|MetaCyc: PWY-7769|MetaCyc: PWY-7821|MetaCyc: PWY-8013|MetaCyc: PWY-8067|MetaCyc: PWY-8289|Reactome: R-CEL-6807505|Reactome: R-DME-6804759|Reactome: R-DME-6807505|Reactome: R-HSA-111465|Reactome: R-HSA-…
FGIJAEJN_02223	333	CDD	cd06278	PBP1_LacI-like	62	332	4.80293E-91	T	-	-
FGIJAEJN_02223	333	Gene3D	G3DSA:1.10.260.40	-	1	59	8.3E-17	T	IPR010982	Lambda repressor-like, DNA-binding domain superfamily	GO:0003677	MetaCyc: PWY-5757|MetaCyc: PWY-6147|MetaCyc: PWY-6322|MetaCyc: PWY-6383|MetaCyc: PWY-6502|MetaCyc: PWY-6749|MetaCyc: PWY-6797|MetaCyc: PWY-7206|MetaCyc: PWY-7419|MetaCyc: PWY-7539|MetaCyc: PWY-7719|MetaCyc: PWY-7769|MetaCyc: PWY-7821|MetaCyc: PWY-8013|MetaCyc: PWY-8067|MetaCyc: PWY-8289|Reactome: R-CEL-6807505|Reactome: R-DME-6804759|Reactome: R-DME-6807505|Reactome: R-HSA-111465|Reactome: R-HSA-…
FGIJAEJN_02223	333	PANTHER	PTHR30146	LACI-RELATED TRANSCRIPTIONAL REPRESSOR	1	332	2.6E-82	T	-	-
FGIJAEJN_01776	191	Pfam	PF00440	Bacterial regulatory proteins, tetR family	10	47	3.6E-9	T	IPR001647	DNA-binding HTH domain, TetR-type	GO:0003677	-
FGIJAEJN_01776	191	SUPERFAMILY	SSF46689	Homeodomain-like	6	68	4.51E-9	T	IPR009057	Homeobox-like domain superfamily	-	MetaCyc: PWY-2722|MetaCyc: PWY-2723|MetaCyc: PWY-3602|MetaCyc: PWY-361|MetaCyc: PWY-4801|MetaCyc: PWY-4922|MetaCyc: PWY-5048|MetaCyc: PWY-5129|MetaCyc: PWY-5139|MetaCyc: PWY-5268|MetaCyc: PWY-5284|MetaCyc: PWY-5292|MetaCyc: PWY-5307|MetaCyc: PWY-5313|MetaCyc: PWY-5317|MetaCyc: PWY-5318|MetaCyc: PWY-5353|MetaCyc: PWY-5400|MetaCyc: PWY-5437|MetaCyc: PWY-5473|MetaCyc: PWY-5475|MetaCyc: PWY-5477|Meta…
FGIJAEJN_01776	191	Pfam	PF13977	BetI-type transcriptional repressor, C-terminal	74	183	4.6E-10	T	IPR039538	BetI-type transcriptional repressor, C-terminal	-	-
FGIJAEJN_01776	191	Gene3D	G3DSA:1.10.357.10	Tetracycline Repressor, domain 2	5	187	1.3E-23	T	-	-
FGIJAEJN_01776	191	SUPERFAMILY	SSF48498	Tetracyclin repressor-like, C-terminal domain	72	183	1.78E-9	T	IPR036271	Tetracyclin repressor-like, C-terminal domain superfamily	-	MetaCyc: PWY-7671
FGIJAEJN_02664	134	FunFam	G3DSA:3.90.79.10:FF:000014	8-oxo-dGTP diphosphatase MutT	1	132	4.9E-49	T	-	-
FGIJAEJN_02664	134	TIGRFAM	TIGR00586	mutt: mutator mutT protein	7	128	1.3E-29	T	IPR003561	Mutator MutT	GO:0006281|GO:0008413	MetaCyc: PWY-6502
FGIJAEJN_02664	134	SUPERFAMILY	SSF55811	Nudix	1	129	6.36E-40	T	IPR015797	NUDIX hydrolase-like domain superfamily	-	MetaCyc: PWY-4702|MetaCyc: PWY-5381|MetaCyc: PWY-5491|MetaCyc: PWY-5757|MetaCyc: PWY-6147|MetaCyc: PWY-6148|MetaCyc: PWY-6174|MetaCyc: PWY-6352|MetaCyc: PWY-6365|MetaCyc: PWY-6366|MetaCyc: PWY-6368|MetaCyc: PWY-6383|MetaCyc: PWY-6456|MetaCyc: PWY-6502|MetaCyc: PWY-6545|MetaCyc: PWY-6575|MetaCyc: PWY-6627|MetaCyc: PWY-6686|MetaCyc: PWY-6720|MetaCyc: PWY-6724|MetaCyc: PWY-6797|MetaCyc: PWY-6859|Met…
FGIJAEJN_02664	134	Gene3D	G3DSA:3.90.79.10	Nucleoside Triphosphate Pyrophosphohydrolase	1	131	8.3E-43	T	-	-
FGIJAEJN_02664	134	PRINTS	PR00502	NUDIX hydrolase family signature	47	62	2.3E-8	T	IPR020476	NUDIX hydrolase	-	MetaCyc: PWY-5381|MetaCyc: PWY-5757|MetaCyc: PWY-6147|MetaCyc: PWY-6383|MetaCyc: PWY-6502|MetaCyc: PWY-6545|MetaCyc: PWY-6575|MetaCyc: PWY-6797|MetaCyc: PWY-6987|MetaCyc: PWY-7184|MetaCyc: PWY-7187|MetaCyc: PWY-7206|MetaCyc: PWY-7382|MetaCyc: PWY-7419|MetaCyc: PWY-7539|MetaCyc: PWY-7719|MetaCyc: PWY-7761|MetaCyc: PWY-7821|MetaCyc: PWY-8061|MetaCyc: PWY-8176|MetaCyc: PWY-8289|Reactome: R-BTA-32996…
FGIJAEJN_02664	134	PRINTS	PR00502	NUDIX hydrolase family signature	33	47	2.3E-8	T	IPR020476	NUDIX hydrolase	-	MetaCyc: PWY-5381|MetaCyc: PWY-5757|MetaCyc: PWY-6147|MetaCyc: PWY-6383|MetaCyc: PWY-6502|MetaCyc: PWY-6545|MetaCyc: PWY-6575|MetaCyc: PWY-6797|MetaCyc: PWY-6987|MetaCyc: PWY-7184|MetaCyc: PWY-7187|MetaCyc: PWY-7206|MetaCyc: PWY-7382|MetaCyc: PWY-7419|MetaCyc: PWY-7539|MetaCyc: PWY-7719|MetaCyc: PWY-7761|MetaCyc: PWY-7821|MetaCyc: PWY-8061|MetaCyc: PWY-8176|MetaCyc: PWY-8289|Reactome: R-BTA-32996…
FGIJAEJN_02664	134	CDD	cd03425	MutT_pyrophosphohydrolase	4	125	9.38497E-57	T	-	-
FGIJAEJN_02664	134	ProSiteProfiles	PS51462	Nudix hydrolase domain profile.	2	130	15.323562	T	IPR000086	NUDIX hydrolase domain	-	MetaCyc: PWY-4702|MetaCyc: PWY-5381|MetaCyc: PWY-5491|MetaCyc: PWY-5757|MetaCyc: PWY-6147|MetaCyc: PWY-6148|MetaCyc: PWY-6174|MetaCyc: PWY-6352|MetaCyc: PWY-6365|MetaCyc: PWY-6366|MetaCyc: PWY-6368|MetaCyc: PWY-6383|MetaCyc: PWY-6456|MetaCyc: PWY-6502|MetaCyc: PWY-6545|MetaCyc: PWY-6575|MetaCyc: PWY-6627|MetaCyc: PWY-6686|MetaCyc: PWY-6720|MetaCyc: PWY-6724|MetaCyc: PWY-6797|MetaCyc: PWY-6859|Met…
FGIJAEJN_02664	134	PANTHER	PTHR47707	8-OXO-DGTP DIPHOSPHATASE	3	128	2.8E-48	T	-	-
FGIJAEJN_02664	134	ProSitePatterns	PS00893	Nudix box signature.	38	59	-	T	IPR020084	NUDIX hydrolase, conserved site	GO:0016787	MetaCyc: PWY-4702|MetaCyc: PWY-5381|MetaCyc: PWY-5491|MetaCyc: PWY-5757|MetaCyc: PWY-6147|MetaCyc: PWY-6148|MetaCyc: PWY-6352|MetaCyc: PWY-6365|MetaCyc: PWY-6366|MetaCyc: PWY-6368|MetaCyc: PWY-6383|MetaCyc: PWY-6456|MetaCyc: PWY-6502|MetaCyc: PWY-6545|MetaCyc: PWY-6575|MetaCyc: PWY-6627|MetaCyc: PWY-6686|MetaCyc: PWY-6720|MetaCyc: PWY-6724|MetaCyc: PWY-6797|MetaCyc: PWY-6955|MetaCyc: PWY-6987|Met…
FGIJAEJN_02664	134	Pfam	PF14815	NUDIX domain	8	125	1.4E-22	T	IPR029119	MutY, C-terminal	-	Reactome: R-HSA-110330|Reactome: R-HSA-110331|Reactome: R-HSA-110357|Reactome: R-HSA-9608287|Reactome: R-HSA-9608290|Reactome: R-MMU-110331|Reactome: R-MMU-110357|Reactome: R-RNO-110331|Reactome: R-RNO-110357|Reactome: R-SPO-110331
FGIJAEJN_03632	170	Pfam	PF04290	Tripartite ATP-independent periplasmic transporters, DctQ component	26	154	9.6E-27	T	IPR007387	TRAP transporter, small membrane protein DctQ	-	-
FGIJAEJN_03632	170	PANTHER	PTHR35011	2,3-DIKETO-L-GULONATE TRAP TRANSPORTER SMALL PERMEASE PROTEIN YIAM	3	157	1.6E-27	T	IPR007387	TRAP transporter, small membrane protein DctQ	-	-
FGIJAEJN_01033	440	Gene3D	G3DSA:3.50.50.60	-	20	230	2.8E-59	T	IPR036188	FAD/NAD(P)-binding domain superfamily	-	MetaCyc: PWY-0|MetaCyc: PWY-101|MetaCyc: PWY-1061|MetaCyc: PWY-1121|MetaCyc: PWY-1186|MetaCyc: PWY-1187|MetaCyc: PWY-1341|MetaCyc: PWY-1381|MetaCyc: PWY-2|MetaCyc: PWY-2083|MetaCyc: PWY-2181|MetaCyc: PWY-2229|MetaCyc: PWY-2261|MetaCyc: PWY-2421|MetaCyc: PWY-2467|MetaCyc: PWY-2541|MetaCyc: PWY-2582|MetaCyc: PWY-2601|MetaCyc: PWY-2681|MetaCyc: PWY-2724|MetaCyc: PWY-282|MetaCyc: PWY-2841|MetaCyc: PW…
FGIJAEJN_01033	440	Gene3D	G3DSA:3.50.50.60	-	372	412	1.2E-18	T	IPR036188	FAD/NAD(P)-binding domain superfamily	-	MetaCyc: PWY-0|MetaCyc: PWY-101|MetaCyc: PWY-1061|MetaCyc: PWY-1121|MetaCyc: PWY-1186|MetaCyc: PWY-1187|MetaCyc: PWY-1341|MetaCyc: PWY-1381|MetaCyc: PWY-2|MetaCyc: PWY-2083|MetaCyc: PWY-2181|MetaCyc: PWY-2229|MetaCyc: PWY-2261|MetaCyc: PWY-2421|MetaCyc: PWY-2467|MetaCyc: PWY-2541|MetaCyc: PWY-2582|MetaCyc: PWY-2601|MetaCyc: PWY-2681|MetaCyc: PWY-2724|MetaCyc: PWY-282|MetaCyc: PWY-2841|MetaCyc: PW…
FGIJAEJN_01033	440	Pfam	PF01266	FAD dependent oxidoreductase	19	411	3.8E-67	T	IPR006076	FAD dependent oxidoreductase	GO:0016491	MetaCyc: PWY-1381|MetaCyc: PWY-2421|MetaCyc: PWY-2467|MetaCyc: PWY-2582|MetaCyc: PWY-2724|MetaCyc: PWY-282|MetaCyc: PWY-321|MetaCyc: PWY-3661|MetaCyc: PWY-4261|MetaCyc: PWY-4722|MetaCyc: PWY-5283|MetaCyc: PWY-5317|MetaCyc: PWY-5318|MetaCyc: PWY-5412|MetaCyc: PWY-5413|MetaCyc: PWY-5414|MetaCyc: PWY-5421|MetaCyc: PWY-5422|MetaCyc: PWY-5434|MetaCyc: PWY-5644|MetaCyc: PWY-5670|MetaCyc: PWY-5706|MetaC…
FGIJAEJN_01033	440	Gene3D	G3DSA:3.30.9.10	-	331	371	1.2E-18	T	-	-
FGIJAEJN_01033	440	PANTHER	PTHR13847	SARCOSINE DEHYDROGENASE-RELATED	15	435	3.8E-58	T	-	-
FGIJAEJN_01033	440	Gene3D	G3DSA:3.30.9.10	-	98	301	2.8E-59	T	-	-
FGIJAEJN_01033	440	SUPERFAMILY	SSF51905	FAD/NAD(P)-binding domain	18	429	1.29E-60	T	IPR036188	FAD/NAD(P)-binding domain superfamily	-	MetaCyc: PWY-0|MetaCyc: PWY-101|MetaCyc: PWY-1061|MetaCyc: PWY-1121|MetaCyc: PWY-1186|MetaCyc: PWY-1187|MetaCyc: PWY-1341|MetaCyc: PWY-1381|MetaCyc: PWY-2|MetaCyc: PWY-2083|MetaCyc: PWY-2181|MetaCyc: PWY-2229|MetaCyc: PWY-2261|MetaCyc: PWY-2421|MetaCyc: PWY-2467|MetaCyc: PWY-2541|MetaCyc: PWY-2582|MetaCyc: PWY-2601|MetaCyc: PWY-2681|MetaCyc: PWY-2724|MetaCyc: PWY-282|MetaCyc: PWY-2841|MetaCyc: PW…
FGIJAEJN_00974	185	Pfam	PF10755	Protein of unknown function (DUF2585)	21	184	3.9E-80	T	IPR019691	Protein of unknown function DUF2585	GO:0005886	-
FGIJAEJN_00974	185	Hamap	MF_01514	UPF0314 protein <locus_tag>.	1	184	36.562561	T	IPR019691	Protein of unknown function DUF2585	GO:0005886	-
FGIJAEJN_03401	308	Pfam	PF01820	D-ala D-ala ligase N-terminus	6	85	2.6E-16	T	IPR011127	D-alanine--D-alanine ligase, N-terminal domain	-	MetaCyc: PWY-6289|MetaCyc: PWY-6374|MetaCyc: PWY-6378|MetaCyc: PWY-6379|MetaCyc: PWY-6386|MetaCyc: PWY-6387|MetaCyc: PWY-6409|MetaCyc: PWY-6454|MetaCyc: PWY-6574|MetaCyc: PWY-7510|MetaCyc: PWY-7533|MetaCyc: PWY-7542|MetaCyc: PWY-7543|MetaCyc: PWY-7549|MetaCyc: PWY-7555|MetaCyc: PWY-7556|MetaCyc: PWY-7561|MetaCyc: PWY-7563|MetaCyc: PWY-7565|MetaCyc: PWY-7569|MetaCyc: PWY-7570|MetaCyc: PWY-7571|Met…
FGIJAEJN_03401	308	Gene3D	G3DSA:3.40.50.20	-	1	85	6.7E-27	T	-	-
FGIJAEJN_03401	308	SUPERFAMILY	SSF52440	PreATP-grasp domain	4	97	3.93E-31	T	IPR016185	Pre-ATP-grasp domain superfamily	-	MetaCyc: PWY-3081|MetaCyc: PWY-4121|MetaCyc: PWY-4984|MetaCyc: PWY-5154|MetaCyc: PWY-5392|MetaCyc: PWY-5679|MetaCyc: PWY-5686|MetaCyc: PWY-5703|MetaCyc: PWY-5743|MetaCyc: PWY-5744|MetaCyc: PWY-5789|MetaCyc: PWY-5966|MetaCyc: PWY-6121|MetaCyc: PWY-6122|MetaCyc: PWY-6123|MetaCyc: PWY-6124|MetaCyc: PWY-6142|MetaCyc: PWY-6146|MetaCyc: PWY-6148|MetaCyc: PWY-6277|MetaCyc: PWY-6289|MetaCyc: PWY-6374|Met…
FGIJAEJN_03401	308	ProSiteProfiles	PS50975	ATP-grasp fold profile.	102	302	38.034718	T	IPR011761	ATP-grasp fold	GO:0005524|GO:0046872	MetaCyc: PWY-1121|MetaCyc: PWY-1622|MetaCyc: PWY-301|MetaCyc: PWY-3081|MetaCyc: PWY-3602|MetaCyc: PWY-361|MetaCyc: PWY-4661|MetaCyc: PWY-4801|MetaCyc: PWY-4922|MetaCyc: PWY-4983|MetaCyc: PWY-4984|MetaCyc: PWY-5|MetaCyc: PWY-5048|MetaCyc: PWY-5136|MetaCyc: PWY-5139|MetaCyc: PWY-5154|MetaCyc: PWY-5254|MetaCyc: PWY-5268|MetaCyc: PWY-5284|MetaCyc: PWY-5292|MetaCyc: PWY-5307|MetaCyc: PWY-5313|MetaCyc:…
FGIJAEJN_03401	308	PIRSF	PIRSF039102	Ddl/VanB	1	55	1.1E-7	T	IPR005905	D-alanine--D-alanine ligase	GO:0005524|GO:0005737|GO:0008716	MetaCyc: PWY-6289|MetaCyc: PWY-6374|MetaCyc: PWY-6378|MetaCyc: PWY-6379|MetaCyc: PWY-6386|MetaCyc: PWY-6387|MetaCyc: PWY-6409|MetaCyc: PWY-6454|MetaCyc: PWY-6574|MetaCyc: PWY-7510|MetaCyc: PWY-7533|MetaCyc: PWY-7542|MetaCyc: PWY-7543|MetaCyc: PWY-7549|MetaCyc: PWY-7555|MetaCyc: PWY-7556|MetaCyc: PWY-7561|MetaCyc: PWY-7563|MetaCyc: PWY-7565|MetaCyc: PWY-7569|MetaCyc: PWY-7570|MetaCyc: PWY-7571|Met…
FGIJAEJN_03401	308	PIRSF	PIRSF039102	Ddl/VanB	45	306	1.2E-67	T	IPR005905	D-alanine--D-alanine ligase	GO:0005524|GO:0005737|GO:0008716	MetaCyc: PWY-6289|MetaCyc: PWY-6374|MetaCyc: PWY-6378|MetaCyc: PWY-6379|MetaCyc: PWY-6386|MetaCyc: PWY-6387|MetaCyc: PWY-6409|MetaCyc: PWY-6454|MetaCyc: PWY-6574|MetaCyc: PWY-7510|MetaCyc: PWY-7533|MetaCyc: PWY-7542|MetaCyc: PWY-7543|MetaCyc: PWY-7549|MetaCyc: PWY-7555|MetaCyc: PWY-7556|MetaCyc: PWY-7561|MetaCyc: PWY-7563|MetaCyc: PWY-7565|MetaCyc: PWY-7569|MetaCyc: PWY-7570|MetaCyc: PWY-7571|Met…
FGIJAEJN_03401	308	ProSitePatterns	PS00844	D-alanine--D-alanine ligase signature 2.	243	275	-	T	IPR000291	D-alanine--D-alanine ligase/VANA/B/C, conserved site	-	MetaCyc: PWY-6289|MetaCyc: PWY-6374|MetaCyc: PWY-6378|MetaCyc: PWY-6379|MetaCyc: PWY-6386|MetaCyc: PWY-6387|MetaCyc: PWY-6409|MetaCyc: PWY-6454|MetaCyc: PWY-6574|MetaCyc: PWY-7510|MetaCyc: PWY-7533|MetaCyc: PWY-7542|MetaCyc: PWY-7543|MetaCyc: PWY-7549|MetaCyc: PWY-7555|MetaCyc: PWY-7556|MetaCyc: PWY-7561|MetaCyc: PWY-7563|MetaCyc: PWY-7565|MetaCyc: PWY-7569|MetaCyc: PWY-7570|MetaCyc: PWY-7571|Met…
FGIJAEJN_03401	308	Gene3D	G3DSA:3.30.470.20	-	87	300	1.4E-62	T	-	-
FGIJAEJN_03401	308	Gene3D	G3DSA:3.30.1490.20	-	112	177	1.4E-62	T	IPR013815	ATP-grasp fold, subdomain 1	GO:0005524	MetaCyc: PWY-1121|MetaCyc: PWY-1622|MetaCyc: PWY-241|MetaCyc: PWY-301|MetaCyc: PWY-3081|MetaCyc: PWY-3602|MetaCyc: PWY-361|MetaCyc: PWY-4801|MetaCyc: PWY-4922|MetaCyc: PWY-4984|MetaCyc: PWY-5048|MetaCyc: PWY-5136|MetaCyc: PWY-5139|MetaCyc: PWY-5154|MetaCyc: PWY-5268|MetaCyc: PWY-5284|MetaCyc: PWY-5292|MetaCyc: PWY-5307|MetaCyc: PWY-5313|MetaCyc: PWY-5317|MetaCyc: PWY-5318|MetaCyc: PWY-5353|MetaCy…
FGIJAEJN_03401	308	SUPERFAMILY	SSF56059	Glutathione synthetase ATP-binding domain-like	97	305	1.55E-45	T	-	-
FGIJAEJN_03401	308	Hamap	MF_00047	D-alanine--D-alanine ligase [ddl].	4	305	32.934658	T	IPR005905	D-alanine--D-alanine ligase	GO:0005524|GO:0005737|GO:0008716	MetaCyc: PWY-6289|MetaCyc: PWY-6374|MetaCyc: PWY-6378|MetaCyc: PWY-6379|MetaCyc: PWY-6386|MetaCyc: PWY-6387|MetaCyc: PWY-6409|MetaCyc: PWY-6454|MetaCyc: PWY-6574|MetaCyc: PWY-7510|MetaCyc: PWY-7533|MetaCyc: PWY-7542|MetaCyc: PWY-7543|MetaCyc: PWY-7549|MetaCyc: PWY-7555|MetaCyc: PWY-7556|MetaCyc: PWY-7561|MetaCyc: PWY-7563|MetaCyc: PWY-7565|MetaCyc: PWY-7569|MetaCyc: PWY-7570|MetaCyc: PWY-7571|Met…
FGIJAEJN_03401	308	TIGRFAM	TIGR01205	D_ala_D_alaTIGR: D-alanine--D-alanine ligase	5	304	2.3E-81	T	IPR005905	D-alanine--D-alanine ligase	GO:0005524|GO:0005737|GO:0008716	MetaCyc: PWY-6289|MetaCyc: PWY-6374|MetaCyc: PWY-6378|MetaCyc: PWY-6379|MetaCyc: PWY-6386|MetaCyc: PWY-6387|MetaCyc: PWY-6409|MetaCyc: PWY-6454|MetaCyc: PWY-6574|MetaCyc: PWY-7510|MetaCyc: PWY-7533|MetaCyc: PWY-7542|MetaCyc: PWY-7543|MetaCyc: PWY-7549|MetaCyc: PWY-7555|MetaCyc: PWY-7556|MetaCyc: PWY-7561|MetaCyc: PWY-7563|MetaCyc: PWY-7565|MetaCyc: PWY-7569|MetaCyc: PWY-7570|MetaCyc: PWY-7571|Met…
FGIJAEJN_03401	308	PANTHER	PTHR23132	D-ALANINE--D-ALANINE LIGASE	6	304	5.9E-51	T	-	-
FGIJAEJN_03401	308	ProSitePatterns	PS00843	D-alanine--D-alanine ligase signature 1.	64	75	-	T	IPR000291	D-alanine--D-alanine ligase/VANA/B/C, conserved site	-	MetaCyc: PWY-6289|MetaCyc: PWY-6374|MetaCyc: PWY-6378|MetaCyc: PWY-6379|MetaCyc: PWY-6386|MetaCyc: PWY-6387|MetaCyc: PWY-6409|MetaCyc: PWY-6454|MetaCyc: PWY-6574|MetaCyc: PWY-7510|MetaCyc: PWY-7533|MetaCyc: PWY-7542|MetaCyc: PWY-7543|MetaCyc: PWY-7549|MetaCyc: PWY-7555|MetaCyc: PWY-7556|MetaCyc: PWY-7561|MetaCyc: PWY-7563|MetaCyc: PWY-7565|MetaCyc: PWY-7569|MetaCyc: PWY-7570|MetaCyc: PWY-7571|Met…
FGIJAEJN_03401	308	Pfam	PF07478	D-ala D-ala ligase C-terminus	129	302	1.6E-36	T	IPR011095	D-alanine--D-alanine ligase, C-terminal	GO:0008716	MetaCyc: PWY-6289|MetaCyc: PWY-6374|MetaCyc: PWY-6378|MetaCyc: PWY-6379|MetaCyc: PWY-6386|MetaCyc: PWY-6387|MetaCyc: PWY-6409|MetaCyc: PWY-6454|MetaCyc: PWY-6574|MetaCyc: PWY-7510|MetaCyc: PWY-7533|MetaCyc: PWY-7542|MetaCyc: PWY-7543|MetaCyc: PWY-7549|MetaCyc: PWY-7555|MetaCyc: PWY-7556|MetaCyc: PWY-7561|MetaCyc: PWY-7563|MetaCyc: PWY-7565|MetaCyc: PWY-7569|MetaCyc: PWY-7570|MetaCyc: PWY-7571|Met…
FGIJAEJN_03178	768	ProSitePatterns	PS01156	TonB-dependent receptor proteins signature 2.	751	768	-	T	IPR010917	TonB-dependent receptor, conserved site	-	-
FGIJAEJN_03178	768	Gene3D	G3DSA:2.40.170.20	-	198	768	6.1E-96	T	IPR036942	TonB-dependent receptor-like, beta-barrel domain superfamily	-	-
FGIJAEJN_03178	768	Gene3D	G3DSA:2.170.130.10	-	77	197	2.4E-28	T	IPR037066	TonB-dependent receptor, plug domain superfamily	-	-
FGIJAEJN_03178	768	SUPERFAMILY	SSF56935	Porins	51	768	9.77E-107	T	-	-
FGIJAEJN_03178	768	Pfam	PF07715	TonB-dependent Receptor Plug Domain	75	183	1.2E-22	T	IPR012910	TonB-dependent receptor, plug domain	-	-
FGIJAEJN_03178	768	PANTHER	PTHR30069	TONB-DEPENDENT OUTER MEMBRANE RECEPTOR	23	768	4.2E-95	T	IPR039426	TonB-dependent receptor-like	-	-
FGIJAEJN_03178	768	TIGRFAM	TIGR01785	TonB-hemin: TonB-dependent heme/hemoglobin receptor family protein	60	768	1.3E-101	T	IPR011276	TonB-dependent haem/haemoglobin receptor	GO:0015232|GO:0015886|GO:0019867	-
FGIJAEJN_03178	768	Pfam	PF00593	TonB dependent receptor	305	767	7.4E-54	T	IPR000531	TonB-dependent receptor-like, beta-barrel	-	-
FGIJAEJN_03178	768	CDD	cd01347	ligand_gated_channel	81	768	1.58319E-86	T	-	-
FGIJAEJN_03178	768	TIGRFAM	TIGR01786	TonB-hemlactrns: TonB-dependent hemoglobin/transferrin/lactoferrin receptor family protein	67	768	8.6E-104	T	IPR010949	TonB-dependent haemoglobin/transferrin/lactoferrin receptor	GO:0019867|GO:0022857|GO:0055085	-
FGIJAEJN_01951	151	ProSiteProfiles	PS51257	Prokaryotic membrane lipoprotein lipid attachment site profile.	1	19	6.0	T	-	-
FGIJAEJN_01951	151	MobiDBLite	mobidb-lite	consensus disorder prediction	84	106	-	T	-	-
FGIJAEJN_01951	151	Pfam	PF16998	17 kDa outer membrane surface antigen	67	148	1.7E-6	T	IPR032635	Surface antigen domain	-	-
FGIJAEJN_01730	401	SUPERFAMILY	SSF53901	Thiolase-like	277	400	4.89E-43	T	IPR016039	Thiolase-like	GO:0016746	MetaCyc: PWY-1121|MetaCyc: PWY-1187|MetaCyc: PWY-12|MetaCyc: PWY-1361|MetaCyc: PWY-1921|MetaCyc: PWY-2361|MetaCyc: PWY-2821|MetaCyc: PWY-321|MetaCyc: PWY-3602|MetaCyc: PWY-361|MetaCyc: PWY-4381|MetaCyc: PWY-4801|MetaCyc: PWY-481|MetaCyc: PWY-4922|MetaCyc: PWY-5001|MetaCyc: PWY-5002|MetaCyc: PWY-5045|MetaCyc: PWY-5048|MetaCyc: PWY-5080|MetaCyc: PWY-5109|MetaCyc: PWY-5132|MetaCyc: PWY-5133|MetaCyc:…
FGIJAEJN_01730	401	TIGRFAM	TIGR02430	pcaF: 3-oxoadipyl-CoA thiolase	4	401	9.5E-213	T	IPR012793	Beta-ketoadipyl CoA thiolase	GO:0016747|GO:0019619	MetaCyc: PWY-1361|MetaCyc: PWY-2361|MetaCyc: PWY-6185|MetaCyc: PWY-8347|MetaCyc: PWY-8354
FGIJAEJN_01730	401	Gene3D	G3DSA:3.40.47.10	-	1	401	4.0E-155	T	IPR016039	Thiolase-like	GO:0016746	MetaCyc: PWY-1121|MetaCyc: PWY-1187|MetaCyc: PWY-12|MetaCyc: PWY-1361|MetaCyc: PWY-1921|MetaCyc: PWY-2361|MetaCyc: PWY-2821|MetaCyc: PWY-321|MetaCyc: PWY-3602|MetaCyc: PWY-361|MetaCyc: PWY-4381|MetaCyc: PWY-4801|MetaCyc: PWY-481|MetaCyc: PWY-4922|MetaCyc: PWY-5001|MetaCyc: PWY-5002|MetaCyc: PWY-5045|MetaCyc: PWY-5048|MetaCyc: PWY-5080|MetaCyc: PWY-5109|MetaCyc: PWY-5132|MetaCyc: PWY-5133|MetaCyc:…
FGIJAEJN_01730	401	ProSitePatterns	PS00098	Thiolases acyl-enzyme intermediate signature.	87	105	-	T	IPR020615	Thiolase, acyl-enzyme intermediate active site	GO:0016747	MetaCyc: PWY-1121|MetaCyc: PWY-1361|MetaCyc: PWY-2361|MetaCyc: PWY-321|MetaCyc: PWY-3602|MetaCyc: PWY-361|MetaCyc: PWY-4801|MetaCyc: PWY-481|MetaCyc: PWY-4922|MetaCyc: PWY-5048|MetaCyc: PWY-5109|MetaCyc: PWY-5136|MetaCyc: PWY-5139|MetaCyc: PWY-5177|MetaCyc: PWY-5268|MetaCyc: PWY-5284|MetaCyc: PWY-5292|MetaCyc: PWY-5307|MetaCyc: PWY-5313|MetaCyc: PWY-5317|MetaCyc: PWY-5318|MetaCyc: PWY-5353|MetaCy…
FGIJAEJN_01730	401	FunFam	G3DSA:3.40.47.10:FF:000010	Acetyl-CoA acetyltransferase (Thiolase)	2	400	3.6E-163	T	-	-
FGIJAEJN_01730	401	PIRSF	PIRSF000429	Ac-CoA_Ac_transf	1	401	5.8E-130	T	IPR002155	Thiolase	GO:0016747	MetaCyc: PWY-1121|MetaCyc: PWY-1361|MetaCyc: PWY-2361|MetaCyc: PWY-321|MetaCyc: PWY-3602|MetaCyc: PWY-361|MetaCyc: PWY-4801|MetaCyc: PWY-481|MetaCyc: PWY-4922|MetaCyc: PWY-5048|MetaCyc: PWY-5109|MetaCyc: PWY-5136|MetaCyc: PWY-5139|MetaCyc: PWY-5177|MetaCyc: PWY-5268|MetaCyc: PWY-5284|MetaCyc: PWY-5292|MetaCyc: PWY-5307|MetaCyc: PWY-5313|MetaCyc: PWY-5317|MetaCyc: PWY-5318|MetaCyc: PWY-5353|MetaCy…
FGIJAEJN_01730	401	ProSitePatterns	PS00737	Thiolases signature 2.	347	363	-	T	IPR020613	Thiolase, conserved site	GO:0016747	MetaCyc: PWY-1121|MetaCyc: PWY-1361|MetaCyc: PWY-2361|MetaCyc: PWY-321|MetaCyc: PWY-3602|MetaCyc: PWY-361|MetaCyc: PWY-4801|MetaCyc: PWY-481|MetaCyc: PWY-4922|MetaCyc: PWY-5048|MetaCyc: PWY-5109|MetaCyc: PWY-5136|MetaCyc: PWY-5139|MetaCyc: PWY-5177|MetaCyc: PWY-5268|MetaCyc: PWY-5284|MetaCyc: PWY-5292|MetaCyc: PWY-5307|MetaCyc: PWY-5313|MetaCyc: PWY-5317|MetaCyc: PWY-5318|MetaCyc: PWY-5353|MetaCy…
FGIJAEJN_01730	401	SUPERFAMILY	SSF53901	Thiolase-like	4	276	1.7E-80	T	IPR016039	Thiolase-like	GO:0016746	MetaCyc: PWY-1121|MetaCyc: PWY-1187|MetaCyc: PWY-12|MetaCyc: PWY-1361|MetaCyc: PWY-1921|MetaCyc: PWY-2361|MetaCyc: PWY-2821|MetaCyc: PWY-321|MetaCyc: PWY-3602|MetaCyc: PWY-361|MetaCyc: PWY-4381|MetaCyc: PWY-4801|MetaCyc: PWY-481|MetaCyc: PWY-4922|MetaCyc: PWY-5001|MetaCyc: PWY-5002|MetaCyc: PWY-5045|MetaCyc: PWY-5048|MetaCyc: PWY-5080|MetaCyc: PWY-5109|MetaCyc: PWY-5132|MetaCyc: PWY-5133|MetaCyc:…
FGIJAEJN_01730	401	Pfam	PF00108	Thiolase, N-terminal domain	6	268	3.5E-76	T	IPR020616	Thiolase, N-terminal	GO:0016747	MetaCyc: PWY-1121|MetaCyc: PWY-1361|MetaCyc: PWY-2361|MetaCyc: PWY-321|MetaCyc: PWY-3602|MetaCyc: PWY-361|MetaCyc: PWY-4801|MetaCyc: PWY-481|MetaCyc: PWY-4922|MetaCyc: PWY-5048|MetaCyc: PWY-5109|MetaCyc: PWY-5136|MetaCyc: PWY-5139|MetaCyc: PWY-5177|MetaCyc: PWY-5268|MetaCyc: PWY-5284|MetaCyc: PWY-5292|MetaCyc: PWY-5307|MetaCyc: PWY-5313|MetaCyc: PWY-5317|MetaCyc: PWY-5318|MetaCyc: PWY-5353|MetaCy…
FGIJAEJN_01730	401	CDD	cd00751	thiolase	6	400	0.0	T	IPR002155	Thiolase	GO:0016747	MetaCyc: PWY-1121|MetaCyc: PWY-1361|MetaCyc: PWY-2361|MetaCyc: PWY-321|MetaCyc: PWY-3602|MetaCyc: PWY-361|MetaCyc: PWY-4801|MetaCyc: PWY-481|MetaCyc: PWY-4922|MetaCyc: PWY-5048|MetaCyc: PWY-5109|MetaCyc: PWY-5136|MetaCyc: PWY-5139|MetaCyc: PWY-5177|MetaCyc: PWY-5268|MetaCyc: PWY-5284|MetaCyc: PWY-5292|MetaCyc: PWY-5307|MetaCyc: PWY-5313|MetaCyc: PWY-5317|MetaCyc: PWY-5318|MetaCyc: PWY-5353|MetaCy…
FGIJAEJN_01730	401	ProSitePatterns	PS00099	Thiolases active site.	382	395	-	T	IPR020610	Thiolase, active site	GO:0016747	MetaCyc: PWY-1121|MetaCyc: PWY-1361|MetaCyc: PWY-2361|MetaCyc: PWY-321|MetaCyc: PWY-3602|MetaCyc: PWY-361|MetaCyc: PWY-4801|MetaCyc: PWY-481|MetaCyc: PWY-4922|MetaCyc: PWY-5048|MetaCyc: PWY-5109|MetaCyc: PWY-5136|MetaCyc: PWY-5139|MetaCyc: PWY-5177|MetaCyc: PWY-5268|MetaCyc: PWY-5284|MetaCyc: PWY-5292|MetaCyc: PWY-5307|MetaCyc: PWY-5313|MetaCyc: PWY-5317|MetaCyc: PWY-5318|MetaCyc: PWY-5353|MetaCy…
FGIJAEJN_01730	401	PANTHER	PTHR18919	ACETYL-COA C-ACYLTRANSFERASE	2	401	1.3E-123	T	-	-
FGIJAEJN_01730	401	TIGRFAM	TIGR01930	AcCoA-C-Actrans: acetyl-CoA C-acyltransferase	7	399	5.1E-133	T	IPR002155	Thiolase	GO:0016747	MetaCyc: PWY-1121|MetaCyc: PWY-1361|MetaCyc: PWY-2361|MetaCyc: PWY-321|MetaCyc: PWY-3602|MetaCyc: PWY-361|MetaCyc: PWY-4801|MetaCyc: PWY-481|MetaCyc: PWY-4922|MetaCyc: PWY-5048|MetaCyc: PWY-5109|MetaCyc: PWY-5136|MetaCyc: PWY-5139|MetaCyc: PWY-5177|MetaCyc: PWY-5268|MetaCyc: PWY-5284|MetaCyc: PWY-5292|MetaCyc: PWY-5307|MetaCyc: PWY-5313|MetaCyc: PWY-5317|MetaCyc: PWY-5318|MetaCyc: PWY-5353|MetaCy…
FGIJAEJN_01730	401	Pfam	PF02803	Thiolase, C-terminal domain	277	400	3.0E-41	T	IPR020617	Thiolase, C-terminal	GO:0016747	MetaCyc: PWY-1121|MetaCyc: PWY-1361|MetaCyc: PWY-2361|MetaCyc: PWY-321|MetaCyc: PWY-3602|MetaCyc: PWY-361|MetaCyc: PWY-4801|MetaCyc: PWY-481|MetaCyc: PWY-4922|MetaCyc: PWY-5048|MetaCyc: PWY-5109|MetaCyc: PWY-5136|MetaCyc: PWY-5139|MetaCyc: PWY-5177|MetaCyc: PWY-5268|MetaCyc: PWY-5284|MetaCyc: PWY-5292|MetaCyc: PWY-5307|MetaCyc: PWY-5313|MetaCyc: PWY-5317|MetaCyc: PWY-5318|MetaCyc: PWY-5353|MetaCy…
FGIJAEJN_02613	390	TIGRFAM	TIGR01365	serC_2: phosphoserine aminotransferase	10	382	2.6E-206	T	IPR006271	Phosphoserine aminotransferase, Methanosarcina-type	GO:0004648|GO:0006564	MetaCyc: PWY-8010
FGIJAEJN_02613	390	MobiDBLite	mobidb-lite	consensus disorder prediction	1	20	-	T	-	-
FGIJAEJN_02613	390	Gene3D	G3DSA:3.90.1150.10	Aspartate Aminotransferase, domain 1	267	381	6.6E-18	T	IPR015422	Pyridoxal phosphate-dependent transferase, small domain	GO:0003824	MetaCyc: PWY-1186|MetaCyc: PWY-1187|MetaCyc: PWY-1263|MetaCyc: PWY-1622|MetaCyc: PWY-1781|MetaCyc: PWY-181|MetaCyc: PWY-2161|MetaCyc: PWY-2201|MetaCyc: PWY-2821|MetaCyc: PWY-3|MetaCyc: PWY-3041|MetaCyc: PWY-3081|MetaCyc: PWY-3181|MetaCyc: PWY-3341|MetaCyc: PWY-3385|MetaCyc: PWY-3461|MetaCyc: PWY-3462|MetaCyc: PWY-3581|MetaCyc: PWY-3602|MetaCyc: PWY-361|MetaCyc: PWY-3661|MetaCyc: PWY-3841|MetaCyc:…
FGIJAEJN_02613	390	CDD	cd01494	AAT_I	50	206	8.10711E-33	T	-	-
FGIJAEJN_02613	390	PIRSF	PIRSF000525	SerC	2	383	3.5E-50	T	IPR022278	Phosphoserine aminotransferase	GO:0004648|GO:0006564	MetaCyc: PWY-8010|Reactome: R-CEL-977347|Reactome: R-DDI-977347|Reactome: R-DME-977347|Reactome: R-HSA-977347|Reactome: R-MMU-977347|Reactome: R-SCE-977347|Reactome: R-SPO-977347
FGIJAEJN_02613	390	PANTHER	PTHR21152	AMINOTRANSFERASE CLASS V	4	383	1.1E-82	T	-	-
FGIJAEJN_02613	390	Gene3D	G3DSA:3.40.640.10	-	29	264	4.8E-36	T	IPR015421	Pyridoxal phosphate-dependent transferase, major domain	GO:0003824	MetaCyc: PWY-102|MetaCyc: PWY-1061|MetaCyc: PWY-1186|MetaCyc: PWY-1187|MetaCyc: PWY-1263|MetaCyc: PWY-1622|MetaCyc: PWY-1781|MetaCyc: PWY-181|MetaCyc: PWY-2083|MetaCyc: PWY-2161|MetaCyc: PWY-2201|MetaCyc: PWY-2821|MetaCyc: PWY-3|MetaCyc: PWY-3041|MetaCyc: PWY-3081|MetaCyc: PWY-3181|MetaCyc: PWY-3341|MetaCyc: PWY-3385|MetaCyc: PWY-3461|MetaCyc: PWY-3462|MetaCyc: PWY-3542|MetaCyc: PWY-3581|MetaCyc:…
FGIJAEJN_02613	390	SUPERFAMILY	SSF53383	PLP-dependent transferases	11	379	1.04E-74	T	IPR015424	Pyridoxal phosphate-dependent transferase	-	MetaCyc: PWY-102|MetaCyc: PWY-1061|MetaCyc: PWY-1186|MetaCyc: PWY-1187|MetaCyc: PWY-1263|MetaCyc: PWY-1622|MetaCyc: PWY-1781|MetaCyc: PWY-181|MetaCyc: PWY-2083|MetaCyc: PWY-2161|MetaCyc: PWY-2201|MetaCyc: PWY-2821|MetaCyc: PWY-3|MetaCyc: PWY-3041|MetaCyc: PWY-3081|MetaCyc: PWY-3181|MetaCyc: PWY-3341|MetaCyc: PWY-3385|MetaCyc: PWY-3461|MetaCyc: PWY-3462|MetaCyc: PWY-3542|MetaCyc: PWY-3581|MetaCyc:…
FGIJAEJN_02163	185	Pfam	PF02563	Polysaccharide biosynthesis/export protein	34	106	1.2E-20	T	IPR003715	Polysaccharide export protein	GO:0015159|GO:0015774|GO:0016020	-
FGIJAEJN_02163	185	Pfam	PF10531	SLBB domain	112	161	3.5E-8	T	IPR019554	Soluble ligand binding domain	-	MetaCyc: PWY-3781|MetaCyc: PWY-4302|MetaCyc: PWY-5083|MetaCyc: PWY-6692|Reactome: R-DDI-6799198|Reactome: R-HSA-611105|Reactome: R-HSA-6799198|Reactome: R-MMU-611105|Reactome: R-MMU-6799198
FGIJAEJN_02163	185	Gene3D	G3DSA:3.30.1950.10	wza like domain	41	110	4.5E-16	T	-	-
FGIJAEJN_02163	185	ProSiteProfiles	PS51257	Prokaryotic membrane lipoprotein lipid attachment site profile.	1	18	5.0	T	-	-
FGIJAEJN_02163	185	PANTHER	PTHR33619	POLYSACCHARIDE EXPORT PROTEIN GFCE-RELATED	34	162	1.3E-29	T	-	-
FGIJAEJN_02233	237	Gene3D	G3DSA:2.40.30.130	-	1	92	1.7E-17	T	-	-
FGIJAEJN_02233	237	Pfam	PF07973	Threonyl and Alanyl tRNA synthetase second additional domain	188	231	2.3E-14	T	IPR012947	Threonyl/alanyl tRNA synthetase, SAD	GO:0004812|GO:0005524|GO:0043039	Reactome: R-HSA-379716|Reactome: R-HSA-379726
FGIJAEJN_02233	237	SUPERFAMILY	SSF50447	Translation proteins	1	92	5.65E-14	T	IPR009000	Translation protein, beta-barrel domain superfamily	-	MetaCyc: PWY-5278|MetaCyc: PWY-5340|MetaCyc: PWY-6683|MetaCyc: PWY-6932|Reactome: R-BTA-156827|Reactome: R-BTA-156842|Reactome: R-BTA-156902|Reactome: R-BTA-1799339|Reactome: R-BTA-3371511|Reactome: R-BTA-381042|Reactome: R-BTA-382556|Reactome: R-BTA-5358493|Reactome: R-BTA-5389840|Reactome: R-BTA-5419276|Reactome: R-BTA-6791226|Reactome: R-BTA-6798695|Reactome: R-BTA-72649|Reactome: R-BTA-72689|…
FGIJAEJN_02233	237	Pfam	PF01411	tRNA synthetases class II (A)	24	95	2.9E-10	T	IPR018164	Alanyl-tRNA synthetase, class IIc, N-terminal	GO:0000166|GO:0004813|GO:0005524|GO:0006419	Reactome: R-HSA-379716|Reactome: R-HSA-379726
FGIJAEJN_02233	237	SMART	SM00863	tRNA_SAD_4	188	232	7.2E-16	T	IPR012947	Threonyl/alanyl tRNA synthetase, SAD	GO:0004812|GO:0005524|GO:0043039	Reactome: R-HSA-379716|Reactome: R-HSA-379726
FGIJAEJN_02233	237	PANTHER	PTHR43462	ALANYL-TRNA EDITING PROTEIN	2	227	1.6E-37	T	-	-
FGIJAEJN_02233	237	SUPERFAMILY	SSF55186	ThrRS/AlaRS common domain	97	233	1.83E-30	T	IPR018163	Threonyl/alanyl tRNA synthetase, class II-like, putative editing domain superfamily	GO:0000166	Reactome: R-DME-5389840|Reactome: R-DME-5419276|Reactome: R-HSA-379716|Reactome: R-HSA-379726|Reactome: R-HSA-5368286|Reactome: R-HSA-5389840|Reactome: R-HSA-5419276|Reactome: R-MMU-5389840|Reactome: R-MMU-5419276
FGIJAEJN_02233	237	Gene3D	G3DSA:3.30.980.10	-	93	236	4.4E-28	T	-	-
FGIJAEJN_02233	237	ProSiteProfiles	PS50860	Alanyl-transfer RNA synthetases family profile.	1	237	18.686115	T	IPR018165	Alanyl-tRNA synthetase, class IIc, core domain	GO:0003676|GO:0004813|GO:0005524|GO:0006419	Reactome: R-HSA-379716|Reactome: R-HSA-379726
FGIJAEJN_03592	442	PANTHER	PTHR43045	SHIKIMATE TRANSPORTER	20	434	2.2E-96	T	-	-
FGIJAEJN_03592	442	Pfam	PF00083	Sugar (and other) transporter	69	236	2.1E-12	T	IPR005828	Major facilitator, sugar transporter-like	GO:0016020|GO:0022857|GO:0055085	Reactome: R-BTA-112311|Reactome: R-BTA-181430|Reactome: R-BTA-189200|Reactome: R-BTA-196836|Reactome: R-BTA-2161517|Reactome: R-BTA-422356|Reactome: R-BTA-442660|Reactome: R-BTA-549127|Reactome: R-BTA-5653890|Reactome: R-BTA-6798695|Reactome: R-BTA-8981373|Reactome: R-BTA-917937|Reactome: R-CEL-112311|Reactome: R-CEL-181430|Reactome: R-CEL-189200|Reactome: R-CEL-196836|Reactome: R-CEL-200425|Reac…
FGIJAEJN_03592	442	Gene3D	G3DSA:1.20.1250.20	MFS general substrate transporter like domains	254	435	1.0E-9	T	IPR036259	MFS transporter superfamily	-	MetaCyc: PWY-5129|MetaCyc: PWY-6322|MetaCyc: PWY-6369|MetaCyc: PWY-6626|MetaCyc: PWY-6682|MetaCyc: PWY-6955|MetaCyc: PWY-7077|MetaCyc: PWY-7321|MetaCyc: PWY-7740|MetaCyc: PWY-7769|MetaCyc: PWY-7884|MetaCyc: PWY-7886|MetaCyc: PWY-7948|MetaCyc: PWY-7975|MetaCyc: PWY-8129|MetaCyc: PWY-8324|MetaCyc: PWY-8367|MetaCyc: PWY-8392|MetaCyc: PWY-8393|MetaCyc: PWY-8394|Reactome: R-BTA-112311|Reactome: R-BTA-…
FGIJAEJN_03592	442	Gene3D	G3DSA:1.20.1250.20	MFS general substrate transporter like domains	29	240	3.0E-16	T	IPR036259	MFS transporter superfamily	-	MetaCyc: PWY-5129|MetaCyc: PWY-6322|MetaCyc: PWY-6369|MetaCyc: PWY-6626|MetaCyc: PWY-6682|MetaCyc: PWY-6955|MetaCyc: PWY-7077|MetaCyc: PWY-7321|MetaCyc: PWY-7740|MetaCyc: PWY-7769|MetaCyc: PWY-7884|MetaCyc: PWY-7886|MetaCyc: PWY-7948|MetaCyc: PWY-7975|MetaCyc: PWY-8129|MetaCyc: PWY-8324|MetaCyc: PWY-8367|MetaCyc: PWY-8392|MetaCyc: PWY-8393|MetaCyc: PWY-8394|Reactome: R-BTA-112311|Reactome: R-BTA-…
FGIJAEJN_03592	442	ProSiteProfiles	PS50850	Major facilitator superfamily (MFS) profile.	29	440	24.755125	T	IPR020846	Major facilitator superfamily domain	GO:0022857	Reactome: R-BTA-112311|Reactome: R-BTA-181430|Reactome: R-BTA-189200|Reactome: R-BTA-196757|Reactome: R-BTA-196836|Reactome: R-BTA-210500|Reactome: R-BTA-2161517|Reactome: R-BTA-422356|Reactome: R-BTA-428643|Reactome: R-BTA-442660|Reactome: R-BTA-549127|Reactome: R-BTA-5653890|Reactome: R-BTA-6798695|Reactome: R-BTA-8981373|Reactome: R-BTA-917937|Reactome: R-BTA-9707616|Reactome: R-CEL-112311|Rea…
FGIJAEJN_03592	442	SUPERFAMILY	SSF103473	MFS general substrate transporter	39	430	1.18E-35	T	IPR036259	MFS transporter superfamily	-	MetaCyc: PWY-5129|MetaCyc: PWY-6322|MetaCyc: PWY-6369|MetaCyc: PWY-6626|MetaCyc: PWY-6682|MetaCyc: PWY-6955|MetaCyc: PWY-7077|MetaCyc: PWY-7321|MetaCyc: PWY-7740|MetaCyc: PWY-7769|MetaCyc: PWY-7884|MetaCyc: PWY-7886|MetaCyc: PWY-7948|MetaCyc: PWY-7975|MetaCyc: PWY-8129|MetaCyc: PWY-8324|MetaCyc: PWY-8367|MetaCyc: PWY-8392|MetaCyc: PWY-8393|MetaCyc: PWY-8394|Reactome: R-BTA-112311|Reactome: R-BTA-…
FGIJAEJN_00378	49	Pfam	PF06568	Domain of unknown function (DUF1127)	5	40	4.8E-15	T	IPR009506	Protein of unknown function DUF1127	-	-
FGIJAEJN_02203	427	PIRSF	PIRSF006066	HI0050	1	427	2.0E-88	T	IPR004681	TRAP transporter large membrane protein DctM	GO:0016020	-
FGIJAEJN_02203	427	PANTHER	PTHR33362	SIALIC ACID TRAP TRANSPORTER PERMEASE PROTEIN SIAT-RELATED	2	425	2.3E-99	T	IPR004681	TRAP transporter large membrane protein DctM	GO:0016020	-
FGIJAEJN_02203	427	TIGRFAM	TIGR00786	dctM: TRAP transporter, DctM subunit	17	423	1.3E-93	T	IPR004681	TRAP transporter large membrane protein DctM	GO:0016020	-
FGIJAEJN_02203	427	Pfam	PF06808	Tripartite ATP-independent periplasmic transporter, DctM component	6	417	3.7E-83	T	IPR010656	TRAP C4-dicarboxylate transport system permease DctM subunit	-	-
FGIJAEJN_01330	375	Gene3D	G3DSA:3.40.50.1820	alpha/beta hydrolase	49	201	1.1E-6	T	IPR029058	Alpha/Beta hydrolase fold	-	MetaCyc: PWY-1061|MetaCyc: PWY-1121|MetaCyc: PWY-1186|MetaCyc: PWY-1801|MetaCyc: PWY-181|MetaCyc: PWY-1822|MetaCyc: PWY-1901|MetaCyc: PWY-1921|MetaCyc: PWY-1961|MetaCyc: PWY-1981|MetaCyc: PWY-2002|MetaCyc: PWY-2021|MetaCyc: PWY-2055|MetaCyc: PWY-2083|MetaCyc: PWY-2321|MetaCyc: PWY-2541|MetaCyc: PWY-2601|MetaCyc: PWY-2881|MetaCyc: PWY-2901|MetaCyc: PWY-2902|MetaCyc: PWY-3162|MetaCyc: PWY-321|MetaC…
FGIJAEJN_01330	375	Coils	Coil	Coil	289	309	-	T	-	-
FGIJAEJN_01330	375	MobiDBLite	mobidb-lite	consensus disorder prediction	1	24	-	T	-	-
FGIJAEJN_01330	375	SUPERFAMILY	SSF53474	alpha/beta-Hydrolases	54	177	9.57E-9	T	IPR029058	Alpha/Beta hydrolase fold	-	MetaCyc: PWY-1061|MetaCyc: PWY-1121|MetaCyc: PWY-1186|MetaCyc: PWY-1801|MetaCyc: PWY-181|MetaCyc: PWY-1822|MetaCyc: PWY-1901|MetaCyc: PWY-1921|MetaCyc: PWY-1961|MetaCyc: PWY-1981|MetaCyc: PWY-2002|MetaCyc: PWY-2021|MetaCyc: PWY-2055|MetaCyc: PWY-2083|MetaCyc: PWY-2321|MetaCyc: PWY-2541|MetaCyc: PWY-2601|MetaCyc: PWY-2881|MetaCyc: PWY-2901|MetaCyc: PWY-2902|MetaCyc: PWY-3162|MetaCyc: PWY-321|MetaC…
FGIJAEJN_03677	266	PANTHER	PTHR43023	PROTEIN TRIGALACTOSYLDIACYLGLYCEROL 3, CHLOROPLASTIC	6	261	1.3E-74	T	-	-
FGIJAEJN_03677	266	SUPERFAMILY	SSF52540	P-loop containing nucleoside triphosphate hydrolases	19	249	2.34E-59	T	IPR027417	P-loop containing nucleoside triphosphate hydrolase	-	MetaCyc: PWY-102|MetaCyc: PWY-1061|MetaCyc: PWY-1187|MetaCyc: PWY-1281|MetaCyc: PWY-1722|MetaCyc: PWY-181|MetaCyc: PWY-1822|MetaCyc: PWY-2083|MetaCyc: PWY-2161|MetaCyc: PWY-2201|MetaCyc: PWY-2681|MetaCyc: PWY-2781|MetaCyc: PWY-2821|MetaCyc: PWY-3542|MetaCyc: PWY-3602|MetaCyc: PWY-361|MetaCyc: PWY-3841|MetaCyc: PWY-3961|MetaCyc: PWY-4021|MetaCyc: PWY-4061|MetaCyc: PWY-4161|MetaCyc: PWY-4202|MetaCy…
FGIJAEJN_03677	266	CDD	cd03261	ABC_Org_Solvent_Resistant	24	256	3.83594E-118	T	-	-
FGIJAEJN_03677	266	Gene3D	G3DSA:3.40.50.300	-	18	264	1.6E-60	T	IPR027417	P-loop containing nucleoside triphosphate hydrolase	-	MetaCyc: PWY-102|MetaCyc: PWY-1061|MetaCyc: PWY-1187|MetaCyc: PWY-1281|MetaCyc: PWY-1722|MetaCyc: PWY-181|MetaCyc: PWY-1822|MetaCyc: PWY-2083|MetaCyc: PWY-2161|MetaCyc: PWY-2201|MetaCyc: PWY-2681|MetaCyc: PWY-2781|MetaCyc: PWY-2821|MetaCyc: PWY-3542|MetaCyc: PWY-3602|MetaCyc: PWY-361|MetaCyc: PWY-3841|MetaCyc: PWY-3961|MetaCyc: PWY-4021|MetaCyc: PWY-4061|MetaCyc: PWY-4161|MetaCyc: PWY-4202|MetaCy…
FGIJAEJN_03677	266	ProSiteProfiles	PS50893	ATP-binding cassette, ABC transporter-type domain profile.	21	258	22.742537	T	IPR003439	ABC transporter-like, ATP-binding domain	GO:0005524	MetaCyc: PWY-3602|MetaCyc: PWY-4061|MetaCyc: PWY-4621|MetaCyc: PWY-5109|MetaCyc: PWY-5757|MetaCyc: PWY-6147|MetaCyc: PWY-6322|MetaCyc: PWY-6383|MetaCyc: PWY-6409|MetaCyc: PWY-6502|MetaCyc: PWY-6585|MetaCyc: PWY-6797|MetaCyc: PWY-6842|MetaCyc: PWY-6917|MetaCyc: PWY-6948|MetaCyc: PWY-6972|MetaCyc: PWY-6995|MetaCyc: PWY-6997|MetaCyc: PWY-7007|MetaCyc: PWY-7031|MetaCyc: PWY-7037|MetaCyc: PWY-7206|Met…
FGIJAEJN_03677	266	SMART	SM00382	AAA_5	45	234	1.7E-14	T	IPR003593	AAA+ ATPase domain	-	MetaCyc: PWY-1061|MetaCyc: PWY-2083|MetaCyc: PWY-2781|MetaCyc: PWY-3542|MetaCyc: PWY-3602|MetaCyc: PWY-4021|MetaCyc: PWY-4061|MetaCyc: PWY-4161|MetaCyc: PWY-4202|MetaCyc: PWY-4621|MetaCyc: PWY-5059|MetaCyc: PWY-5105|MetaCyc: PWY-5109|MetaCyc: PWY-5129|MetaCyc: PWY-5209|MetaCyc: PWY-5301|MetaCyc: PWY-5305|MetaCyc: PWY-5381|MetaCyc: PWY-5479|MetaCyc: PWY-5531|MetaCyc: PWY-5665|MetaCyc: PWY-5729|Met…
FGIJAEJN_03677	266	Pfam	PF00005	ABC transporter	36	186	1.0E-28	T	IPR003439	ABC transporter-like, ATP-binding domain	GO:0005524	MetaCyc: PWY-3602|MetaCyc: PWY-4061|MetaCyc: PWY-4621|MetaCyc: PWY-5109|MetaCyc: PWY-5757|MetaCyc: PWY-6147|MetaCyc: PWY-6322|MetaCyc: PWY-6383|MetaCyc: PWY-6409|MetaCyc: PWY-6502|MetaCyc: PWY-6585|MetaCyc: PWY-6797|MetaCyc: PWY-6842|MetaCyc: PWY-6917|MetaCyc: PWY-6948|MetaCyc: PWY-6972|MetaCyc: PWY-6995|MetaCyc: PWY-6997|MetaCyc: PWY-7007|MetaCyc: PWY-7031|MetaCyc: PWY-7037|MetaCyc: PWY-7206|Met…
FGIJAEJN_01840	589	Pfam	PF05199	GMC oxidoreductase	457	571	4.7E-8	T	IPR007867	Glucose-methanol-choline oxidoreductase, C-terminal	GO:0016614	MetaCyc: PWY-1121|MetaCyc: PWY-1186|MetaCyc: PWY-2229|MetaCyc: PWY-2467|MetaCyc: PWY-2541|MetaCyc: PWY-2582|MetaCyc: PWY-2601|MetaCyc: PWY-2724|MetaCyc: PWY-282|MetaCyc: PWY-3162|MetaCyc: PWY-321|MetaCyc: PWY-3261|MetaCyc: PWY-3722|MetaCyc: PWY-3981|MetaCyc: PWY-5061|MetaCyc: PWY-5101|MetaCyc: PWY-5271|MetaCyc: PWY-5316|MetaCyc: PWY-5367|MetaCyc: PWY-5392|MetaCyc: PWY-5408|MetaCyc: PWY-5409|MetaC…
FGIJAEJN_01840	589	SUPERFAMILY	SSF51905	FAD/NAD(P)-binding domain	4	581	3.67E-45	T	IPR036188	FAD/NAD(P)-binding domain superfamily	-	MetaCyc: PWY-0|MetaCyc: PWY-101|MetaCyc: PWY-1061|MetaCyc: PWY-1121|MetaCyc: PWY-1186|MetaCyc: PWY-1187|MetaCyc: PWY-1341|MetaCyc: PWY-1381|MetaCyc: PWY-2|MetaCyc: PWY-2083|MetaCyc: PWY-2181|MetaCyc: PWY-2229|MetaCyc: PWY-2261|MetaCyc: PWY-2421|MetaCyc: PWY-2467|MetaCyc: PWY-2541|MetaCyc: PWY-2582|MetaCyc: PWY-2601|MetaCyc: PWY-2681|MetaCyc: PWY-2724|MetaCyc: PWY-282|MetaCyc: PWY-2841|MetaCyc: PW…
FGIJAEJN_01840	589	Pfam	PF00732	GMC oxidoreductase	232	331	6.6E-8	T	IPR000172	Glucose-methanol-choline oxidoreductase, N-terminal	GO:0016614|GO:0050660	MetaCyc: PWY-1121|MetaCyc: PWY-1186|MetaCyc: PWY-2229|MetaCyc: PWY-2467|MetaCyc: PWY-2541|MetaCyc: PWY-2582|MetaCyc: PWY-2601|MetaCyc: PWY-2724|MetaCyc: PWY-282|MetaCyc: PWY-3162|MetaCyc: PWY-321|MetaCyc: PWY-3261|MetaCyc: PWY-3722|MetaCyc: PWY-3981|MetaCyc: PWY-5061|MetaCyc: PWY-5101|MetaCyc: PWY-5271|MetaCyc: PWY-5316|MetaCyc: PWY-5367|MetaCyc: PWY-5392|MetaCyc: PWY-5408|MetaCyc: PWY-5409|MetaC…
FGIJAEJN_01840	589	PANTHER	PTHR46056	LONG-CHAIN-ALCOHOL OXIDASE	5	373	1.0E-36	T	-	-
FGIJAEJN_01840	589	Gene3D	G3DSA:3.50.50.60	-	2	334	7.7E-24	T	IPR036188	FAD/NAD(P)-binding domain superfamily	-	MetaCyc: PWY-0|MetaCyc: PWY-101|MetaCyc: PWY-1061|MetaCyc: PWY-1121|MetaCyc: PWY-1186|MetaCyc: PWY-1187|MetaCyc: PWY-1341|MetaCyc: PWY-1381|MetaCyc: PWY-2|MetaCyc: PWY-2083|MetaCyc: PWY-2181|MetaCyc: PWY-2229|MetaCyc: PWY-2261|MetaCyc: PWY-2421|MetaCyc: PWY-2467|MetaCyc: PWY-2541|MetaCyc: PWY-2582|MetaCyc: PWY-2601|MetaCyc: PWY-2681|MetaCyc: PWY-2724|MetaCyc: PWY-282|MetaCyc: PWY-2841|MetaCyc: PW…
FGIJAEJN_00471	257	Gene3D	G3DSA:1.10.287.610	Helix hairpin bin	104	152	8.5E-18	T	-	-
FGIJAEJN_00471	257	PRINTS	PR00395	Ribosomal protein S2 signature	176	187	7.2E-35	T	IPR001865	Ribosomal protein S2	GO:0003735|GO:0005840|GO:0006412	Reactome: R-BTA-156827|Reactome: R-BTA-1799339|Reactome: R-BTA-5389840|Reactome: R-BTA-5419276|Reactome: R-BTA-6791226|Reactome: R-BTA-72649|Reactome: R-BTA-72689|Reactome: R-BTA-72695|Reactome: R-BTA-72702|Reactome: R-BTA-72706|Reactome: R-BTA-975956|Reactome: R-BTA-975957|Reactome: R-CEL-156827|Reactome: R-CEL-1799339|Reactome: R-CEL-6791226|Reactome: R-CEL-72649|Reactome: R-CEL-72689|Reactome:…
FGIJAEJN_00471	257	PRINTS	PR00395	Ribosomal protein S2 signature	197	211	7.2E-35	T	IPR001865	Ribosomal protein S2	GO:0003735|GO:0005840|GO:0006412	Reactome: R-BTA-156827|Reactome: R-BTA-1799339|Reactome: R-BTA-5389840|Reactome: R-BTA-5419276|Reactome: R-BTA-6791226|Reactome: R-BTA-72649|Reactome: R-BTA-72689|Reactome: R-BTA-72695|Reactome: R-BTA-72702|Reactome: R-BTA-72706|Reactome: R-BTA-975956|Reactome: R-BTA-975957|Reactome: R-CEL-156827|Reactome: R-CEL-1799339|Reactome: R-CEL-6791226|Reactome: R-CEL-72649|Reactome: R-CEL-72689|Reactome:…
FGIJAEJN_00471	257	PRINTS	PR00395	Ribosomal protein S2 signature	159	176	7.2E-35	T	IPR001865	Ribosomal protein S2	GO:0003735|GO:0005840|GO:0006412	Reactome: R-BTA-156827|Reactome: R-BTA-1799339|Reactome: R-BTA-5389840|Reactome: R-BTA-5419276|Reactome: R-BTA-6791226|Reactome: R-BTA-72649|Reactome: R-BTA-72689|Reactome: R-BTA-72695|Reactome: R-BTA-72702|Reactome: R-BTA-72706|Reactome: R-BTA-975956|Reactome: R-BTA-975957|Reactome: R-CEL-156827|Reactome: R-CEL-1799339|Reactome: R-CEL-6791226|Reactome: R-CEL-72649|Reactome: R-CEL-72689|Reactome:…
FGIJAEJN_00471	257	PRINTS	PR00395	Ribosomal protein S2 signature	39	48	7.2E-35	T	IPR001865	Ribosomal protein S2	GO:0003735|GO:0005840|GO:0006412	Reactome: R-BTA-156827|Reactome: R-BTA-1799339|Reactome: R-BTA-5389840|Reactome: R-BTA-5419276|Reactome: R-BTA-6791226|Reactome: R-BTA-72649|Reactome: R-BTA-72689|Reactome: R-BTA-72695|Reactome: R-BTA-72702|Reactome: R-BTA-72706|Reactome: R-BTA-975956|Reactome: R-BTA-975957|Reactome: R-CEL-156827|Reactome: R-CEL-1799339|Reactome: R-CEL-6791226|Reactome: R-CEL-72649|Reactome: R-CEL-72689|Reactome:…
FGIJAEJN_00471	257	PRINTS	PR00395	Ribosomal protein S2 signature	8	26	7.2E-35	T	IPR001865	Ribosomal protein S2	GO:0003735|GO:0005840|GO:0006412	Reactome: R-BTA-156827|Reactome: R-BTA-1799339|Reactome: R-BTA-5389840|Reactome: R-BTA-5419276|Reactome: R-BTA-6791226|Reactome: R-BTA-72649|Reactome: R-BTA-72689|Reactome: R-BTA-72695|Reactome: R-BTA-72702|Reactome: R-BTA-72706|Reactome: R-BTA-975956|Reactome: R-BTA-975957|Reactome: R-CEL-156827|Reactome: R-CEL-1799339|Reactome: R-CEL-6791226|Reactome: R-CEL-72649|Reactome: R-CEL-72689|Reactome:…
FGIJAEJN_00471	257	PRINTS	PR00395	Ribosomal protein S2 signature	89	106	7.2E-35	T	IPR001865	Ribosomal protein S2	GO:0003735|GO:0005840|GO:0006412	Reactome: R-BTA-156827|Reactome: R-BTA-1799339|Reactome: R-BTA-5389840|Reactome: R-BTA-5419276|Reactome: R-BTA-6791226|Reactome: R-BTA-72649|Reactome: R-BTA-72689|Reactome: R-BTA-72695|Reactome: R-BTA-72702|Reactome: R-BTA-72706|Reactome: R-BTA-975956|Reactome: R-BTA-975957|Reactome: R-CEL-156827|Reactome: R-CEL-1799339|Reactome: R-CEL-6791226|Reactome: R-CEL-72649|Reactome: R-CEL-72689|Reactome:…
FGIJAEJN_00471	257	CDD	cd01425	RPS2	11	223	4.10525E-107	T	IPR001865	Ribosomal protein S2	GO:0003735|GO:0005840|GO:0006412	Reactome: R-BTA-156827|Reactome: R-BTA-1799339|Reactome: R-BTA-5389840|Reactome: R-BTA-5419276|Reactome: R-BTA-6791226|Reactome: R-BTA-72649|Reactome: R-BTA-72689|Reactome: R-BTA-72695|Reactome: R-BTA-72702|Reactome: R-BTA-72706|Reactome: R-BTA-975956|Reactome: R-BTA-975957|Reactome: R-CEL-156827|Reactome: R-CEL-1799339|Reactome: R-CEL-6791226|Reactome: R-CEL-72649|Reactome: R-CEL-72689|Reactome:…
FGIJAEJN_00471	257	Pfam	PF00318	Ribosomal protein S2	11	225	2.1E-89	T	IPR001865	Ribosomal protein S2	GO:0003735|GO:0005840|GO:0006412	Reactome: R-BTA-156827|Reactome: R-BTA-1799339|Reactome: R-BTA-5389840|Reactome: R-BTA-5419276|Reactome: R-BTA-6791226|Reactome: R-BTA-72649|Reactome: R-BTA-72689|Reactome: R-BTA-72695|Reactome: R-BTA-72702|Reactome: R-BTA-72706|Reactome: R-BTA-975956|Reactome: R-BTA-975957|Reactome: R-CEL-156827|Reactome: R-CEL-1799339|Reactome: R-CEL-6791226|Reactome: R-CEL-72649|Reactome: R-CEL-72689|Reactome:…
FGIJAEJN_00471	257	PANTHER	PTHR12534	30S RIBOSOMAL PROTEIN S2 PROKARYOTIC AND ORGANELLAR	4	227	4.4E-73	T	IPR005706	Ribosomal protein S2, bacteria/mitochondria/plastid	GO:0003735|GO:0006412|GO:0015935	Reactome: R-BTA-5389840|Reactome: R-BTA-5419276|Reactome: R-HSA-5368286|Reactome: R-HSA-5389840|Reactome: R-HSA-5419276|Reactome: R-MMU-5389840|Reactome: R-MMU-5419276
FGIJAEJN_00471	257	Gene3D	G3DSA:3.40.50.10490	-	9	254	5.4E-71	T	-	-
FGIJAEJN_00471	257	Hamap	MF_00291_B	30S ribosomal protein S2 [rpsB].	4	226	39.658089	T	IPR005706	Ribosomal protein S2, bacteria/mitochondria/plastid	GO:0003735|GO:0006412|GO:0015935	Reactome: R-BTA-5389840|Reactome: R-BTA-5419276|Reactome: R-HSA-5368286|Reactome: R-HSA-5389840|Reactome: R-HSA-5419276|Reactome: R-MMU-5389840|Reactome: R-MMU-5419276
FGIJAEJN_00471	257	ProSitePatterns	PS00963	Ribosomal protein S2 signature 2.	159	183	-	T	IPR018130	Ribosomal protein S2, conserved site	GO:0003735|GO:0005840|GO:0006412	Reactome: R-BTA-156827|Reactome: R-BTA-1799339|Reactome: R-BTA-5389840|Reactome: R-BTA-5419276|Reactome: R-BTA-6791226|Reactome: R-BTA-72649|Reactome: R-BTA-72689|Reactome: R-BTA-72695|Reactome: R-BTA-72702|Reactome: R-BTA-72706|Reactome: R-BTA-975956|Reactome: R-BTA-975957|Reactome: R-CEL-156827|Reactome: R-CEL-1799339|Reactome: R-CEL-6791226|Reactome: R-CEL-72649|Reactome: R-CEL-72689|Reactome:…
FGIJAEJN_00471	257	SUPERFAMILY	SSF52313	Ribosomal protein S2	8	236	1.96E-89	T	IPR023591	Ribosomal protein S2, flavodoxin-like domain superfamily	-	Reactome: R-BTA-156827|Reactome: R-BTA-1799339|Reactome: R-BTA-5389840|Reactome: R-BTA-5419276|Reactome: R-BTA-6791226|Reactome: R-BTA-72649|Reactome: R-BTA-72689|Reactome: R-BTA-72695|Reactome: R-BTA-72702|Reactome: R-BTA-72706|Reactome: R-BTA-975956|Reactome: R-BTA-975957|Reactome: R-CEL-156827|Reactome: R-CEL-1799339|Reactome: R-CEL-6791226|Reactome: R-CEL-72649|Reactome: R-CEL-72689|Reactome:…
FGIJAEJN_00471	257	TIGRFAM	TIGR01011	rpsB_bact: ribosomal protein uS2	7	225	3.0E-95	T	IPR005706	Ribosomal protein S2, bacteria/mitochondria/plastid	GO:0003735|GO:0006412|GO:0015935	Reactome: R-BTA-5389840|Reactome: R-BTA-5419276|Reactome: R-HSA-5368286|Reactome: R-HSA-5389840|Reactome: R-HSA-5419276|Reactome: R-MMU-5389840|Reactome: R-MMU-5419276
FGIJAEJN_00471	257	ProSitePatterns	PS00962	Ribosomal protein S2 signature 1.	8	19	-	T	IPR018130	Ribosomal protein S2, conserved site	GO:0003735|GO:0005840|GO:0006412	Reactome: R-BTA-156827|Reactome: R-BTA-1799339|Reactome: R-BTA-5389840|Reactome: R-BTA-5419276|Reactome: R-BTA-6791226|Reactome: R-BTA-72649|Reactome: R-BTA-72689|Reactome: R-BTA-72695|Reactome: R-BTA-72702|Reactome: R-BTA-72706|Reactome: R-BTA-975956|Reactome: R-BTA-975957|Reactome: R-CEL-156827|Reactome: R-CEL-1799339|Reactome: R-CEL-6791226|Reactome: R-CEL-72649|Reactome: R-CEL-72689|Reactome:…
FGIJAEJN_01075	188	Gene3D	G3DSA:3.40.630.30	-	9	173	5.9E-38	T	-	-
FGIJAEJN_01075	188	ProSiteProfiles	PS51186	Gcn5-related N-acetyltransferase (GNAT) domain profile.	20	178	14.472858	T	IPR000182	GNAT domain	GO:0016747	MetaCyc: PWY-0|MetaCyc: PWY-1121|MetaCyc: PWY-3602|MetaCyc: PWY-361|MetaCyc: PWY-4061|MetaCyc: PWY-4801|MetaCyc: PWY-4922|MetaCyc: PWY-4983|MetaCyc: PWY-4984|MetaCyc: PWY-5|MetaCyc: PWY-5022|MetaCyc: PWY-5048|MetaCyc: PWY-5139|MetaCyc: PWY-5154|MetaCyc: PWY-5268|MetaCyc: PWY-5284|MetaCyc: PWY-5292|MetaCyc: PWY-5307|MetaCyc: PWY-5313|MetaCyc: PWY-5317|MetaCyc: PWY-5318|MetaCyc: PWY-5353|MetaCyc: P…
FGIJAEJN_01075	188	Pfam	PF13302	Acetyltransferase (GNAT) domain	19	154	4.3E-29	T	IPR000182	GNAT domain	GO:0016747	MetaCyc: PWY-0|MetaCyc: PWY-1121|MetaCyc: PWY-3602|MetaCyc: PWY-361|MetaCyc: PWY-4061|MetaCyc: PWY-4801|MetaCyc: PWY-4922|MetaCyc: PWY-4983|MetaCyc: PWY-4984|MetaCyc: PWY-5|MetaCyc: PWY-5022|MetaCyc: PWY-5048|MetaCyc: PWY-5139|MetaCyc: PWY-5154|MetaCyc: PWY-5268|MetaCyc: PWY-5284|MetaCyc: PWY-5292|MetaCyc: PWY-5307|MetaCyc: PWY-5313|MetaCyc: PWY-5317|MetaCyc: PWY-5318|MetaCyc: PWY-5353|MetaCyc: P…
FGIJAEJN_01075	188	PANTHER	PTHR43328	ACETYLTRANSFERASE-RELATED	16	179	7.9E-25	T	-	-
FGIJAEJN_01075	188	SUPERFAMILY	SSF55729	Acyl-CoA N-acyltransferases (Nat)	15	158	3.12E-35	T	IPR016181	Acyl-CoA N-acyltransferase	-	MetaCyc: PWY-0|MetaCyc: PWY-1121|MetaCyc: PWY-3602|MetaCyc: PWY-361|MetaCyc: PWY-4061|MetaCyc: PWY-4801|MetaCyc: PWY-4922|MetaCyc: PWY-4983|MetaCyc: PWY-4984|MetaCyc: PWY-5|MetaCyc: PWY-5022|MetaCyc: PWY-5048|MetaCyc: PWY-5139|MetaCyc: PWY-5154|MetaCyc: PWY-5268|MetaCyc: PWY-5284|MetaCyc: PWY-5292|MetaCyc: PWY-5307|MetaCyc: PWY-5313|MetaCyc: PWY-5317|MetaCyc: PWY-5318|MetaCyc: PWY-5353|MetaCyc: P…
FGIJAEJN_01044	387	Gene3D	G3DSA:1.20.1250.20	MFS general substrate transporter like domains	10	198	7.8E-17	T	IPR036259	MFS transporter superfamily	-	MetaCyc: PWY-5129|MetaCyc: PWY-6322|MetaCyc: PWY-6369|MetaCyc: PWY-6626|MetaCyc: PWY-6682|MetaCyc: PWY-6955|MetaCyc: PWY-7077|MetaCyc: PWY-7321|MetaCyc: PWY-7740|MetaCyc: PWY-7769|MetaCyc: PWY-7884|MetaCyc: PWY-7886|MetaCyc: PWY-7948|MetaCyc: PWY-7975|MetaCyc: PWY-8129|MetaCyc: PWY-8324|MetaCyc: PWY-8367|MetaCyc: PWY-8392|MetaCyc: PWY-8393|MetaCyc: PWY-8394|Reactome: R-BTA-112311|Reactome: R-BTA-…
FGIJAEJN_01044	387	ProSiteProfiles	PS50850	Major facilitator superfamily (MFS) profile.	8	386	12.249482	T	IPR020846	Major facilitator superfamily domain	GO:0022857	Reactome: R-BTA-112311|Reactome: R-BTA-181430|Reactome: R-BTA-189200|Reactome: R-BTA-196757|Reactome: R-BTA-196836|Reactome: R-BTA-210500|Reactome: R-BTA-2161517|Reactome: R-BTA-422356|Reactome: R-BTA-428643|Reactome: R-BTA-442660|Reactome: R-BTA-549127|Reactome: R-BTA-5653890|Reactome: R-BTA-6798695|Reactome: R-BTA-8981373|Reactome: R-BTA-917937|Reactome: R-BTA-9707616|Reactome: R-CEL-112311|Rea…
FGIJAEJN_01044	387	SUPERFAMILY	SSF103473	MFS general substrate transporter	6	384	2.22E-36	T	IPR036259	MFS transporter superfamily	-	MetaCyc: PWY-5129|MetaCyc: PWY-6322|MetaCyc: PWY-6369|MetaCyc: PWY-6626|MetaCyc: PWY-6682|MetaCyc: PWY-6955|MetaCyc: PWY-7077|MetaCyc: PWY-7321|MetaCyc: PWY-7740|MetaCyc: PWY-7769|MetaCyc: PWY-7884|MetaCyc: PWY-7886|MetaCyc: PWY-7948|MetaCyc: PWY-7975|MetaCyc: PWY-8129|MetaCyc: PWY-8324|MetaCyc: PWY-8367|MetaCyc: PWY-8392|MetaCyc: PWY-8393|MetaCyc: PWY-8394|Reactome: R-BTA-112311|Reactome: R-BTA-…
FGIJAEJN_01044	387	Pfam	PF06779	Uncharacterised MFS-type transporter YbfB	21	380	1.5E-96	T	IPR010645	Uncharacterised MFS-type transporter YbfB	-	-
FGIJAEJN_01044	387	PANTHER	PTHR23537	-	1	380	5.1E-71	T	-	-
FGIJAEJN_01044	387	Gene3D	G3DSA:1.20.1250.20	MFS general substrate transporter like domains	213	382	1.1E-7	T	IPR036259	MFS transporter superfamily	-	MetaCyc: PWY-5129|MetaCyc: PWY-6322|MetaCyc: PWY-6369|MetaCyc: PWY-6626|MetaCyc: PWY-6682|MetaCyc: PWY-6955|MetaCyc: PWY-7077|MetaCyc: PWY-7321|MetaCyc: PWY-7740|MetaCyc: PWY-7769|MetaCyc: PWY-7884|MetaCyc: PWY-7886|MetaCyc: PWY-7948|MetaCyc: PWY-7975|MetaCyc: PWY-8129|MetaCyc: PWY-8324|MetaCyc: PWY-8367|MetaCyc: PWY-8392|MetaCyc: PWY-8393|MetaCyc: PWY-8394|Reactome: R-BTA-112311|Reactome: R-BTA-…
FGIJAEJN_01044	387	CDD	cd06180	MFS_YjiJ	24	381	1.96378E-76	T	-	-
FGIJAEJN_00521	443	Pfam	PF01520	N-acetylmuramoyl-L-alanine amidase	203	419	2.8E-46	T	IPR002508	N-acetylmuramoyl-L-alanine amidase, catalytic domain	GO:0008745|GO:0009253	MetaCyc: PWY-1822|MetaCyc: PWY-5497|MetaCyc: PWY-5784|MetaCyc: PWY-5846|MetaCyc: PWY-6409|MetaCyc: PWY-6899|MetaCyc: PWY-6984|MetaCyc: PWY-7018|MetaCyc: PWY-7403|MetaCyc: PWY-7430|MetaCyc: PWY-7496|MetaCyc: PWY-7571|MetaCyc: PWY-7652|MetaCyc: PWY-7771|MetaCyc: PWY-7821|MetaCyc: PWY-7850|MetaCyc: PWY-7883|MetaCyc: PWY-8229|MetaCyc: PWY-8293
FGIJAEJN_00521	443	Gene3D	G3DSA:2.60.40.3500	-	44	158	3.8E-21	T	-	-
FGIJAEJN_00521	443	Gene3D	G3DSA:3.40.630.40	-	190	427	1.9E-67	T	-	-
FGIJAEJN_00521	443	PANTHER	PTHR30404	N-ACETYLMURAMOYL-L-ALANINE AMIDASE	51	423	5.6E-71	T	-	-
FGIJAEJN_00521	443	Pfam	PF11741	AMIN domain	57	156	1.9E-12	T	IPR021731	AMIN domain	-	MetaCyc: PWY-7883
FGIJAEJN_00521	443	SUPERFAMILY	SSF53187	Zn-dependent exopeptidases	201	423	3.14E-51	T	-	-
FGIJAEJN_00521	443	CDD	cd02696	MurNAc-LAA	202	418	5.93889E-62	T	IPR002508	N-acetylmuramoyl-L-alanine amidase, catalytic domain	GO:0008745|GO:0009253	MetaCyc: PWY-1822|MetaCyc: PWY-5497|MetaCyc: PWY-5784|MetaCyc: PWY-5846|MetaCyc: PWY-6409|MetaCyc: PWY-6899|MetaCyc: PWY-6984|MetaCyc: PWY-7018|MetaCyc: PWY-7403|MetaCyc: PWY-7430|MetaCyc: PWY-7496|MetaCyc: PWY-7571|MetaCyc: PWY-7652|MetaCyc: PWY-7771|MetaCyc: PWY-7821|MetaCyc: PWY-7850|MetaCyc: PWY-7883|MetaCyc: PWY-8229|MetaCyc: PWY-8293
FGIJAEJN_00521	443	SMART	SM00646	ami_3	263	419	5.4E-37	T	IPR002508	N-acetylmuramoyl-L-alanine amidase, catalytic domain	GO:0008745|GO:0009253	MetaCyc: PWY-1822|MetaCyc: PWY-5497|MetaCyc: PWY-5784|MetaCyc: PWY-5846|MetaCyc: PWY-6409|MetaCyc: PWY-6899|MetaCyc: PWY-6984|MetaCyc: PWY-7018|MetaCyc: PWY-7403|MetaCyc: PWY-7430|MetaCyc: PWY-7496|MetaCyc: PWY-7571|MetaCyc: PWY-7652|MetaCyc: PWY-7771|MetaCyc: PWY-7821|MetaCyc: PWY-7850|MetaCyc: PWY-7883|MetaCyc: PWY-8229|MetaCyc: PWY-8293
FGIJAEJN_02188	653	Pfam	PF00211	Adenylate and Guanylate cyclase catalytic domain	405	579	6.1E-25	T	IPR001054	Adenylyl cyclase class-3/4/guanylyl cyclase	GO:0009190|GO:0035556	Reactome: R-BTA-163615|Reactome: R-BTA-170660|Reactome: R-BTA-170670|Reactome: R-BTA-418597|Reactome: R-BTA-445355|Reactome: R-BTA-5578768|Reactome: R-BTA-5610787|Reactome: R-CFA-445355|Reactome: R-DDI-163615|Reactome: R-DDI-170660|Reactome: R-DDI-170670|Reactome: R-DDI-2514859|Reactome: R-DDI-418597|Reactome: R-DDI-5610787|Reactome: R-DME-163615|Reactome: R-DME-170660|Reactome: R-DME-170670|Reac…
FGIJAEJN_02188	653	PANTHER	PTHR43081	ADENYLATE CYCLASE, TERMINAL-DIFFERENTIATION SPECIFIC-RELATED	205	578	3.4E-20	T	-	-
FGIJAEJN_02188	653	Pfam	PF05226	CHASE2 domain	29	303	1.9E-30	T	IPR007890	CHASE2	-	-
FGIJAEJN_02188	653	CDD	cd07302	CHD	407	586	3.65326E-48	T	IPR001054	Adenylyl cyclase class-3/4/guanylyl cyclase	GO:0009190|GO:0035556	Reactome: R-BTA-163615|Reactome: R-BTA-170660|Reactome: R-BTA-170670|Reactome: R-BTA-418597|Reactome: R-BTA-445355|Reactome: R-BTA-5578768|Reactome: R-BTA-5610787|Reactome: R-CFA-445355|Reactome: R-DDI-163615|Reactome: R-DDI-170660|Reactome: R-DDI-170670|Reactome: R-DDI-2514859|Reactome: R-DDI-418597|Reactome: R-DDI-5610787|Reactome: R-DME-163615|Reactome: R-DME-170660|Reactome: R-DME-170670|Reac…
FGIJAEJN_02188	653	SUPERFAMILY	SSF55073	Nucleotide cyclase	401	586	3.14E-49	T	IPR029787	Nucleotide cyclase	-	MetaCyc: PWY-6167|Reactome: R-BTA-163615|Reactome: R-BTA-170660|Reactome: R-BTA-170670|Reactome: R-BTA-418597|Reactome: R-BTA-445355|Reactome: R-BTA-5578768|Reactome: R-BTA-5610787|Reactome: R-CFA-445355|Reactome: R-DDI-163615|Reactome: R-DDI-170660|Reactome: R-DDI-170670|Reactome: R-DDI-2514859|Reactome: R-DDI-418597|Reactome: R-DDI-5610787|Reactome: R-DME-163615|Reactome: R-DME-170660|Reactome:…
FGIJAEJN_02188	653	ProSiteProfiles	PS50125	Guanylate cyclase domain profile.	409	541	27.741167	T	IPR001054	Adenylyl cyclase class-3/4/guanylyl cyclase	GO:0009190|GO:0035556	Reactome: R-BTA-163615|Reactome: R-BTA-170660|Reactome: R-BTA-170670|Reactome: R-BTA-418597|Reactome: R-BTA-445355|Reactome: R-BTA-5578768|Reactome: R-BTA-5610787|Reactome: R-CFA-445355|Reactome: R-DDI-163615|Reactome: R-DDI-170660|Reactome: R-DDI-170670|Reactome: R-DDI-2514859|Reactome: R-DDI-418597|Reactome: R-DDI-5610787|Reactome: R-DME-163615|Reactome: R-DME-170660|Reactome: R-DME-170670|Reac…
FGIJAEJN_02188	653	SMART	SM00044	cyc_6	367	568	1.4E-15	T	IPR001054	Adenylyl cyclase class-3/4/guanylyl cyclase	GO:0009190|GO:0035556	Reactome: R-BTA-163615|Reactome: R-BTA-170660|Reactome: R-BTA-170670|Reactome: R-BTA-418597|Reactome: R-BTA-445355|Reactome: R-BTA-5578768|Reactome: R-BTA-5610787|Reactome: R-CFA-445355|Reactome: R-DDI-163615|Reactome: R-DDI-170660|Reactome: R-DDI-170670|Reactome: R-DDI-2514859|Reactome: R-DDI-418597|Reactome: R-DDI-5610787|Reactome: R-DME-163615|Reactome: R-DME-170660|Reactome: R-DME-170670|Reac…
FGIJAEJN_02188	653	Gene3D	G3DSA:3.30.70.1230	Nucleotide cyclase	397	596	1.2E-48	T	IPR029787	Nucleotide cyclase	-	MetaCyc: PWY-6167|Reactome: R-BTA-163615|Reactome: R-BTA-170660|Reactome: R-BTA-170670|Reactome: R-BTA-418597|Reactome: R-BTA-445355|Reactome: R-BTA-5578768|Reactome: R-BTA-5610787|Reactome: R-CFA-445355|Reactome: R-DDI-163615|Reactome: R-DDI-170660|Reactome: R-DDI-170670|Reactome: R-DDI-2514859|Reactome: R-DDI-418597|Reactome: R-DDI-5610787|Reactome: R-DME-163615|Reactome: R-DME-170660|Reactome:…
FGIJAEJN_02188	653	SMART	SM01080	CHASE2_2	36	310	8.8E-33	T	IPR007890	CHASE2	-	-
FGIJAEJN_04104	240	Gene3D	G3DSA:1.10.10.10	-	138	239	1.2E-8	T	IPR036388	Winged helix-like DNA-binding domain superfamily	-	MetaCyc: PWY-1061|MetaCyc: PWY-1121|MetaCyc: PWY-1186|MetaCyc: PWY-2002|MetaCyc: PWY-2083|MetaCyc: PWY-2181|MetaCyc: PWY-2229|MetaCyc: PWY-2321|MetaCyc: PWY-2467|MetaCyc: PWY-2722|MetaCyc: PWY-2723|MetaCyc: PWY-3385|MetaCyc: PWY-3542|MetaCyc: PWY-3581|MetaCyc: PWY-3602|MetaCyc: PWY-361|MetaCyc: PWY-3901|MetaCyc: PWY-4021|MetaCyc: PWY-4061|MetaCyc: PWY-4161|MetaCyc: PWY-4201|MetaCyc: PWY-4202|Meta…
FGIJAEJN_04104	240	SUPERFAMILY	SSF88659	Sigma3 and sigma4 domains of RNA polymerase sigma factors	179	238	3.18E-7	T	IPR013324	RNA polymerase sigma factor, region 3/4-like	-	-
FGIJAEJN_04104	240	Coils	Coil	Coil	218	238	-	T	-	-
FGIJAEJN_04104	240	Pfam	PF08281	Sigma-70, region 4	184	232	7.6E-8	T	IPR013249	RNA polymerase sigma factor 70, region 4 type 2	GO:0003677|GO:0003700|GO:0006352|GO:0006355|GO:0016987	-
FGIJAEJN_03492	491	Coils	Coil	Coil	387	407	-	T	-	-
FGIJAEJN_03492	491	Pfam	PF00015	Methyl-accepting chemotaxis protein (MCP) signalling domain	311	477	2.7E-27	T	IPR004089	Methyl-accepting chemotaxis protein (MCP) signalling domain	GO:0007165|GO:0016020	-
FGIJAEJN_03492	491	SUPERFAMILY	SSF58104	Methyl-accepting chemotaxis protein (MCP) signaling domain	179	479	1.83E-54	T	-	-
FGIJAEJN_03492	491	PRINTS	PR00260	Bacterial chemotaxis sensory transducer signature	347	374	2.9E-20	T	IPR004090	Chemotaxis methyl-accepting receptor	GO:0004888|GO:0006935|GO:0007165|GO:0016020	-
FGIJAEJN_03492	491	PRINTS	PR00260	Bacterial chemotaxis sensory transducer signature	424	453	2.9E-20	T	IPR004090	Chemotaxis methyl-accepting receptor	GO:0004888|GO:0006935|GO:0007165|GO:0016020	-
FGIJAEJN_03492	491	PRINTS	PR00260	Bacterial chemotaxis sensory transducer signature	266	295	2.9E-20	T	IPR004090	Chemotaxis methyl-accepting receptor	GO:0004888|GO:0006935|GO:0007165|GO:0016020	-
FGIJAEJN_03492	491	PRINTS	PR00260	Bacterial chemotaxis sensory transducer signature	376	405	2.9E-20	T	IPR004090	Chemotaxis methyl-accepting receptor	GO:0004888|GO:0006935|GO:0007165|GO:0016020	-
FGIJAEJN_03492	491	Gene3D	G3DSA:3.30.450.20	PAS domain	15	128	8.8E-26	T	-	-
FGIJAEJN_03492	491	Gene3D	G3DSA:3.30.450.20	PAS domain	134	246	1.2E-28	T	-	-
FGIJAEJN_03492	491	PANTHER	PTHR32089	METHYL-ACCEPTING CHEMOTAXIS PROTEIN MCPB	251	475	2.7E-41	T	-	-
FGIJAEJN_03492	491	Gene3D	G3DSA:1.10.287.950	-	247	488	1.2E-46	T	-	-
FGIJAEJN_03492	491	ProSiteProfiles	PS50111	Bacterial chemotaxis sensory transducers domain profile.	253	475	32.907703	T	IPR004089	Methyl-accepting chemotaxis protein (MCP) signalling domain	GO:0007165|GO:0016020	-
FGIJAEJN_03492	491	SMART	SM00283	MA_2	249	489	1.3E-30	T	IPR004089	Methyl-accepting chemotaxis protein (MCP) signalling domain	GO:0007165|GO:0016020	-
FGIJAEJN_03613	133	Gene3D	G3DSA:3.30.479.10	-	1	131	1.0E-24	T	IPR038418	6-pyruvoyl tetrahydropterin synthase/QueD superfamily	-	MetaCyc: PWY-5663|MetaCyc: PWY-6703|MetaCyc: PWY-6983|MetaCyc: PWY-7442|MetaCyc: PWY-7853|Reactome: R-CEL-1474151|Reactome: R-DDI-1474151|Reactome: R-DME-1474151|Reactome: R-HSA-1474151|Reactome: R-MMU-1474151|Reactome: R-RNO-1474151
FGIJAEJN_03613	133	SUPERFAMILY	SSF55620	Tetrahydrobiopterin biosynthesis enzymes-like	1	129	2.56E-25	T	-	-
FGIJAEJN_03613	133	Pfam	PF01242	6-pyruvoyl tetrahydropterin synthase	4	129	2.4E-19	T	IPR007115	6-pyruvoyl tetrahydropterin synthase/QueD family	-	MetaCyc: PWY-5663|MetaCyc: PWY-6703|MetaCyc: PWY-6983|MetaCyc: PWY-7442|MetaCyc: PWY-7853|Reactome: R-CEL-1474151|Reactome: R-DDI-1474151|Reactome: R-DME-1474151|Reactome: R-HSA-1474151|Reactome: R-MMU-1474151|Reactome: R-RNO-1474151
FGIJAEJN_03613	133	PANTHER	PTHR12589	PYRUVOYL TETRAHYDROBIOPTERIN SYNTHASE	4	129	2.1E-15	T	IPR007115	6-pyruvoyl tetrahydropterin synthase/QueD family	-	MetaCyc: PWY-5663|MetaCyc: PWY-6703|MetaCyc: PWY-6983|MetaCyc: PWY-7442|MetaCyc: PWY-7853|Reactome: R-CEL-1474151|Reactome: R-DDI-1474151|Reactome: R-DME-1474151|Reactome: R-HSA-1474151|Reactome: R-MMU-1474151|Reactome: R-RNO-1474151
FGIJAEJN_00592	248	SUPERFAMILY	SSF53448	Nucleotide-diphospho-sugar transferases	11	212	4.5E-14	T	IPR029044	Nucleotide-diphospho-sugar transferases	-	MetaCyc: PWY-1001|MetaCyc: PWY-1061|MetaCyc: PWY-1269|MetaCyc: PWY-1901|MetaCyc: PWY-1961|MetaCyc: PWY-1981|MetaCyc: PWY-2021|MetaCyc: PWY-2881|MetaCyc: PWY-2901|MetaCyc: PWY-2902|MetaCyc: PWY-3801|MetaCyc: PWY-3861|MetaCyc: PWY-3881|MetaCyc: PWY-4421|MetaCyc: PWY-5067|MetaCyc: PWY-5094|MetaCyc: PWY-5105|MetaCyc: PWY-5129|MetaCyc: PWY-5139|MetaCyc: PWY-5160|MetaCyc: PWY-5161|MetaCyc: PWY-5198|Met…
FGIJAEJN_00592	248	Gene3D	G3DSA:3.90.550.10	Spore Coat Polysaccharide Biosynthesis Protein SpsA; Chain A	6	216	4.7E-6	T	IPR029044	Nucleotide-diphospho-sugar transferases	-	MetaCyc: PWY-1001|MetaCyc: PWY-1061|MetaCyc: PWY-1269|MetaCyc: PWY-1901|MetaCyc: PWY-1961|MetaCyc: PWY-1981|MetaCyc: PWY-2021|MetaCyc: PWY-2881|MetaCyc: PWY-2901|MetaCyc: PWY-2902|MetaCyc: PWY-3801|MetaCyc: PWY-3861|MetaCyc: PWY-3881|MetaCyc: PWY-4421|MetaCyc: PWY-5067|MetaCyc: PWY-5094|MetaCyc: PWY-5105|MetaCyc: PWY-5129|MetaCyc: PWY-5139|MetaCyc: PWY-5160|MetaCyc: PWY-5161|MetaCyc: PWY-5198|Met…
FGIJAEJN_04202	96	MobiDBLite	mobidb-lite	consensus disorder prediction	1	37	-	T	-	-
FGIJAEJN_01678	238	PANTHER	PTHR43316	HYDROLASE, HALOACID DELAHOGENASE-RELATED	8	232	1.1E-21	T	-	-
FGIJAEJN_01678	238	Gene3D	G3DSA:3.40.50.1000	-	9	205	9.1E-57	T	IPR023214	HAD superfamily	-	MetaCyc: PWY-1121|MetaCyc: PWY-1269|MetaCyc: PWY-181|MetaCyc: PWY-1921|MetaCyc: PWY-2721|MetaCyc: PWY-2722|MetaCyc: PWY-3041|MetaCyc: PWY-3385|MetaCyc: PWY-3881|MetaCyc: PWY-4361|MetaCyc: PWY-4702|MetaCyc: PWY-5054|MetaCyc: PWY-5197|MetaCyc: PWY-5269|MetaCyc: PWY-5381|MetaCyc: PWY-5414|MetaCyc: PWY-5491|MetaCyc: PWY-5523|MetaCyc: PWY-5656|MetaCyc: PWY-5659|MetaCyc: PWY-5662|MetaCyc: PWY-5667|Meta…
FGIJAEJN_01678	238	SFLD	SFLDS00003	Haloacid Dehalogenase	10	232	2.1E-15	T	-	-
FGIJAEJN_01678	238	Pfam	PF13419	Haloacid dehalogenase-like hydrolase	14	198	1.6E-9	T	IPR041492	Haloacid dehalogenase-like hydrolase	-	MetaCyc: PWY-181|MetaCyc: PWY-2721|MetaCyc: PWY-2722|MetaCyc: PWY-3881|MetaCyc: PWY-4702|MetaCyc: PWY-5054|MetaCyc: PWY-5381|MetaCyc: PWY-5491|MetaCyc: PWY-5523|MetaCyc: PWY-5695|MetaCyc: PWY-5818|MetaCyc: PWY-6061|MetaCyc: PWY-6138|MetaCyc: PWY-6148|MetaCyc: PWY-6167|MetaCyc: PWY-6168|MetaCyc: PWY-6279|MetaCyc: PWY-6352|MetaCyc: PWY-6365|MetaCyc: PWY-6366|MetaCyc: PWY-6368|MetaCyc: PWY-6456|Meta…
FGIJAEJN_01678	238	SFLD	SFLDG01129	C1.5: HAD, Beta-PGM, Phosphatase Like	10	232	2.1E-15	T	-	-
FGIJAEJN_01678	238	TIGRFAM	TIGR01493	HAD-SF-IA-v2: HAD hydrolase, family IA, variant 2	11	189	8.4E-30	T	IPR006439	HAD hydrolase, subfamily IA	-	MetaCyc: PWY-181|MetaCyc: PWY-2721|MetaCyc: PWY-2722|MetaCyc: PWY-3881|MetaCyc: PWY-4361|MetaCyc: PWY-4702|MetaCyc: PWY-5054|MetaCyc: PWY-5381|MetaCyc: PWY-5491|MetaCyc: PWY-5523|MetaCyc: PWY-5695|MetaCyc: PWY-5818|MetaCyc: PWY-6061|MetaCyc: PWY-6138|MetaCyc: PWY-6148|MetaCyc: PWY-6167|MetaCyc: PWY-6168|MetaCyc: PWY-6279|MetaCyc: PWY-6352|MetaCyc: PWY-6365|MetaCyc: PWY-6366|MetaCyc: PWY-6368|Meta…
FGIJAEJN_01678	238	Gene3D	G3DSA:1.10.150.750	-	23	95	9.1E-57	T	-	-
FGIJAEJN_01678	238	SUPERFAMILY	SSF56784	HAD-like	10	231	6.38E-35	T	IPR036412	HAD-like superfamily	-	MetaCyc: PWY-1121|MetaCyc: PWY-1269|MetaCyc: PWY-181|MetaCyc: PWY-1921|MetaCyc: PWY-2721|MetaCyc: PWY-2722|MetaCyc: PWY-3041|MetaCyc: PWY-3385|MetaCyc: PWY-3881|MetaCyc: PWY-4361|MetaCyc: PWY-4702|MetaCyc: PWY-5054|MetaCyc: PWY-5197|MetaCyc: PWY-5269|MetaCyc: PWY-5381|MetaCyc: PWY-5414|MetaCyc: PWY-5491|MetaCyc: PWY-5523|MetaCyc: PWY-5656|MetaCyc: PWY-5659|MetaCyc: PWY-5662|MetaCyc: PWY-5667|Meta…
FGIJAEJN_00443	330	Pfam	PF04198	Putative sugar-binding domain	75	325	2.7E-55	T	IPR007324	Sugar-binding domain, putative	GO:0030246	-
FGIJAEJN_00443	330	PANTHER	PTHR34294	TRANSCRIPTIONAL REGULATOR-RELATED	20	327	2.5E-70	T	-	-
FGIJAEJN_00443	330	SUPERFAMILY	SSF100950	NagB/RpiA/CoA transferase-like	77	325	6.98E-64	T	IPR037171	NagB/RpiA transferase-like	-	MetaCyc: PWY-1861|MetaCyc: PWY-2201|MetaCyc: PWY-2361|MetaCyc: PWY-2942|MetaCyc: PWY-3841|MetaCyc: PWY-4361|MetaCyc: PWY-5022|MetaCyc: PWY-5514|MetaCyc: PWY-5532|MetaCyc: PWY-5536|MetaCyc: PWY-5676|MetaCyc: PWY-5677|MetaCyc: PWY-5707|MetaCyc: PWY-5723|MetaCyc: PWY-5794|MetaCyc: PWY-6038|MetaCyc: PWY-6060|MetaCyc: PWY-6185|MetaCyc: PWY-6588|MetaCyc: PWY-6644|MetaCyc: PWY-6855|MetaCyc: PWY-6906|Met…
FGIJAEJN_00443	330	Gene3D	G3DSA:3.40.50.1360	-	68	325	1.5E-68	T	-	-
FGIJAEJN_00443	330	Gene3D	G3DSA:1.10.10.10	-	10	67	4.6E-16	T	IPR036388	Winged helix-like DNA-binding domain superfamily	-	MetaCyc: PWY-1061|MetaCyc: PWY-1121|MetaCyc: PWY-1186|MetaCyc: PWY-2002|MetaCyc: PWY-2083|MetaCyc: PWY-2181|MetaCyc: PWY-2229|MetaCyc: PWY-2321|MetaCyc: PWY-2467|MetaCyc: PWY-2722|MetaCyc: PWY-2723|MetaCyc: PWY-3385|MetaCyc: PWY-3542|MetaCyc: PWY-3581|MetaCyc: PWY-3602|MetaCyc: PWY-361|MetaCyc: PWY-3901|MetaCyc: PWY-4021|MetaCyc: PWY-4061|MetaCyc: PWY-4161|MetaCyc: PWY-4201|MetaCyc: PWY-4202|Meta…
FGIJAEJN_00780	108	ProSiteProfiles	PS51168	Chorismate mutase domain profile.	4	94	12.579443	T	IPR002701	Chorismate mutase II, prokaryotic-type	GO:0046417	MetaCyc: PWY-3461|MetaCyc: PWY-3462|MetaCyc: PWY-6120|MetaCyc: PWY-6163|MetaCyc: PWY-6164|MetaCyc: PWY-6406|MetaCyc: PWY-6416|MetaCyc: PWY-6627|MetaCyc: PWY-6707|MetaCyc: PWY-7303|MetaCyc: PWY-7432|MetaCyc: PWY-7626|MetaCyc: PWY-8032
FGIJAEJN_00780	108	SMART	SM00830	CM_2_4	14	93	1.6E-20	T	IPR002701	Chorismate mutase II, prokaryotic-type	GO:0046417	MetaCyc: PWY-3461|MetaCyc: PWY-3462|MetaCyc: PWY-6120|MetaCyc: PWY-6163|MetaCyc: PWY-6164|MetaCyc: PWY-6406|MetaCyc: PWY-6416|MetaCyc: PWY-6627|MetaCyc: PWY-6707|MetaCyc: PWY-7303|MetaCyc: PWY-7432|MetaCyc: PWY-7626|MetaCyc: PWY-8032
FGIJAEJN_00780	108	Pfam	PF01817	Chorismate mutase type II	14	90	4.9E-16	T	IPR002701	Chorismate mutase II, prokaryotic-type	GO:0046417	MetaCyc: PWY-3461|MetaCyc: PWY-3462|MetaCyc: PWY-6120|MetaCyc: PWY-6163|MetaCyc: PWY-6164|MetaCyc: PWY-6406|MetaCyc: PWY-6416|MetaCyc: PWY-6627|MetaCyc: PWY-6707|MetaCyc: PWY-7303|MetaCyc: PWY-7432|MetaCyc: PWY-7626|MetaCyc: PWY-8032
FGIJAEJN_00780	108	Gene3D	G3DSA:1.20.59.10	Chorismate mutase	1	98	7.5E-20	T	IPR036979	Chorismate mutase domain superfamily	GO:0046417	MetaCyc: PWY-3461|MetaCyc: PWY-3462|MetaCyc: PWY-6120|MetaCyc: PWY-6163|MetaCyc: PWY-6164|MetaCyc: PWY-6406|MetaCyc: PWY-6416|MetaCyc: PWY-6627|MetaCyc: PWY-6707|MetaCyc: PWY-7303|MetaCyc: PWY-7432|MetaCyc: PWY-7626|MetaCyc: PWY-8032
FGIJAEJN_00780	108	SUPERFAMILY	SSF48600	Chorismate mutase II	4	92	2.14E-20	T	IPR036263	Chorismate mutase type II superfamily	GO:0046417	MetaCyc: PWY-3461|MetaCyc: PWY-3462|MetaCyc: PWY-6120|MetaCyc: PWY-6163|MetaCyc: PWY-6406|MetaCyc: PWY-6416|MetaCyc: PWY-6627|MetaCyc: PWY-6707|MetaCyc: PWY-7303|MetaCyc: PWY-7432|MetaCyc: PWY-7626|MetaCyc: PWY-8032
FGIJAEJN_00780	108	PANTHER	PTHR38041	CHORISMATE MUTASE	5	95	2.8E-14	T	-	-
FGIJAEJN_02905	487	Pfam	PF00171	Aldehyde dehydrogenase family	17	476	8.4E-175	T	IPR015590	Aldehyde dehydrogenase domain	GO:0016491	MetaCyc: PWY-0|MetaCyc: PWY-1042|MetaCyc: PWY-1121|MetaCyc: PWY-1361|MetaCyc: PWY-1501|MetaCyc: PWY-1781|MetaCyc: PWY-2|MetaCyc: PWY-2221|MetaCyc: PWY-2501|MetaCyc: PWY-2724|MetaCyc: PWY-282|MetaCyc: PWY-3|MetaCyc: PWY-3162|MetaCyc: PWY-321|MetaCyc: PWY-3641|MetaCyc: PWY-3722|MetaCyc: PWY-3981|MetaCyc: PWY-5057|MetaCyc: PWY-5076|MetaCyc: PWY-5078|MetaCyc: PWY-5079|MetaCyc: PWY-5082|MetaCyc: PWY-5…
FGIJAEJN_02905	487	TIGRFAM	TIGR01804	BADH: betaine-aldehyde dehydrogenase	10	474	5.9E-219	T	IPR011264	Betaine aldehyde dehydrogenase	GO:0008802|GO:0019285|GO:0046872	MetaCyc: PWY-3722|MetaCyc: PWY-3981|MetaCyc: PWY-5760|MetaCyc: PWY-6054|MetaCyc: PWY-6055|MetaCyc: PWY-7494
FGIJAEJN_02905	487	FunFam	G3DSA:3.40.309.10:FF:000014	NAD/NADP-dependent betaine aldehyde dehydrogenase	252	445	1.5E-84	T	-	-
FGIJAEJN_02905	487	Gene3D	G3DSA:3.40.309.10	Aldehyde Dehydrogenase; Chain A, domain 2	252	445	3.5E-184	T	IPR016163	Aldehyde dehydrogenase, C-terminal	GO:0016620	MetaCyc: PWY-0|MetaCyc: PWY-1042|MetaCyc: PWY-1121|MetaCyc: PWY-1361|MetaCyc: PWY-1501|MetaCyc: PWY-1781|MetaCyc: PWY-2|MetaCyc: PWY-2221|MetaCyc: PWY-2501|MetaCyc: PWY-2724|MetaCyc: PWY-282|MetaCyc: PWY-3|MetaCyc: PWY-3162|MetaCyc: PWY-321|MetaCyc: PWY-3641|MetaCyc: PWY-3722|MetaCyc: PWY-3981|MetaCyc: PWY-5057|MetaCyc: PWY-5076|MetaCyc: PWY-5078|MetaCyc: PWY-5079|MetaCyc: PWY-5082|MetaCyc: PWY-5…
FGIJAEJN_02905	487	ProSitePatterns	PS00070	Aldehyde dehydrogenases cysteine active site.	276	287	-	T	IPR016160	Aldehyde dehydrogenase, cysteine active site	GO:0016491	MetaCyc: PWY-0|MetaCyc: PWY-1042|MetaCyc: PWY-1121|MetaCyc: PWY-1501|MetaCyc: PWY-1781|MetaCyc: PWY-2|MetaCyc: PWY-2501|MetaCyc: PWY-2724|MetaCyc: PWY-282|MetaCyc: PWY-3|MetaCyc: PWY-3162|MetaCyc: PWY-321|MetaCyc: PWY-3641|MetaCyc: PWY-3722|MetaCyc: PWY-3981|MetaCyc: PWY-5159|MetaCyc: PWY-5168|MetaCyc: PWY-5197|MetaCyc: PWY-5305|MetaCyc: PWY-5419|MetaCyc: PWY-5428|MetaCyc: PWY-5429|MetaCyc: PWY-5…
FGIJAEJN_02905	487	CDD	cd07090	ALDH_F9_TMBADH	27	481	0.0	T	-	-
FGIJAEJN_02905	487	PANTHER	PTHR11699	ALDEHYDE DEHYDROGENASE-RELATED	7	478	7.5E-197	T	-	-
FGIJAEJN_02905	487	SUPERFAMILY	SSF53720	ALDH-like	6	481	9.69E-168	T	IPR016161	Aldehyde/histidinol dehydrogenase	GO:0016491	MetaCyc: PWY-0|MetaCyc: PWY-1042|MetaCyc: PWY-1121|MetaCyc: PWY-1361|MetaCyc: PWY-1501|MetaCyc: PWY-1781|MetaCyc: PWY-2|MetaCyc: PWY-2221|MetaCyc: PWY-2501|MetaCyc: PWY-2724|MetaCyc: PWY-282|MetaCyc: PWY-3|MetaCyc: PWY-3162|MetaCyc: PWY-321|MetaCyc: PWY-3641|MetaCyc: PWY-3722|MetaCyc: PWY-3981|MetaCyc: PWY-5057|MetaCyc: PWY-5076|MetaCyc: PWY-5078|MetaCyc: PWY-5079|MetaCyc: PWY-5082|MetaCyc: PWY-5…
FGIJAEJN_02905	487	FunFam	G3DSA:3.40.605.10:FF:000007	NAD/NADP-dependent betaine aldehyde dehydrogenase	11	279	1.3E-89	T	-	-
FGIJAEJN_02905	487	Gene3D	G3DSA:3.40.605.10	Aldehyde Dehydrogenase; Chain A, domain 1	10	475	3.5E-184	T	IPR016162	Aldehyde dehydrogenase, N-terminal	GO:0016491	MetaCyc: PWY-0|MetaCyc: PWY-1042|MetaCyc: PWY-1121|MetaCyc: PWY-1361|MetaCyc: PWY-1501|MetaCyc: PWY-1781|MetaCyc: PWY-2|MetaCyc: PWY-2221|MetaCyc: PWY-2501|MetaCyc: PWY-2724|MetaCyc: PWY-282|MetaCyc: PWY-3|MetaCyc: PWY-3162|MetaCyc: PWY-321|MetaCyc: PWY-3641|MetaCyc: PWY-3722|MetaCyc: PWY-3981|MetaCyc: PWY-5057|MetaCyc: PWY-5076|MetaCyc: PWY-5078|MetaCyc: PWY-5079|MetaCyc: PWY-5082|MetaCyc: PWY-5…
FGIJAEJN_02905	487	Hamap	MF_00804	Betaine aldehyde dehydrogenase [betB].	4	487	58.374859	T	IPR011264	Betaine aldehyde dehydrogenase	GO:0008802|GO:0019285|GO:0046872	MetaCyc: PWY-3722|MetaCyc: PWY-3981|MetaCyc: PWY-5760|MetaCyc: PWY-6054|MetaCyc: PWY-6055|MetaCyc: PWY-7494
FGIJAEJN_02905	487	Coils	Coil	Coil	72	92	-	T	-	-
FGIJAEJN_02905	487	ProSitePatterns	PS00687	Aldehyde dehydrogenases glutamic acid active site.	248	255	-	T	IPR029510	Aldehyde dehydrogenase, glutamic acid active site	GO:0016491	MetaCyc: PWY-0|MetaCyc: PWY-1042|MetaCyc: PWY-1121|MetaCyc: PWY-1501|MetaCyc: PWY-2|MetaCyc: PWY-2501|MetaCyc: PWY-2724|MetaCyc: PWY-282|MetaCyc: PWY-3|MetaCyc: PWY-3162|MetaCyc: PWY-321|MetaCyc: PWY-3641|MetaCyc: PWY-3722|MetaCyc: PWY-3981|MetaCyc: PWY-5159|MetaCyc: PWY-5168|MetaCyc: PWY-5197|MetaCyc: PWY-5305|MetaCyc: PWY-5419|MetaCyc: PWY-5427|MetaCyc: PWY-5428|MetaCyc: PWY-5429|MetaCyc: PWY-5…
FGIJAEJN_03319	437	SUPERFAMILY	SSF51338	Composite domain of metallo-dependent hydrolases	26	92	1.75E-10	T	IPR011059	Metal-dependent hydrolase, composite domain superfamily	GO:0016810	MetaCyc: PWY-1822|MetaCyc: PWY-1921|MetaCyc: PWY-3982|MetaCyc: PWY-5028|MetaCyc: PWY-5030|MetaCyc: PWY-5055|MetaCyc: PWY-5154|MetaCyc: PWY-5170|MetaCyc: PWY-5497|MetaCyc: PWY-5686|MetaCyc: PWY-5697|MetaCyc: PWY-5698|MetaCyc: PWY-5704|MetaCyc: PWY-5731|MetaCyc: PWY-5784|MetaCyc: PWY-5835|MetaCyc: PWY-5846|MetaCyc: PWY-6190|MetaCyc: PWY-6322|MetaCyc: PWY-6339|MetaCyc: PWY-6409|MetaCyc: PWY-6415|Met…
FGIJAEJN_03319	437	TIGRFAM	TIGR02967	guan_deamin: guanine deaminase	30	429	1.3E-169	T	IPR014311	Guanine deaminase	GO:0006147|GO:0008270|GO:0008892	MetaCyc: PWY-5497|MetaCyc: PWY-6606|MetaCyc: PWY-6608|MetaCyc: PWY-7081|MetaCyc: PWY-7442|Reactome: R-DDI-74259|Reactome: R-DME-74259|Reactome: R-HSA-74259|Reactome: R-MMU-74259|Reactome: R-RNO-74259|Reactome: R-SCE-74259|Reactome: R-SPO-74259
FGIJAEJN_03319	437	SUPERFAMILY	SSF51556	Metallo-dependent hydrolases	73	375	6.41E-93	T	IPR032466	Metal-dependent hydrolase	-	MetaCyc: PWY-1822|MetaCyc: PWY-1921|MetaCyc: PWY-2229|MetaCyc: PWY-2467|MetaCyc: PWY-3385|MetaCyc: PWY-3982|MetaCyc: PWY-5028|MetaCyc: PWY-5030|MetaCyc: PWY-5055|MetaCyc: PWY-5061|MetaCyc: PWY-5113|MetaCyc: PWY-5154|MetaCyc: PWY-5163|MetaCyc: PWY-5170|MetaCyc: PWY-5367|MetaCyc: PWY-5408|MetaCyc: PWY-5409|MetaCyc: PWY-5410|MetaCyc: PWY-5489|MetaCyc: PWY-5490|MetaCyc: PWY-5497|MetaCyc: PWY-5644|Met…
FGIJAEJN_03319	437	Pfam	PF01979	Amidohydrolase family	71	429	1.5E-53	T	IPR006680	Amidohydrolase-related	GO:0016787	MetaCyc: PWY-1822|MetaCyc: PWY-1921|MetaCyc: PWY-2229|MetaCyc: PWY-2467|MetaCyc: PWY-3385|MetaCyc: PWY-3982|MetaCyc: PWY-5028|MetaCyc: PWY-5030|MetaCyc: PWY-5055|MetaCyc: PWY-5061|MetaCyc: PWY-5113|MetaCyc: PWY-5154|MetaCyc: PWY-5163|MetaCyc: PWY-5170|MetaCyc: PWY-5367|MetaCyc: PWY-5408|MetaCyc: PWY-5409|MetaCyc: PWY-5410|MetaCyc: PWY-5497|MetaCyc: PWY-5644|MetaCyc: PWY-5647|MetaCyc: PWY-5652|Met…
FGIJAEJN_03319	437	FunFam	G3DSA:3.20.20.140:FF:000022	Guanine deaminase	74	375	1.2E-109	T	-	-
FGIJAEJN_03319	437	SUPERFAMILY	SSF51338	Composite domain of metallo-dependent hydrolases	372	433	9.87E-8	T	IPR011059	Metal-dependent hydrolase, composite domain superfamily	GO:0016810	MetaCyc: PWY-1822|MetaCyc: PWY-1921|MetaCyc: PWY-3982|MetaCyc: PWY-5028|MetaCyc: PWY-5030|MetaCyc: PWY-5055|MetaCyc: PWY-5154|MetaCyc: PWY-5170|MetaCyc: PWY-5497|MetaCyc: PWY-5686|MetaCyc: PWY-5697|MetaCyc: PWY-5698|MetaCyc: PWY-5704|MetaCyc: PWY-5731|MetaCyc: PWY-5784|MetaCyc: PWY-5835|MetaCyc: PWY-5846|MetaCyc: PWY-6190|MetaCyc: PWY-6322|MetaCyc: PWY-6339|MetaCyc: PWY-6409|MetaCyc: PWY-6415|Met…
FGIJAEJN_03319	437	PANTHER	PTHR11271	GUANINE DEAMINASE	27	431	4.6E-98	T	-	-
FGIJAEJN_03319	437	Gene3D	G3DSA:3.20.20.140	-	74	392	1.1E-168	T	-	-
FGIJAEJN_03319	437	Gene3D	G3DSA:2.30.40.10	Urease, subunit C, domain 1	10	427	1.1E-168	T	IPR011059	Metal-dependent hydrolase, composite domain superfamily	GO:0016810	MetaCyc: PWY-1822|MetaCyc: PWY-1921|MetaCyc: PWY-3982|MetaCyc: PWY-5028|MetaCyc: PWY-5030|MetaCyc: PWY-5055|MetaCyc: PWY-5154|MetaCyc: PWY-5170|MetaCyc: PWY-5497|MetaCyc: PWY-5686|MetaCyc: PWY-5697|MetaCyc: PWY-5698|MetaCyc: PWY-5704|MetaCyc: PWY-5731|MetaCyc: PWY-5784|MetaCyc: PWY-5835|MetaCyc: PWY-5846|MetaCyc: PWY-6190|MetaCyc: PWY-6322|MetaCyc: PWY-6339|MetaCyc: PWY-6409|MetaCyc: PWY-6415|Met…
FGIJAEJN_02159	206	SUPERFAMILY	SSF46955	Putative DNA-binding domain	13	87	1.42E-15	T	IPR009061	Putative DNA-binding domain superfamily	-	MetaCyc: PWY-6689|MetaCyc: PWY-7250|Reactome: R-DME-5696395|Reactome: R-DME-5696400|Reactome: R-DME-6781823|Reactome: R-DME-6782135|Reactome: R-GGA-353303|Reactome: R-HSA-201451|Reactome: R-HSA-2173795|Reactome: R-HSA-379716|Reactome: R-HSA-5696395|Reactome: R-HSA-5696400|Reactome: R-HSA-6781823|Reactome: R-HSA-6782135|Reactome: R-MMU-201451|Reactome: R-MMU-2173795|Reactome: R-MMU-5696395|Reactom…
FGIJAEJN_02159	206	Gene3D	G3DSA:1.10.1660.10	-	12	85	1.0E-18	T	-	-
FGIJAEJN_02159	206	ProSiteProfiles	PS50937	MerR-type HTH domain profile.	13	81	14.885622	T	IPR000551	MerR-type HTH domain	GO:0003677|GO:0006355	MetaCyc: PWY-5154|MetaCyc: PWY-5686|MetaCyc: PWY-7400|MetaCyc: PWY-7790|MetaCyc: PWY-7791
FGIJAEJN_02159	206	SMART	SM00422	merrmega3	13	82	8.1E-5	T	IPR000551	MerR-type HTH domain	GO:0003677|GO:0006355	MetaCyc: PWY-5154|MetaCyc: PWY-5686|MetaCyc: PWY-7400|MetaCyc: PWY-7790|MetaCyc: PWY-7791
FGIJAEJN_02159	206	Pfam	PF13411	MerR HTH family regulatory protein	13	81	7.9E-25	T	IPR000551	MerR-type HTH domain	GO:0003677|GO:0006355	MetaCyc: PWY-5154|MetaCyc: PWY-5686|MetaCyc: PWY-7400|MetaCyc: PWY-7790|MetaCyc: PWY-7791
FGIJAEJN_02159	206	MobiDBLite	mobidb-lite	consensus disorder prediction	102	161	-	T	-	-
FGIJAEJN_02159	206	CDD	cd04765	HTH_MlrA-like_sg2	12	83	1.22367E-42	T	-	-
FGIJAEJN_02159	206	PANTHER	PTHR30204	REDOX-CYCLING DRUG-SENSING TRANSCRIPTIONAL ACTIVATOR SOXR	13	81	5.4E-9	T	-	-
FGIJAEJN_02091	136	Pfam	PF20432	Antitoxin Xre-like helix-turn-helix domain	16	78	6.3E-13	T	IPR046847	Antitoxin Xre-like, helix-turn-helix domain	GO:0003677	-
FGIJAEJN_02091	136	Pfam	PF09722	Antitoxin Xre/MbcA/ParS C-terminal toxin-binding domain	84	135	1.0E-12	T	IPR024467	Antitoxin Xre/MbcA/ParS-like, toxin-binding domain	-	MetaCyc: PWY-6993|MetaCyc: PWY-7128
FGIJAEJN_01821	228	ProSiteProfiles	PS50949	GntR-type HTH domain profile.	13	80	17.266329	T	IPR000524	Transcription regulator HTH, GntR	GO:0003700|GO:0006355	-
FGIJAEJN_01821	228	Pfam	PF00392	Bacterial regulatory proteins, gntR family	17	77	8.6E-14	T	IPR000524	Transcription regulator HTH, GntR	GO:0003700|GO:0006355	-
FGIJAEJN_01821	228	Gene3D	G3DSA:1.20.120.530	-	80	215	3.4E-17	T	IPR008920	Transcription regulator FadR/GntR, C-terminal	-	-
FGIJAEJN_01821	228	Pfam	PF07729	FCD domain	87	211	9.4E-16	T	IPR011711	GntR, C-terminal	-	-
FGIJAEJN_01821	228	Gene3D	G3DSA:1.10.10.10	-	1	79	8.0E-17	T	IPR036388	Winged helix-like DNA-binding domain superfamily	-	MetaCyc: PWY-1061|MetaCyc: PWY-1121|MetaCyc: PWY-1186|MetaCyc: PWY-2002|MetaCyc: PWY-2083|MetaCyc: PWY-2181|MetaCyc: PWY-2229|MetaCyc: PWY-2321|MetaCyc: PWY-2467|MetaCyc: PWY-2722|MetaCyc: PWY-2723|MetaCyc: PWY-3385|MetaCyc: PWY-3542|MetaCyc: PWY-3581|MetaCyc: PWY-3602|MetaCyc: PWY-361|MetaCyc: PWY-3901|MetaCyc: PWY-4021|MetaCyc: PWY-4061|MetaCyc: PWY-4161|MetaCyc: PWY-4201|MetaCyc: PWY-4202|Meta…
FGIJAEJN_01821	228	PANTHER	PTHR43537	TRANSCRIPTIONAL REGULATOR, GNTR FAMILY	8	213	2.0E-24	T	-	-
FGIJAEJN_01821	228	SMART	SM00345	gntr3	19	77	9.3E-10	T	IPR000524	Transcription regulator HTH, GntR	GO:0003700|GO:0006355	-
FGIJAEJN_01821	228	SUPERFAMILY	SSF46785	Winged helix DNA-binding domain	12	81	2.47E-16	T	IPR036390	Winged helix DNA-binding domain superfamily	-	MetaCyc: PWY-1061|MetaCyc: PWY-1121|MetaCyc: PWY-1186|MetaCyc: PWY-2002|MetaCyc: PWY-2083|MetaCyc: PWY-2181|MetaCyc: PWY-2229|MetaCyc: PWY-2321|MetaCyc: PWY-2467|MetaCyc: PWY-2681|MetaCyc: PWY-3385|MetaCyc: PWY-3542|MetaCyc: PWY-3581|MetaCyc: PWY-3602|MetaCyc: PWY-361|MetaCyc: PWY-3901|MetaCyc: PWY-4021|MetaCyc: PWY-4061|MetaCyc: PWY-4161|MetaCyc: PWY-4201|MetaCyc: PWY-4202|MetaCyc: PWY-4801|Meta…
FGIJAEJN_01821	228	SMART	SM00895	FCD_2	87	212	1.7E-9	T	IPR011711	GntR, C-terminal	-	-
FGIJAEJN_01821	228	PRINTS	PR00035	GntR bacterial regulatory protein HTH signature	51	67	6.9E-5	T	IPR000524	Transcription regulator HTH, GntR	GO:0003700|GO:0006355	-
FGIJAEJN_01821	228	PRINTS	PR00035	GntR bacterial regulatory protein HTH signature	37	51	6.9E-5	T	IPR000524	Transcription regulator HTH, GntR	GO:0003700|GO:0006355	-
FGIJAEJN_01821	228	SUPERFAMILY	SSF48008	GntR ligand-binding domain-like	83	214	2.09E-18	T	IPR008920	Transcription regulator FadR/GntR, C-terminal	-	-
FGIJAEJN_01821	228	CDD	cd07377	WHTH_GntR	14	78	1.11458E-12	T	IPR000524	Transcription regulator HTH, GntR	GO:0003700|GO:0006355	-
FGIJAEJN_02354	374	Pfam	PF02492	CobW/HypB/UreG, nucleotide-binding domain	13	216	3.2E-57	T	IPR003495	CobW/HypB/UreG, nucleotide-binding domain	-	-
FGIJAEJN_02354	374	PANTHER	PTHR13748	COBW-RELATED	9	365	4.5E-70	T	-	-
FGIJAEJN_02354	374	SUPERFAMILY	SSF52540	P-loop containing nucleoside triphosphate hydrolases	11	208	8.76E-33	T	IPR027417	P-loop containing nucleoside triphosphate hydrolase	-	MetaCyc: PWY-102|MetaCyc: PWY-1061|MetaCyc: PWY-1187|MetaCyc: PWY-1281|MetaCyc: PWY-1722|MetaCyc: PWY-181|MetaCyc: PWY-1822|MetaCyc: PWY-2083|MetaCyc: PWY-2161|MetaCyc: PWY-2201|MetaCyc: PWY-2681|MetaCyc: PWY-2781|MetaCyc: PWY-2821|MetaCyc: PWY-3542|MetaCyc: PWY-3602|MetaCyc: PWY-361|MetaCyc: PWY-3841|MetaCyc: PWY-3961|MetaCyc: PWY-4021|MetaCyc: PWY-4061|MetaCyc: PWY-4161|MetaCyc: PWY-4202|MetaCy…
FGIJAEJN_02354	374	Pfam	PF07683	Cobalamin synthesis protein cobW C-terminal domain	281	368	1.0E-8	T	IPR011629	Zinc chaperone CobW-like, C-terminal	-	-
FGIJAEJN_02354	374	Gene3D	G3DSA:3.30.1220.10	-	237	368	8.8E-7	T	IPR036627	CobW-like, C-terminal domain superfamily	-	-
FGIJAEJN_02354	374	SUPERFAMILY	SSF90002	Hypothetical protein YjiA, C-terminal domain	280	367	1.24E-8	T	-	-
FGIJAEJN_02354	374	MobiDBLite	mobidb-lite	consensus disorder prediction	240	280	-	T	-	-
FGIJAEJN_02354	374	CDD	cd03112	CobW-like	13	231	9.97403E-77	T	-	-
FGIJAEJN_02354	374	TIGRFAM	TIGR02475	CobW: cobalamin biosynthesis protein CobW	10	261	2.7E-118	T	IPR012824	Zinc chaperone CobW	GO:0009236	-
FGIJAEJN_02354	374	Gene3D	G3DSA:3.40.50.300	-	9	234	1.3E-59	T	IPR027417	P-loop containing nucleoside triphosphate hydrolase	-	MetaCyc: PWY-102|MetaCyc: PWY-1061|MetaCyc: PWY-1187|MetaCyc: PWY-1281|MetaCyc: PWY-1722|MetaCyc: PWY-181|MetaCyc: PWY-1822|MetaCyc: PWY-2083|MetaCyc: PWY-2161|MetaCyc: PWY-2201|MetaCyc: PWY-2681|MetaCyc: PWY-2781|MetaCyc: PWY-2821|MetaCyc: PWY-3542|MetaCyc: PWY-3602|MetaCyc: PWY-361|MetaCyc: PWY-3841|MetaCyc: PWY-3961|MetaCyc: PWY-4021|MetaCyc: PWY-4061|MetaCyc: PWY-4161|MetaCyc: PWY-4202|MetaCy…
FGIJAEJN_00165	463	FunFam	G3DSA:2.40.50.100:FF:000010	Acetyltransferase component of pyruvate dehydrogenase complex	1	102	2.3E-33	T	-	-
FGIJAEJN_00165	463	ProSiteProfiles	PS50968	Biotinyl/lipoyl domain profile.	2	78	26.013798	T	IPR000089	Biotin/lipoyl attachment	-	MetaCyc: PWY-3385|MetaCyc: PWY-5046|MetaCyc: PWY-5084|MetaCyc: PWY-5113|MetaCyc: PWY-5163|MetaCyc: PWY-5392|MetaCyc: PWY-5703|MetaCyc: PWY-5706|MetaCyc: PWY-5743|MetaCyc: PWY-5744|MetaCyc: PWY-5789|MetaCyc: PWY-5826|MetaCyc: PWY-5870|MetaCyc: PWY-5871|MetaCyc: PWY-5872|MetaCyc: PWY-5873|MetaCyc: PWY-5956|MetaCyc: PWY-5966|MetaCyc: PWY-6055|MetaCyc: PWY-6142|MetaCyc: PWY-6146|MetaCyc: PWY-6262|Met…
FGIJAEJN_00165	463	PANTHER	PTHR11624	DEHYDROGENASE RELATED	123	461	7.7E-146	T	IPR027110	Pyruvate dehydrogenase E1 component subunit beta	GO:0004739|GO:0006086	Reactome: R-BTA-204174|Reactome: R-BTA-389661|Reactome: R-BTA-5362517|Reactome: R-BTA-70268|Reactome: R-CEL-204174|Reactome: R-CEL-389661|Reactome: R-CEL-5362517|Reactome: R-CEL-70268|Reactome: R-DDI-389661|Reactome: R-DDI-70268|Reactome: R-DME-204174|Reactome: R-DME-389661|Reactome: R-DME-5362517|Reactome: R-DME-70268|Reactome: R-HSA-204174|Reactome: R-HSA-389661|Reactome: R-HSA-5362517|Reactome…
FGIJAEJN_00165	463	SUPERFAMILY	SSF52922	TK C-terminal domain-like	324	459	1.06E-41	T	IPR009014	Transketolase C-terminal/Pyruvate-ferredoxin oxidoreductase domain II	GO:0003824	MetaCyc: PWY-1121|MetaCyc: PWY-1186|MetaCyc: PWY-1341|MetaCyc: PWY-1861|MetaCyc: PWY-2541|MetaCyc: PWY-2601|MetaCyc: PWY-3162|MetaCyc: PWY-321|MetaCyc: PWY-3261|MetaCyc: PWY-3722|MetaCyc: PWY-5046|MetaCyc: PWY-5101|MetaCyc: PWY-5104|MetaCyc: PWY-5108|MetaCyc: PWY-5271|MetaCyc: PWY-5316|MetaCyc: PWY-5392|MetaCyc: PWY-5483|MetaCyc: PWY-5493|MetaCyc: PWY-5497|MetaCyc: PWY-5538|MetaCyc: PWY-5600|Meta…
FGIJAEJN_00165	463	Gene3D	G3DSA:3.40.50.970	-	139	328	6.0E-84	T	-	-
FGIJAEJN_00165	463	SMART	SM00861	Transket_pyr_3	140	315	3.2E-62	T	IPR005475	Transketolase-like, pyrimidine-binding domain	-	MetaCyc: PWY-1121|MetaCyc: PWY-1186|MetaCyc: PWY-1861|MetaCyc: PWY-2541|MetaCyc: PWY-2601|MetaCyc: PWY-3162|MetaCyc: PWY-321|MetaCyc: PWY-3261|MetaCyc: PWY-3722|MetaCyc: PWY-5046|MetaCyc: PWY-5084|MetaCyc: PWY-5101|MetaCyc: PWY-5271|MetaCyc: PWY-5316|MetaCyc: PWY-5392|MetaCyc: PWY-5652|MetaCyc: PWY-5666|MetaCyc: PWY-5723|MetaCyc: PWY-5751|MetaCyc: PWY-5782|MetaCyc: PWY-5818|MetaCyc: PWY-5830|Meta…
FGIJAEJN_00165	463	Pfam	PF02779	Transketolase, pyrimidine binding domain	140	314	3.1E-48	T	IPR005475	Transketolase-like, pyrimidine-binding domain	-	MetaCyc: PWY-1121|MetaCyc: PWY-1186|MetaCyc: PWY-1861|MetaCyc: PWY-2541|MetaCyc: PWY-2601|MetaCyc: PWY-3162|MetaCyc: PWY-321|MetaCyc: PWY-3261|MetaCyc: PWY-3722|MetaCyc: PWY-5046|MetaCyc: PWY-5084|MetaCyc: PWY-5101|MetaCyc: PWY-5271|MetaCyc: PWY-5316|MetaCyc: PWY-5392|MetaCyc: PWY-5652|MetaCyc: PWY-5666|MetaCyc: PWY-5723|MetaCyc: PWY-5751|MetaCyc: PWY-5782|MetaCyc: PWY-5818|MetaCyc: PWY-5830|Meta…
FGIJAEJN_00165	463	SUPERFAMILY	SSF51230	Single hybrid motif	1	97	1.44E-28	T	IPR011053	Single hybrid motif	-	MetaCyc: PWY-3385|MetaCyc: PWY-5046|MetaCyc: PWY-5084|MetaCyc: PWY-5113|MetaCyc: PWY-5163|MetaCyc: PWY-5392|MetaCyc: PWY-5703|MetaCyc: PWY-5706|MetaCyc: PWY-5743|MetaCyc: PWY-5744|MetaCyc: PWY-5789|MetaCyc: PWY-5826|MetaCyc: PWY-5870|MetaCyc: PWY-5871|MetaCyc: PWY-5872|MetaCyc: PWY-5873|MetaCyc: PWY-5956|MetaCyc: PWY-5966|MetaCyc: PWY-6055|MetaCyc: PWY-6142|MetaCyc: PWY-6146|MetaCyc: PWY-6262|Met…
FGIJAEJN_00165	463	Gene3D	G3DSA:3.40.50.920	-	329	461	1.0E-45	T	IPR009014	Transketolase C-terminal/Pyruvate-ferredoxin oxidoreductase domain II	GO:0003824	MetaCyc: PWY-1121|MetaCyc: PWY-1186|MetaCyc: PWY-1341|MetaCyc: PWY-1861|MetaCyc: PWY-2541|MetaCyc: PWY-2601|MetaCyc: PWY-3162|MetaCyc: PWY-321|MetaCyc: PWY-3261|MetaCyc: PWY-3722|MetaCyc: PWY-5046|MetaCyc: PWY-5101|MetaCyc: PWY-5104|MetaCyc: PWY-5108|MetaCyc: PWY-5271|MetaCyc: PWY-5316|MetaCyc: PWY-5392|MetaCyc: PWY-5483|MetaCyc: PWY-5493|MetaCyc: PWY-5497|MetaCyc: PWY-5538|MetaCyc: PWY-5600|Meta…
FGIJAEJN_00165	463	FunFam	G3DSA:3.40.50.920:FF:000001	Pyruvate dehydrogenase E1 beta subunit	329	461	6.6E-50	T	-	-
FGIJAEJN_00165	463	CDD	cd06849	lipoyl_domain	3	77	4.38383E-29	T	-	-
FGIJAEJN_00165	463	ProSitePatterns	PS00189	2-oxo acid dehydrogenases acyltransferase component lipoyl binding site.	27	56	-	T	IPR003016	2-oxo acid dehydrogenase, lipoyl-binding site	-	MetaCyc: PWY-5046|MetaCyc: PWY-5084|Reactome: R-BTA-204174|Reactome: R-BTA-389661|Reactome: R-BTA-5362517|Reactome: R-BTA-6783984|Reactome: R-BTA-70268|Reactome: R-BTA-70895|Reactome: R-BTA-9013407|Reactome: R-CEL-389661|Reactome: R-CEL-70895|Reactome: R-CEL-9013407|Reactome: R-DDI-389661|Reactome: R-DDI-6783984|Reactome: R-DDI-71064|Reactome: R-DDI-71403|Reactome: R-DME-389661|Reactome: R-DME-67…
FGIJAEJN_00165	463	FunFam	G3DSA:3.40.50.970:FF:000001	Pyruvate dehydrogenase E1 beta subunit	137	328	3.8E-63	T	-	-
FGIJAEJN_00165	463	Pfam	PF00364	Biotin-requiring enzyme	5	77	1.5E-18	T	IPR000089	Biotin/lipoyl attachment	-	MetaCyc: PWY-3385|MetaCyc: PWY-5046|MetaCyc: PWY-5084|MetaCyc: PWY-5113|MetaCyc: PWY-5163|MetaCyc: PWY-5392|MetaCyc: PWY-5703|MetaCyc: PWY-5706|MetaCyc: PWY-5743|MetaCyc: PWY-5744|MetaCyc: PWY-5789|MetaCyc: PWY-5826|MetaCyc: PWY-5870|MetaCyc: PWY-5871|MetaCyc: PWY-5872|MetaCyc: PWY-5873|MetaCyc: PWY-5956|MetaCyc: PWY-5966|MetaCyc: PWY-6055|MetaCyc: PWY-6142|MetaCyc: PWY-6146|MetaCyc: PWY-6262|Met…
FGIJAEJN_00165	463	SUPERFAMILY	SSF52518	Thiamin diphosphate-binding fold (THDP-binding)	140	329	1.03E-67	T	IPR029061	Thiamin diphosphate-binding fold	-	MetaCyc: PWY-1121|MetaCyc: PWY-1186|MetaCyc: PWY-1281|MetaCyc: PWY-1341|MetaCyc: PWY-1501|MetaCyc: PWY-1861|MetaCyc: PWY-2541|MetaCyc: PWY-2601|MetaCyc: PWY-3162|MetaCyc: PWY-321|MetaCyc: PWY-3261|MetaCyc: PWY-3385|MetaCyc: PWY-3581|MetaCyc: PWY-3722|MetaCyc: PWY-5046|MetaCyc: PWY-5057|MetaCyc: PWY-5076|MetaCyc: PWY-5078|MetaCyc: PWY-5079|MetaCyc: PWY-5081|MetaCyc: PWY-5082|MetaCyc: PWY-5084|Meta…
FGIJAEJN_00165	463	Pfam	PF02780	Transketolase, C-terminal domain	330	452	9.9E-40	T	IPR033248	Transketolase, C-terminal domain	-	MetaCyc: PWY-1121|MetaCyc: PWY-1186|MetaCyc: PWY-1861|MetaCyc: PWY-2541|MetaCyc: PWY-2601|MetaCyc: PWY-3162|MetaCyc: PWY-321|MetaCyc: PWY-3261|MetaCyc: PWY-3722|MetaCyc: PWY-5046|MetaCyc: PWY-5101|MetaCyc: PWY-5271|MetaCyc: PWY-5316|MetaCyc: PWY-5392|MetaCyc: PWY-5652|MetaCyc: PWY-5666|MetaCyc: PWY-5723|MetaCyc: PWY-5751|MetaCyc: PWY-5782|MetaCyc: PWY-5818|MetaCyc: PWY-5830|MetaCyc: PWY-5848|Meta…
FGIJAEJN_00165	463	Gene3D	G3DSA:2.40.50.100	-	2	103	2.3E-33	T	-	-
FGIJAEJN_00165	463	CDD	cd07036	TPP_PYR_E1-PDHc-beta_like	144	310	3.35015E-104	T	-	-
FGIJAEJN_03431	356	Pfam	PF10098	Uncharacterised protein conserved in bacteria (DUF2336)	89	345	2.4E-54	T	IPR019285	Protein of unknown function DUF2336	-	-
FGIJAEJN_03366	756	SUPERFAMILY	SSF141868	EAL domain-like	498	741	1.44E-89	T	IPR035919	EAL domain superfamily	-	-
FGIJAEJN_03366	756	TIGRFAM	TIGR00254	GGDEF: diguanylate cyclase (GGDEF) domain	317	480	1.2E-35	T	IPR000160	GGDEF domain	-	MetaCyc: PWY-6322|MetaCyc: PWY-6626|MetaCyc: PWY-6749|MetaCyc: PWY-6955|MetaCyc: PWY-6998|MetaCyc: PWY-7127|MetaCyc: PWY-7419|MetaCyc: PWY-7529|MetaCyc: PWY-7706|MetaCyc: PWY-7719|MetaCyc: PWY-7735|MetaCyc: PWY-7737|MetaCyc: PWY-7769|MetaCyc: PWY-7888|MetaCyc: PWY-7904|MetaCyc: PWY-8117|MetaCyc: PWY-8179
FGIJAEJN_03366	756	SUPERFAMILY	SSF55073	Nucleotide cyclase	323	484	6.91E-43	T	IPR029787	Nucleotide cyclase	-	MetaCyc: PWY-6167|Reactome: R-BTA-163615|Reactome: R-BTA-170660|Reactome: R-BTA-170670|Reactome: R-BTA-418597|Reactome: R-BTA-445355|Reactome: R-BTA-5578768|Reactome: R-BTA-5610787|Reactome: R-CFA-445355|Reactome: R-DDI-163615|Reactome: R-DDI-170660|Reactome: R-DDI-170670|Reactome: R-DDI-2514859|Reactome: R-DDI-418597|Reactome: R-DDI-5610787|Reactome: R-DME-163615|Reactome: R-DME-170660|Reactome:…
FGIJAEJN_03366	756	SMART	SM00052	duf2_2	492	733	1.5E-114	T	IPR001633	EAL domain	-	MetaCyc: PWY-6545|MetaCyc: PWY-7184|MetaCyc: PWY-7187|MetaCyc: PWY-7206|MetaCyc: PWY-7821
FGIJAEJN_03366	756	Gene3D	G3DSA:3.20.20.450	EAL domain	496	744	2.1E-97	T	IPR035919	EAL domain superfamily	-	-
FGIJAEJN_03366	756	Pfam	PF05228	CHASE4 domain	58	231	2.2E-8	T	IPR007892	CHASE4	-	-
FGIJAEJN_03366	756	SMART	SM00267	duf1_3	300	482	1.5E-54	T	IPR000160	GGDEF domain	-	MetaCyc: PWY-6322|MetaCyc: PWY-6626|MetaCyc: PWY-6749|MetaCyc: PWY-6955|MetaCyc: PWY-6998|MetaCyc: PWY-7127|MetaCyc: PWY-7419|MetaCyc: PWY-7529|MetaCyc: PWY-7706|MetaCyc: PWY-7719|MetaCyc: PWY-7735|MetaCyc: PWY-7737|MetaCyc: PWY-7769|MetaCyc: PWY-7888|MetaCyc: PWY-7904|MetaCyc: PWY-8117|MetaCyc: PWY-8179
FGIJAEJN_03366	756	CDD	cd01948	EAL	498	732	1.99943E-114	T	IPR001633	EAL domain	-	MetaCyc: PWY-6545|MetaCyc: PWY-7184|MetaCyc: PWY-7187|MetaCyc: PWY-7206|MetaCyc: PWY-7821
FGIJAEJN_03366	756	Pfam	PF00563	EAL domain	498	728	7.3E-76	T	IPR001633	EAL domain	-	MetaCyc: PWY-6545|MetaCyc: PWY-7184|MetaCyc: PWY-7187|MetaCyc: PWY-7206|MetaCyc: PWY-7821
FGIJAEJN_03366	756	PANTHER	PTHR44757	DIGUANYLATE CYCLASE DGCP	309	739	1.1E-159	T	-	-
FGIJAEJN_03366	756	CDD	cd01949	GGDEF	319	479	5.52249E-56	T	IPR000160	GGDEF domain	-	MetaCyc: PWY-6322|MetaCyc: PWY-6626|MetaCyc: PWY-6749|MetaCyc: PWY-6955|MetaCyc: PWY-6998|MetaCyc: PWY-7127|MetaCyc: PWY-7419|MetaCyc: PWY-7529|MetaCyc: PWY-7706|MetaCyc: PWY-7719|MetaCyc: PWY-7735|MetaCyc: PWY-7737|MetaCyc: PWY-7769|MetaCyc: PWY-7888|MetaCyc: PWY-7904|MetaCyc: PWY-8117|MetaCyc: PWY-8179
FGIJAEJN_03366	756	ProSiteProfiles	PS50883	EAL domain profile.	493	742	79.704819	T	IPR001633	EAL domain	-	MetaCyc: PWY-6545|MetaCyc: PWY-7184|MetaCyc: PWY-7187|MetaCyc: PWY-7206|MetaCyc: PWY-7821
FGIJAEJN_03366	756	Pfam	PF00990	Diguanylate cyclase, GGDEF domain	318	478	4.7E-42	T	IPR000160	GGDEF domain	-	MetaCyc: PWY-6322|MetaCyc: PWY-6626|MetaCyc: PWY-6749|MetaCyc: PWY-6955|MetaCyc: PWY-6998|MetaCyc: PWY-7127|MetaCyc: PWY-7419|MetaCyc: PWY-7529|MetaCyc: PWY-7706|MetaCyc: PWY-7719|MetaCyc: PWY-7735|MetaCyc: PWY-7737|MetaCyc: PWY-7769|MetaCyc: PWY-7888|MetaCyc: PWY-7904|MetaCyc: PWY-8117|MetaCyc: PWY-8179
FGIJAEJN_03366	756	Gene3D	G3DSA:3.30.70.270	-	315	495	2.2E-52	T	IPR043128	Reverse transcriptase/Diguanylate cyclase domain	-	MetaCyc: PWY-3602|MetaCyc: PWY-361|MetaCyc: PWY-4801|MetaCyc: PWY-4922|MetaCyc: PWY-5048|MetaCyc: PWY-5139|MetaCyc: PWY-5268|MetaCyc: PWY-5284|MetaCyc: PWY-5292|MetaCyc: PWY-5307|MetaCyc: PWY-5313|MetaCyc: PWY-5317|MetaCyc: PWY-5318|MetaCyc: PWY-5353|MetaCyc: PWY-5400|MetaCyc: PWY-5437|MetaCyc: PWY-5473|MetaCyc: PWY-5475|MetaCyc: PWY-5477|MetaCyc: PWY-5660|MetaCyc: PWY-5679|MetaCyc: PWY-5710|Meta…
FGIJAEJN_03366	756	ProSiteProfiles	PS50887	GGDEF domain profile.	351	484	32.716278	T	IPR000160	GGDEF domain	-	MetaCyc: PWY-6322|MetaCyc: PWY-6626|MetaCyc: PWY-6749|MetaCyc: PWY-6955|MetaCyc: PWY-6998|MetaCyc: PWY-7127|MetaCyc: PWY-7419|MetaCyc: PWY-7529|MetaCyc: PWY-7706|MetaCyc: PWY-7719|MetaCyc: PWY-7735|MetaCyc: PWY-7737|MetaCyc: PWY-7769|MetaCyc: PWY-7888|MetaCyc: PWY-7904|MetaCyc: PWY-8117|MetaCyc: PWY-8179
FGIJAEJN_01737	772	PRINTS	PR01435	NADH-plastoquinone oxidoreductase chain 5 signature	353	375	9.0E-5	T	-	-
FGIJAEJN_01737	772	PRINTS	PR01435	NADH-plastoquinone oxidoreductase chain 5 signature	77	97	9.0E-5	T	-	-
FGIJAEJN_01737	772	PRINTS	PR01435	NADH-plastoquinone oxidoreductase chain 5 signature	258	280	9.0E-5	T	-	-
FGIJAEJN_01737	772	Pfam	PF00662	NADH-Ubiquinone oxidoreductase (complex I), chain 5 N-terminus	64	111	3.3E-7	T	IPR001516	NADH-Ubiquinone oxidoreductase (complex I), chain 5 N-terminal	-	MetaCyc: PWY-3781|MetaCyc: PWY-4302|MetaCyc: PWY-5083|MetaCyc: PWY-5207|MetaCyc: PWY-6692|Reactome: R-DME-611105|Reactome: R-DME-6799198|Reactome: R-DRE-611105|Reactome: R-DRE-6799198|Reactome: R-GGA-611105|Reactome: R-GGA-6799198|Reactome: R-HSA-611105|Reactome: R-HSA-6799198|Reactome: R-MMU-611105|Reactome: R-MMU-6799198|Reactome: R-RNO-611105|Reactome: R-RNO-6799198|Reactome: R-SSC-611105|Reac…
FGIJAEJN_01737	772	Pfam	PF00361	Proton-conducting membrane transporter	128	411	5.9E-62	T	IPR001750	NADH:quinone oxidoreductase/Mrp antiporter, membrane subunit	-	MetaCyc: PWY-3781|MetaCyc: PWY-4302|MetaCyc: PWY-5083|MetaCyc: PWY-5207|MetaCyc: PWY-6692|Reactome: R-BTA-611105|Reactome: R-BTA-6799198|Reactome: R-CFA-611105|Reactome: R-CFA-6799198|Reactome: R-DME-611105|Reactome: R-DME-6799198|Reactome: R-DRE-611105|Reactome: R-DRE-6799198|Reactome: R-GGA-611105|Reactome: R-GGA-6799198|Reactome: R-HSA-611105|Reactome: R-HSA-6799198|Reactome: R-MMU-611105|Reac…
FGIJAEJN_01737	772	PRINTS	PR01434	NADH-ubiquinone oxidoreductase chain 5 signature	308	320	5.8E-29	T	-	-
FGIJAEJN_01737	772	PRINTS	PR01434	NADH-ubiquinone oxidoreductase chain 5 signature	218	239	5.8E-29	T	-	-
FGIJAEJN_01737	772	PRINTS	PR01434	NADH-ubiquinone oxidoreductase chain 5 signature	105	125	5.8E-29	T	-	-
FGIJAEJN_01737	772	PRINTS	PR01434	NADH-ubiquinone oxidoreductase chain 5 signature	75	100	5.8E-29	T	-	-
FGIJAEJN_01737	772	PRINTS	PR01434	NADH-ubiquinone oxidoreductase chain 5 signature	240	266	5.8E-29	T	-	-
FGIJAEJN_01737	772	Pfam	PF13244	MBH, subunit D	608	671	4.3E-14	T	IPR025383	MrpA C-terminal/MbhD	-	-
FGIJAEJN_01737	772	Pfam	PF20501	MBH, subunit E	683	768	3.6E-18	T	IPR046806	MrpA C-terminal/MbhE	-	-
FGIJAEJN_01737	772	PANTHER	PTHR43373	NA(+)/H(+) ANTIPORTER SUBUNIT	4	767	2.3E-218	T	-	-
FGIJAEJN_00335	298	CDD	cd00009	AAA	89	204	3.26416E-7	T	-	-
FGIJAEJN_00335	298	SUPERFAMILY	SSF52540	P-loop containing nucleoside triphosphate hydrolases	55	206	5.09E-21	T	IPR027417	P-loop containing nucleoside triphosphate hydrolase	-	MetaCyc: PWY-102|MetaCyc: PWY-1061|MetaCyc: PWY-1187|MetaCyc: PWY-1281|MetaCyc: PWY-1722|MetaCyc: PWY-181|MetaCyc: PWY-1822|MetaCyc: PWY-2083|MetaCyc: PWY-2161|MetaCyc: PWY-2201|MetaCyc: PWY-2681|MetaCyc: PWY-2781|MetaCyc: PWY-2821|MetaCyc: PWY-3542|MetaCyc: PWY-3602|MetaCyc: PWY-361|MetaCyc: PWY-3841|MetaCyc: PWY-3961|MetaCyc: PWY-4021|MetaCyc: PWY-4061|MetaCyc: PWY-4161|MetaCyc: PWY-4202|MetaCy…
FGIJAEJN_00335	298	Gene3D	G3DSA:3.40.50.300	-	68	209	4.3E-9	T	IPR027417	P-loop containing nucleoside triphosphate hydrolase	-	MetaCyc: PWY-102|MetaCyc: PWY-1061|MetaCyc: PWY-1187|MetaCyc: PWY-1281|MetaCyc: PWY-1722|MetaCyc: PWY-181|MetaCyc: PWY-1822|MetaCyc: PWY-2083|MetaCyc: PWY-2161|MetaCyc: PWY-2201|MetaCyc: PWY-2681|MetaCyc: PWY-2781|MetaCyc: PWY-2821|MetaCyc: PWY-3542|MetaCyc: PWY-3602|MetaCyc: PWY-361|MetaCyc: PWY-3841|MetaCyc: PWY-3961|MetaCyc: PWY-4021|MetaCyc: PWY-4061|MetaCyc: PWY-4161|MetaCyc: PWY-4202|MetaCy…
FGIJAEJN_00335	298	PANTHER	PTHR42935	SLR0930 PROTEIN	43	292	2.9E-70	T	-	-
FGIJAEJN_00335	298	Pfam	PF05673	Protein of unknown function (DUF815)	45	292	8.0E-105	T	IPR008533	Domain of unknown function DUF815	-	-
FGIJAEJN_00352	260	SUPERFAMILY	SSF56219	DNase I-like	1	258	2.49E-85	T	IPR036691	Endonuclease/exonuclease/phosphatase superfamily	-	MetaCyc: PWY-4702|MetaCyc: PWY-5083|MetaCyc: PWY-5491|MetaCyc: PWY-5978|MetaCyc: PWY-6129|MetaCyc: PWY-6148|MetaCyc: PWY-6352|MetaCyc: PWY-6362|MetaCyc: PWY-6363|MetaCyc: PWY-6364|MetaCyc: PWY-6365|MetaCyc: PWY-6366|MetaCyc: PWY-6368|MetaCyc: PWY-6456|MetaCyc: PWY-6575|MetaCyc: PWY-6627|MetaCyc: PWY-6686|MetaCyc: PWY-6689|MetaCyc: PWY-6720|MetaCyc: PWY-6724|MetaCyc: PWY-6955|MetaCyc: PWY-6990|Met…
FGIJAEJN_00352	260	TIGRFAM	TIGR00195	exoDNase_III: exodeoxyribonuclease III	1	258	6.1E-75	T	-	-
FGIJAEJN_00352	260	Pfam	PF03372	Endonuclease/Exonuclease/phosphatase family	4	251	1.2E-23	T	IPR005135	Endonuclease/exonuclease/phosphatase	GO:0003824	MetaCyc: PWY-4702|MetaCyc: PWY-5083|MetaCyc: PWY-5491|MetaCyc: PWY-5978|MetaCyc: PWY-6129|MetaCyc: PWY-6148|MetaCyc: PWY-6352|MetaCyc: PWY-6362|MetaCyc: PWY-6363|MetaCyc: PWY-6364|MetaCyc: PWY-6365|MetaCyc: PWY-6366|MetaCyc: PWY-6368|MetaCyc: PWY-6456|MetaCyc: PWY-6575|MetaCyc: PWY-6627|MetaCyc: PWY-6686|MetaCyc: PWY-6689|MetaCyc: PWY-6720|MetaCyc: PWY-6724|MetaCyc: PWY-6955|MetaCyc: PWY-6990|Met…
FGIJAEJN_00352	260	PANTHER	PTHR43250	-	1	259	1.9E-99	T	IPR037493	Exodeoxyribonuclease III-like	GO:0006281|GO:0008853	-
FGIJAEJN_00352	260	CDD	cd09086	ExoIII-like_AP-endo	1	258	6.75148E-146	T	IPR037493	Exodeoxyribonuclease III-like	GO:0006281|GO:0008853	-
FGIJAEJN_00352	260	ProSitePatterns	PS00728	AP endonucleases family 1 signature 3.	215	226	-	T	IPR020848	AP endonuclease 1, conserved site	GO:0003677|GO:0004519|GO:0006281	Reactome: R-DDI-110357|Reactome: R-DDI-110362|Reactome: R-DDI-110373|Reactome: R-DDI-73930|Reactome: R-DDI-73933|Reactome: R-DME-110357|Reactome: R-DME-110373|Reactome: R-DME-5651801|Reactome: R-DME-73933|Reactome: R-DRE-110357|Reactome: R-DRE-110362|Reactome: R-DRE-110373|Reactome: R-DRE-5651801|Reactome: R-DRE-73930|Reactome: R-DRE-73933|Reactome: R-HSA-110357|Reactome: R-HSA-110362|Reactome: R…
FGIJAEJN_00352	260	ProSiteProfiles	PS51435	AP endonucleases family 1 profile.	1	260	34.709782	T	IPR004808	AP endonuclease 1	GO:0004518|GO:0006281	Reactome: R-DDI-110357|Reactome: R-DDI-110362|Reactome: R-DDI-110373|Reactome: R-DDI-73930|Reactome: R-DDI-73933|Reactome: R-DME-110357|Reactome: R-DME-110373|Reactome: R-DME-5651801|Reactome: R-DME-73933|Reactome: R-DRE-110357|Reactome: R-DRE-110362|Reactome: R-DRE-110373|Reactome: R-DRE-5651801|Reactome: R-DRE-73930|Reactome: R-DRE-73933|Reactome: R-HSA-110357|Reactome: R-HSA-110362|Reactome: R…
FGIJAEJN_00352	260	Gene3D	G3DSA:3.60.10.10	Endonuclease/exonuclease/phosphatase	1	259	1.9E-73	T	IPR036691	Endonuclease/exonuclease/phosphatase superfamily	-	MetaCyc: PWY-4702|MetaCyc: PWY-5083|MetaCyc: PWY-5491|MetaCyc: PWY-5978|MetaCyc: PWY-6129|MetaCyc: PWY-6148|MetaCyc: PWY-6352|MetaCyc: PWY-6362|MetaCyc: PWY-6363|MetaCyc: PWY-6364|MetaCyc: PWY-6365|MetaCyc: PWY-6366|MetaCyc: PWY-6368|MetaCyc: PWY-6456|MetaCyc: PWY-6575|MetaCyc: PWY-6627|MetaCyc: PWY-6686|MetaCyc: PWY-6689|MetaCyc: PWY-6720|MetaCyc: PWY-6724|MetaCyc: PWY-6955|MetaCyc: PWY-6990|Met…
FGIJAEJN_00352	260	TIGRFAM	TIGR00633	xth: exodeoxyribonuclease III (xth)	1	258	3.3E-72	T	IPR004808	AP endonuclease 1	GO:0004518|GO:0006281	Reactome: R-DDI-110357|Reactome: R-DDI-110362|Reactome: R-DDI-110373|Reactome: R-DDI-73930|Reactome: R-DDI-73933|Reactome: R-DME-110357|Reactome: R-DME-110373|Reactome: R-DME-5651801|Reactome: R-DME-73933|Reactome: R-DRE-110357|Reactome: R-DRE-110362|Reactome: R-DRE-110373|Reactome: R-DRE-5651801|Reactome: R-DRE-73930|Reactome: R-DRE-73933|Reactome: R-HSA-110357|Reactome: R-HSA-110362|Reactome: R…
FGIJAEJN_02761	659	PANTHER	PTHR32089	METHYL-ACCEPTING CHEMOTAXIS PROTEIN MCPB	151	652	5.4E-82	T	-	-
FGIJAEJN_02761	659	Pfam	PF00015	Methyl-accepting chemotaxis protein (MCP) signalling domain	462	624	6.5E-34	T	IPR004089	Methyl-accepting chemotaxis protein (MCP) signalling domain	GO:0007165|GO:0016020	-
FGIJAEJN_02761	659	ProSiteProfiles	PS50111	Bacterial chemotaxis sensory transducers domain profile.	403	639	36.802898	T	IPR004089	Methyl-accepting chemotaxis protein (MCP) signalling domain	GO:0007165|GO:0016020	-
FGIJAEJN_02761	659	Coils	Coil	Coil	86	106	-	T	-	-
FGIJAEJN_02761	659	Gene3D	G3DSA:1.10.287.950	-	373	657	2.6E-53	T	-	-
FGIJAEJN_02761	659	Pfam	PF00672	HAMP domain	306	355	7.4E-8	T	IPR003660	HAMP domain	GO:0007165|GO:0016020	MetaCyc: PWY-4702|MetaCyc: PWY-5491|MetaCyc: PWY-5978|MetaCyc: PWY-6129|MetaCyc: PWY-6148|MetaCyc: PWY-6352|MetaCyc: PWY-6365|MetaCyc: PWY-6366|MetaCyc: PWY-6368|MetaCyc: PWY-6456|MetaCyc: PWY-6575|MetaCyc: PWY-6627|MetaCyc: PWY-6686|MetaCyc: PWY-6689|MetaCyc: PWY-6720|MetaCyc: PWY-6724|MetaCyc: PWY-6955|MetaCyc: PWY-6990|MetaCyc: PWY-6991|MetaCyc: PWY-7018|MetaCyc: PWY-7119|MetaCyc: PWY-7321|Met…
FGIJAEJN_02761	659	Gene3D	G3DSA:6.10.340.10	-	271	365	3.4E-16	T	-	-
FGIJAEJN_02761	659	SMART	SM00304	HAMP_11	531	587	68.0	T	IPR003660	HAMP domain	GO:0007165|GO:0016020	MetaCyc: PWY-4702|MetaCyc: PWY-5491|MetaCyc: PWY-5978|MetaCyc: PWY-6129|MetaCyc: PWY-6148|MetaCyc: PWY-6352|MetaCyc: PWY-6365|MetaCyc: PWY-6366|MetaCyc: PWY-6368|MetaCyc: PWY-6456|MetaCyc: PWY-6575|MetaCyc: PWY-6627|MetaCyc: PWY-6686|MetaCyc: PWY-6689|MetaCyc: PWY-6720|MetaCyc: PWY-6724|MetaCyc: PWY-6955|MetaCyc: PWY-6990|MetaCyc: PWY-6991|MetaCyc: PWY-7018|MetaCyc: PWY-7119|MetaCyc: PWY-7321|Met…
FGIJAEJN_02761	659	SMART	SM00304	HAMP_11	309	362	4.7E-7	T	IPR003660	HAMP domain	GO:0007165|GO:0016020	MetaCyc: PWY-4702|MetaCyc: PWY-5491|MetaCyc: PWY-5978|MetaCyc: PWY-6129|MetaCyc: PWY-6148|MetaCyc: PWY-6352|MetaCyc: PWY-6365|MetaCyc: PWY-6366|MetaCyc: PWY-6368|MetaCyc: PWY-6456|MetaCyc: PWY-6575|MetaCyc: PWY-6627|MetaCyc: PWY-6686|MetaCyc: PWY-6689|MetaCyc: PWY-6720|MetaCyc: PWY-6724|MetaCyc: PWY-6955|MetaCyc: PWY-6990|MetaCyc: PWY-6991|MetaCyc: PWY-7018|MetaCyc: PWY-7119|MetaCyc: PWY-7321|Met…
FGIJAEJN_02761	659	SUPERFAMILY	SSF158472	HAMP domain-like	309	357	8.76E-9	T	-	-
FGIJAEJN_02761	659	ProSiteProfiles	PS50885	HAMP domain profile.	309	362	9.06538	T	IPR003660	HAMP domain	GO:0007165|GO:0016020	MetaCyc: PWY-4702|MetaCyc: PWY-5491|MetaCyc: PWY-5978|MetaCyc: PWY-6129|MetaCyc: PWY-6148|MetaCyc: PWY-6352|MetaCyc: PWY-6365|MetaCyc: PWY-6366|MetaCyc: PWY-6368|MetaCyc: PWY-6456|MetaCyc: PWY-6575|MetaCyc: PWY-6627|MetaCyc: PWY-6686|MetaCyc: PWY-6689|MetaCyc: PWY-6720|MetaCyc: PWY-6724|MetaCyc: PWY-6955|MetaCyc: PWY-6990|MetaCyc: PWY-6991|MetaCyc: PWY-7018|MetaCyc: PWY-7119|MetaCyc: PWY-7321|Met…
FGIJAEJN_02761	659	SMART	SM00283	MA_2	399	653	5.5E-49	T	IPR004089	Methyl-accepting chemotaxis protein (MCP) signalling domain	GO:0007165|GO:0016020	-
FGIJAEJN_02761	659	SUPERFAMILY	SSF58104	Methyl-accepting chemotaxis protein (MCP) signaling domain	405	652	1.2E-57	T	-	-
FGIJAEJN_02761	659	SMART	SM01358	HBM_sequencesselection_2	50	286	1.6E-23	T	IPR032255	Helical bimodular sensor domain	-	-
FGIJAEJN_02761	659	ProSiteProfiles	PS50192	t-SNARE coiled-coil homology domain profile.	555	617	9.158067	T	IPR000727	Target SNARE coiled-coil homology domain	-	Reactome: R-BTA-181429|Reactome: R-BTA-181430|Reactome: R-BTA-204005|Reactome: R-BTA-210500|Reactome: R-BTA-212676|Reactome: R-BTA-264642|Reactome: R-BTA-449836|Reactome: R-BTA-5682910|Reactome: R-BTA-5694530|Reactome: R-BTA-6798695|Reactome: R-BTA-6807878|Reactome: R-BTA-6811438|Reactome: R-BTA-888590|Reactome: R-BTA-8980692|Reactome: R-BTA-9013106|Reactome: R-BTA-9013408|Reactome: R-BTA-9609523…
FGIJAEJN_00863	215	Gene3D	G3DSA:3.40.50.1820	alpha/beta hydrolase	3	213	1.4E-23	T	IPR029058	Alpha/Beta hydrolase fold	-	MetaCyc: PWY-1061|MetaCyc: PWY-1121|MetaCyc: PWY-1186|MetaCyc: PWY-1801|MetaCyc: PWY-181|MetaCyc: PWY-1822|MetaCyc: PWY-1901|MetaCyc: PWY-1921|MetaCyc: PWY-1961|MetaCyc: PWY-1981|MetaCyc: PWY-2002|MetaCyc: PWY-2021|MetaCyc: PWY-2055|MetaCyc: PWY-2083|MetaCyc: PWY-2321|MetaCyc: PWY-2541|MetaCyc: PWY-2601|MetaCyc: PWY-2881|MetaCyc: PWY-2901|MetaCyc: PWY-2902|MetaCyc: PWY-3162|MetaCyc: PWY-321|MetaC…
FGIJAEJN_00863	215	PANTHER	PTHR13136	TESTIS DEVELOPMENT PROTEIN PRTD	17	213	2.7E-24	T	IPR026555	KAT8 regulatory NSL complex subunit 3/Testis-expressed sequence 30 protein	-	Reactome: R-HSA-3214847|Reactome: R-MMU-3214847|Reactome: R-RNO-3214847
FGIJAEJN_00863	215	Pfam	PF20408	Alpha/beta hydrolase domain	14	209	3.7E-68	T	IPR046879	KANL3/Tex30, alpha/beta hydrolase-like domain	-	Reactome: R-HSA-3214847|Reactome: R-MMU-3214847|Reactome: R-RNO-3214847
FGIJAEJN_00863	215	SUPERFAMILY	SSF53474	alpha/beta-Hydrolases	5	211	1.37E-25	T	IPR029058	Alpha/Beta hydrolase fold	-	MetaCyc: PWY-1061|MetaCyc: PWY-1121|MetaCyc: PWY-1186|MetaCyc: PWY-1801|MetaCyc: PWY-181|MetaCyc: PWY-1822|MetaCyc: PWY-1901|MetaCyc: PWY-1921|MetaCyc: PWY-1961|MetaCyc: PWY-1981|MetaCyc: PWY-2002|MetaCyc: PWY-2021|MetaCyc: PWY-2055|MetaCyc: PWY-2083|MetaCyc: PWY-2321|MetaCyc: PWY-2541|MetaCyc: PWY-2601|MetaCyc: PWY-2881|MetaCyc: PWY-2901|MetaCyc: PWY-2902|MetaCyc: PWY-3162|MetaCyc: PWY-321|MetaC…
FGIJAEJN_02545	122	Pfam	PF00072	Response regulator receiver domain	7	116	4.0E-22	T	IPR001789	Signal transduction response regulator, receiver domain	GO:0000160	MetaCyc: PWY-4702|MetaCyc: PWY-5491|MetaCyc: PWY-5978|MetaCyc: PWY-6129|MetaCyc: PWY-6148|MetaCyc: PWY-6352|MetaCyc: PWY-6365|MetaCyc: PWY-6366|MetaCyc: PWY-6368|MetaCyc: PWY-6456|MetaCyc: PWY-6575|MetaCyc: PWY-6627|MetaCyc: PWY-6686|MetaCyc: PWY-6689|MetaCyc: PWY-6720|MetaCyc: PWY-6724|MetaCyc: PWY-6955|MetaCyc: PWY-6990|MetaCyc: PWY-6991|MetaCyc: PWY-7018|MetaCyc: PWY-7119|MetaCyc: PWY-7321|Met…
FGIJAEJN_02545	122	SMART	SM00448	REC_2	5	116	2.0E-20	T	IPR001789	Signal transduction response regulator, receiver domain	GO:0000160	MetaCyc: PWY-4702|MetaCyc: PWY-5491|MetaCyc: PWY-5978|MetaCyc: PWY-6129|MetaCyc: PWY-6148|MetaCyc: PWY-6352|MetaCyc: PWY-6365|MetaCyc: PWY-6366|MetaCyc: PWY-6368|MetaCyc: PWY-6456|MetaCyc: PWY-6575|MetaCyc: PWY-6627|MetaCyc: PWY-6686|MetaCyc: PWY-6689|MetaCyc: PWY-6720|MetaCyc: PWY-6724|MetaCyc: PWY-6955|MetaCyc: PWY-6990|MetaCyc: PWY-6991|MetaCyc: PWY-7018|MetaCyc: PWY-7119|MetaCyc: PWY-7321|Met…
FGIJAEJN_02545	122	SUPERFAMILY	SSF52172	CheY-like	4	121	2.42E-31	T	IPR011006	CheY-like superfamily	-	MetaCyc: PWY-46|MetaCyc: PWY-4702|MetaCyc: PWY-5491|MetaCyc: PWY-5978|MetaCyc: PWY-6129|MetaCyc: PWY-6148|MetaCyc: PWY-6352|MetaCyc: PWY-6365|MetaCyc: PWY-6366|MetaCyc: PWY-6368|MetaCyc: PWY-6456|MetaCyc: PWY-6575|MetaCyc: PWY-6627|MetaCyc: PWY-6686|MetaCyc: PWY-6689|MetaCyc: PWY-6720|MetaCyc: PWY-6724|MetaCyc: PWY-6955|MetaCyc: PWY-6990|MetaCyc: PWY-6991|MetaCyc: PWY-7018|MetaCyc: PWY-7119|MetaC…
FGIJAEJN_02545	122	Gene3D	G3DSA:3.40.50.2300	-	3	122	4.0E-31	T	-	-
FGIJAEJN_02545	122	ProSiteProfiles	PS50110	Response regulatory domain profile.	6	120	31.088999	T	IPR001789	Signal transduction response regulator, receiver domain	GO:0000160	MetaCyc: PWY-4702|MetaCyc: PWY-5491|MetaCyc: PWY-5978|MetaCyc: PWY-6129|MetaCyc: PWY-6148|MetaCyc: PWY-6352|MetaCyc: PWY-6365|MetaCyc: PWY-6366|MetaCyc: PWY-6368|MetaCyc: PWY-6456|MetaCyc: PWY-6575|MetaCyc: PWY-6627|MetaCyc: PWY-6686|MetaCyc: PWY-6689|MetaCyc: PWY-6720|MetaCyc: PWY-6724|MetaCyc: PWY-6955|MetaCyc: PWY-6990|MetaCyc: PWY-6991|MetaCyc: PWY-7018|MetaCyc: PWY-7119|MetaCyc: PWY-7321|Met…
FGIJAEJN_02545	122	PANTHER	PTHR44591	STRESS RESPONSE REGULATOR PROTEIN 1	4	121	5.0E-24	T	-	-
FGIJAEJN_00594	258	SUPERFAMILY	SSF53448	Nucleotide-diphospho-sugar transferases	7	150	1.31E-25	T	IPR029044	Nucleotide-diphospho-sugar transferases	-	MetaCyc: PWY-1001|MetaCyc: PWY-1061|MetaCyc: PWY-1269|MetaCyc: PWY-1901|MetaCyc: PWY-1961|MetaCyc: PWY-1981|MetaCyc: PWY-2021|MetaCyc: PWY-2881|MetaCyc: PWY-2901|MetaCyc: PWY-2902|MetaCyc: PWY-3801|MetaCyc: PWY-3861|MetaCyc: PWY-3881|MetaCyc: PWY-4421|MetaCyc: PWY-5067|MetaCyc: PWY-5094|MetaCyc: PWY-5105|MetaCyc: PWY-5129|MetaCyc: PWY-5139|MetaCyc: PWY-5160|MetaCyc: PWY-5161|MetaCyc: PWY-5198|Met…
FGIJAEJN_00594	258	Gene3D	G3DSA:3.90.550.10	Spore Coat Polysaccharide Biosynthesis Protein SpsA; Chain A	2	142	1.3E-23	T	IPR029044	Nucleotide-diphospho-sugar transferases	-	MetaCyc: PWY-1001|MetaCyc: PWY-1061|MetaCyc: PWY-1269|MetaCyc: PWY-1901|MetaCyc: PWY-1961|MetaCyc: PWY-1981|MetaCyc: PWY-2021|MetaCyc: PWY-2881|MetaCyc: PWY-2901|MetaCyc: PWY-2902|MetaCyc: PWY-3801|MetaCyc: PWY-3861|MetaCyc: PWY-3881|MetaCyc: PWY-4421|MetaCyc: PWY-5067|MetaCyc: PWY-5094|MetaCyc: PWY-5105|MetaCyc: PWY-5129|MetaCyc: PWY-5139|MetaCyc: PWY-5160|MetaCyc: PWY-5161|MetaCyc: PWY-5198|Met…
FGIJAEJN_00594	258	PANTHER	PTHR43630	POLY-BETA-1,6-N-ACETYL-D-GLUCOSAMINE SYNTHASE	2	112	7.1E-26	T	-	-
FGIJAEJN_00594	258	CDD	cd02511	Beta4Glucosyltransferase	7	236	2.69636E-63	T	-	-
FGIJAEJN_00594	258	Pfam	PF00535	Glycosyl transferase family 2	9	142	4.2E-20	T	IPR001173	Glycosyltransferase 2-like	-	MetaCyc: PWY-1001|MetaCyc: PWY-1901|MetaCyc: PWY-1961|MetaCyc: PWY-1981|MetaCyc: PWY-2021|MetaCyc: PWY-2881|MetaCyc: PWY-2901|MetaCyc: PWY-2902|MetaCyc: PWY-4421|MetaCyc: PWY-5094|MetaCyc: PWY-5105|MetaCyc: PWY-5129|MetaCyc: PWY-5139|MetaCyc: PWY-5160|MetaCyc: PWY-5161|MetaCyc: PWY-5268|MetaCyc: PWY-5284|MetaCyc: PWY-5286|MetaCyc: PWY-5310|MetaCyc: PWY-5312|MetaCyc: PWY-5313|MetaCyc: PWY-5317|Met…
FGIJAEJN_00924	348	Pfam	PF00107	Zinc-binding dehydrogenase	181	305	1.1E-20	T	IPR013149	Alcohol dehydrogenase-like, C-terminal	-	MetaCyc: PWY-0|MetaCyc: PWY-1121|MetaCyc: PWY-1186|MetaCyc: PWY-1801|MetaCyc: PWY-1921|MetaCyc: PWY-2181|MetaCyc: PWY-2229|MetaCyc: PWY-2261|MetaCyc: PWY-2467|MetaCyc: PWY-2501|MetaCyc: PWY-2541|MetaCyc: PWY-2582|MetaCyc: PWY-2601|MetaCyc: PWY-2681|MetaCyc: PWY-2724|MetaCyc: PWY-3061|MetaCyc: PWY-3121|MetaCyc: PWY-3162|MetaCyc: PWY-321|MetaCyc: PWY-3261|MetaCyc: PWY-3602|MetaCyc: PWY-361|MetaCyc:…
FGIJAEJN_00924	348	SMART	SM00829	PKS_ER_names_mod	10	343	1.9E-5	T	IPR020843	Polyketide synthase, enoylreductase domain	GO:0016491	MetaCyc: PWY-0|MetaCyc: PWY-1121|MetaCyc: PWY-1186|MetaCyc: PWY-1801|MetaCyc: PWY-1921|MetaCyc: PWY-2181|MetaCyc: PWY-2229|MetaCyc: PWY-2261|MetaCyc: PWY-2467|MetaCyc: PWY-2501|MetaCyc: PWY-2541|MetaCyc: PWY-2582|MetaCyc: PWY-2601|MetaCyc: PWY-2681|MetaCyc: PWY-2724|MetaCyc: PWY-3061|MetaCyc: PWY-3162|MetaCyc: PWY-321|MetaCyc: PWY-3261|MetaCyc: PWY-3602|MetaCyc: PWY-361|MetaCyc: PWY-3722|MetaCyc:…
FGIJAEJN_00924	348	CDD	cd08232	idonate-5-DH	6	345	7.94579E-176	T	-	-
FGIJAEJN_00924	348	Gene3D	G3DSA:3.90.180.10	-	12	330	2.0E-102	T	-	-
FGIJAEJN_00924	348	SUPERFAMILY	SSF50129	GroES-like	4	180	2.13E-48	T	IPR011032	GroES-like superfamily	-	MetaCyc: PWY-0|MetaCyc: PWY-1121|MetaCyc: PWY-1186|MetaCyc: PWY-1801|MetaCyc: PWY-1921|MetaCyc: PWY-2181|MetaCyc: PWY-2221|MetaCyc: PWY-2229|MetaCyc: PWY-2261|MetaCyc: PWY-2467|MetaCyc: PWY-2501|MetaCyc: PWY-2541|MetaCyc: PWY-2582|MetaCyc: PWY-2601|MetaCyc: PWY-2681|MetaCyc: PWY-2724|MetaCyc: PWY-3061|MetaCyc: PWY-3121|MetaCyc: PWY-3162|MetaCyc: PWY-321|MetaCyc: PWY-3261|MetaCyc: PWY-3602|MetaCyc…
FGIJAEJN_00924	348	ProSitePatterns	PS00059	Zinc-containing alcohol dehydrogenases signature.	63	77	-	T	IPR002328	Alcohol dehydrogenase, zinc-type, conserved site	GO:0008270|GO:0016491	MetaCyc: PWY-0|MetaCyc: PWY-1121|MetaCyc: PWY-1186|MetaCyc: PWY-1801|MetaCyc: PWY-2181|MetaCyc: PWY-2229|MetaCyc: PWY-2467|MetaCyc: PWY-2501|MetaCyc: PWY-2541|MetaCyc: PWY-2582|MetaCyc: PWY-2601|MetaCyc: PWY-2681|MetaCyc: PWY-2724|MetaCyc: PWY-3162|MetaCyc: PWY-321|MetaCyc: PWY-3261|MetaCyc: PWY-3602|MetaCyc: PWY-361|MetaCyc: PWY-3722|MetaCyc: PWY-3861|MetaCyc: PWY-4101|MetaCyc: PWY-4801|MetaCyc:…
FGIJAEJN_00924	348	PANTHER	PTHR43161	SORBITOL DEHYDROGENASE	6	344	1.0E-93	T	-	-
FGIJAEJN_00924	348	Pfam	PF08240	Alcohol dehydrogenase GroES-like domain	26	138	5.1E-29	T	IPR013154	Alcohol dehydrogenase, N-terminal	-	MetaCyc: PWY-0|MetaCyc: PWY-1121|MetaCyc: PWY-1186|MetaCyc: PWY-1801|MetaCyc: PWY-2181|MetaCyc: PWY-2221|MetaCyc: PWY-2229|MetaCyc: PWY-2261|MetaCyc: PWY-2467|MetaCyc: PWY-2501|MetaCyc: PWY-2541|MetaCyc: PWY-2582|MetaCyc: PWY-2601|MetaCyc: PWY-2681|MetaCyc: PWY-2724|MetaCyc: PWY-3121|MetaCyc: PWY-3162|MetaCyc: PWY-321|MetaCyc: PWY-3261|MetaCyc: PWY-3602|MetaCyc: PWY-361|MetaCyc: PWY-3722|MetaCyc:…
FGIJAEJN_00924	348	SUPERFAMILY	SSF51735	NAD(P)-binding Rossmann-fold domains	145	311	1.85E-33	T	IPR036291	NAD(P)-binding domain superfamily	-	MetaCyc: PWY-0|MetaCyc: PWY-1042|MetaCyc: PWY-1121|MetaCyc: PWY-1186|MetaCyc: PWY-1361|MetaCyc: PWY-1622|MetaCyc: PWY-1722|MetaCyc: PWY-1723|MetaCyc: PWY-1801|MetaCyc: PWY-181|MetaCyc: PWY-1881|MetaCyc: PWY-1921|MetaCyc: PWY-2161|MetaCyc: PWY-2181|MetaCyc: PWY-2201|MetaCyc: PWY-2221|MetaCyc: PWY-2229|MetaCyc: PWY-2261|MetaCyc: PWY-2301|MetaCyc: PWY-241|MetaCyc: PWY-2463|MetaCyc: PWY-2464|MetaCyc:…
FGIJAEJN_00924	348	ProSiteProfiles	PS50890	PUA domain profile.	324	346	8.593458	T	-	-
FGIJAEJN_00924	348	Gene3D	G3DSA:3.40.50.720	-	158	292	2.0E-102	T	-	-
FGIJAEJN_00879	384	Pfam	PF00753	Metallo-beta-lactamase superfamily	61	199	1.1E-5	T	IPR001279	Metallo-beta-lactamase	-	MetaCyc: PWY-1121|MetaCyc: PWY-1921|MetaCyc: PWY-321|MetaCyc: PWY-3602|MetaCyc: PWY-5109|MetaCyc: PWY-5386|MetaCyc: PWY-5499|MetaCyc: PWY-5835|MetaCyc: PWY-5972|MetaCyc: PWY-5996|MetaCyc: PWY-6148|MetaCyc: PWY-6190|MetaCyc: PWY-6322|MetaCyc: PWY-6339|MetaCyc: PWY-6415|MetaCyc: PWY-6558|MetaCyc: PWY-6585|MetaCyc: PWY-6660|MetaCyc: PWY-6733|MetaCyc: PWY-6821|MetaCyc: PWY-6848|MetaCyc: PWY-6917|Meta…
FGIJAEJN_00879	384	Gene3D	G3DSA:3.60.15.10	-	51	237	3.1E-17	T	IPR036866	Ribonuclease Z/Hydroxyacylglutathione hydrolase-like	-	MetaCyc: PWY-1121|MetaCyc: PWY-1921|MetaCyc: PWY-321|MetaCyc: PWY-3602|MetaCyc: PWY-5109|MetaCyc: PWY-5386|MetaCyc: PWY-5499|MetaCyc: PWY-5835|MetaCyc: PWY-5972|MetaCyc: PWY-5996|MetaCyc: PWY-6144|MetaCyc: PWY-6148|MetaCyc: PWY-6190|MetaCyc: PWY-6322|MetaCyc: PWY-6339|MetaCyc: PWY-6415|MetaCyc: PWY-6558|MetaCyc: PWY-6585|MetaCyc: PWY-6660|MetaCyc: PWY-6733|MetaCyc: PWY-6821|MetaCyc: PWY-6848|Meta…
FGIJAEJN_00879	384	PANTHER	PTHR11203	CLEAVAGE AND POLYADENYLATION SPECIFICITY FACTOR FAMILY MEMBER	66	250	1.4E-16	T	-	-
FGIJAEJN_00879	384	SUPERFAMILY	SSF56281	Metallo-hydrolase/oxidoreductase	47	361	1.62E-56	T	IPR036866	Ribonuclease Z/Hydroxyacylglutathione hydrolase-like	-	MetaCyc: PWY-1121|MetaCyc: PWY-1921|MetaCyc: PWY-321|MetaCyc: PWY-3602|MetaCyc: PWY-5109|MetaCyc: PWY-5386|MetaCyc: PWY-5499|MetaCyc: PWY-5835|MetaCyc: PWY-5972|MetaCyc: PWY-5996|MetaCyc: PWY-6144|MetaCyc: PWY-6148|MetaCyc: PWY-6190|MetaCyc: PWY-6322|MetaCyc: PWY-6339|MetaCyc: PWY-6415|MetaCyc: PWY-6558|MetaCyc: PWY-6585|MetaCyc: PWY-6660|MetaCyc: PWY-6733|MetaCyc: PWY-6821|MetaCyc: PWY-6848|Meta…
FGIJAEJN_00879	384	TIGRFAM	TIGR04122	Xnuc_lig_assoc: putative exonuclease, DNA ligase-associated	46	370	3.8E-141	T	IPR026360	Putative exonuclease, DNA ligase-associated	-	-
FGIJAEJN_01078	426	Pfam	PF00171	Aldehyde dehydrogenase family	19	291	6.1E-13	T	IPR015590	Aldehyde dehydrogenase domain	GO:0016491	MetaCyc: PWY-0|MetaCyc: PWY-1042|MetaCyc: PWY-1121|MetaCyc: PWY-1361|MetaCyc: PWY-1501|MetaCyc: PWY-1781|MetaCyc: PWY-2|MetaCyc: PWY-2221|MetaCyc: PWY-2501|MetaCyc: PWY-2724|MetaCyc: PWY-282|MetaCyc: PWY-3|MetaCyc: PWY-3162|MetaCyc: PWY-321|MetaCyc: PWY-3641|MetaCyc: PWY-3722|MetaCyc: PWY-3981|MetaCyc: PWY-5057|MetaCyc: PWY-5076|MetaCyc: PWY-5078|MetaCyc: PWY-5079|MetaCyc: PWY-5082|MetaCyc: PWY-5…
FGIJAEJN_01078	426	CDD	cd07079	ALDH_F18-19_ProA-GPR	16	421	0.0	T	IPR000965	GPR domain	GO:0004350|GO:0006561	MetaCyc: PWY-6922|Reactome: R-CEL-8964539|Reactome: R-HSA-8964539|Reactome: R-MMU-8964539|Reactome: R-SCE-8964539|Reactome: R-SPO-8964539
FGIJAEJN_01078	426	PANTHER	PTHR11063	GLUTAMATE SEMIALDEHYDE DEHYDROGENASE	6	425	1.2E-123	T	-	-
FGIJAEJN_01078	426	ProSitePatterns	PS01223	Gamma-glutamyl phosphate reductase signature.	332	353	-	T	IPR020593	Gamma-glutamyl phosphate reductase GPR, conserved site	GO:0004350|GO:0006561	MetaCyc: PWY-6922|Reactome: R-CEL-8964539|Reactome: R-HSA-8964539|Reactome: R-MMU-8964539|Reactome: R-SCE-8964539|Reactome: R-SPO-8964539
FGIJAEJN_01078	426	TIGRFAM	TIGR00407	proA: glutamate-5-semialdehyde dehydrogenase	21	415	6.2E-133	T	IPR000965	GPR domain	GO:0004350|GO:0006561	MetaCyc: PWY-6922|Reactome: R-CEL-8964539|Reactome: R-HSA-8964539|Reactome: R-MMU-8964539|Reactome: R-SCE-8964539|Reactome: R-SPO-8964539
FGIJAEJN_01078	426	PIRSF	PIRSF000151	GPR	6	426	6.0E-165	T	IPR012134	Glutamate-5-semialdehyde dehydrogenase	GO:0004350|GO:0006561|GO:0050661	MetaCyc: PWY-6922|Reactome: R-SCE-8964539|Reactome: R-SPO-8964539
FGIJAEJN_01078	426	Gene3D	G3DSA:3.40.605.10	Aldehyde Dehydrogenase; Chain A, domain 1	22	423	2.4E-161	T	IPR016162	Aldehyde dehydrogenase, N-terminal	GO:0016491	MetaCyc: PWY-0|MetaCyc: PWY-1042|MetaCyc: PWY-1121|MetaCyc: PWY-1361|MetaCyc: PWY-1501|MetaCyc: PWY-1781|MetaCyc: PWY-2|MetaCyc: PWY-2221|MetaCyc: PWY-2501|MetaCyc: PWY-2724|MetaCyc: PWY-282|MetaCyc: PWY-3|MetaCyc: PWY-3162|MetaCyc: PWY-321|MetaCyc: PWY-3641|MetaCyc: PWY-3722|MetaCyc: PWY-3981|MetaCyc: PWY-5057|MetaCyc: PWY-5076|MetaCyc: PWY-5078|MetaCyc: PWY-5079|MetaCyc: PWY-5082|MetaCyc: PWY-5…
FGIJAEJN_01078	426	Hamap	MF_00412	Gamma-glutamyl phosphate reductase [proA].	13	425	39.707218	T	IPR000965	GPR domain	GO:0004350|GO:0006561	MetaCyc: PWY-6922|Reactome: R-CEL-8964539|Reactome: R-HSA-8964539|Reactome: R-MMU-8964539|Reactome: R-SCE-8964539|Reactome: R-SPO-8964539
FGIJAEJN_01078	426	SUPERFAMILY	SSF53720	ALDH-like	14	425	7.59E-110	T	IPR016161	Aldehyde/histidinol dehydrogenase	GO:0016491	MetaCyc: PWY-0|MetaCyc: PWY-1042|MetaCyc: PWY-1121|MetaCyc: PWY-1361|MetaCyc: PWY-1501|MetaCyc: PWY-1781|MetaCyc: PWY-2|MetaCyc: PWY-2221|MetaCyc: PWY-2501|MetaCyc: PWY-2724|MetaCyc: PWY-282|MetaCyc: PWY-3|MetaCyc: PWY-3162|MetaCyc: PWY-321|MetaCyc: PWY-3641|MetaCyc: PWY-3722|MetaCyc: PWY-3981|MetaCyc: PWY-5057|MetaCyc: PWY-5076|MetaCyc: PWY-5078|MetaCyc: PWY-5079|MetaCyc: PWY-5082|MetaCyc: PWY-5…
FGIJAEJN_01078	426	FunFam	G3DSA:3.40.309.10:FF:000006	Gamma-glutamyl phosphate reductase	235	383	1.6E-50	T	-	-
FGIJAEJN_01078	426	Gene3D	G3DSA:3.40.309.10	Aldehyde Dehydrogenase; Chain A, domain 2	235	383	2.4E-161	T	IPR016163	Aldehyde dehydrogenase, C-terminal	GO:0016620	MetaCyc: PWY-0|MetaCyc: PWY-1042|MetaCyc: PWY-1121|MetaCyc: PWY-1361|MetaCyc: PWY-1501|MetaCyc: PWY-1781|MetaCyc: PWY-2|MetaCyc: PWY-2221|MetaCyc: PWY-2501|MetaCyc: PWY-2724|MetaCyc: PWY-282|MetaCyc: PWY-3|MetaCyc: PWY-3162|MetaCyc: PWY-321|MetaCyc: PWY-3641|MetaCyc: PWY-3722|MetaCyc: PWY-3981|MetaCyc: PWY-5057|MetaCyc: PWY-5076|MetaCyc: PWY-5078|MetaCyc: PWY-5079|MetaCyc: PWY-5082|MetaCyc: PWY-5…
FGIJAEJN_03759	1321	Coils	Coil	Coil	1117	1137	-	T	-	-
FGIJAEJN_03759	1321	Pfam	PF13502	AsmA-like C-terminal region	886	1082	4.3E-22	T	IPR032712	AsmA-like, C-terminal	-	-
FGIJAEJN_03759	1321	Coils	Coil	Coil	1155	1180	-	T	-	-
FGIJAEJN_03759	1321	MobiDBLite	mobidb-lite	consensus disorder prediction	1201	1215	-	T	-	-
FGIJAEJN_03759	1321	MobiDBLite	mobidb-lite	consensus disorder prediction	1157	1304	-	T	-	-
FGIJAEJN_03759	1321	PIRSF	PIRSF034039	UCP034039	3	1285	1.0E-242	T	IPR017023	Uncharacterised conserved protein UCP034039	-	-
FGIJAEJN_03759	1321	Pfam	PF05170	AsmA family	10	181	4.7E-14	T	IPR007844	AsmA	-	-
FGIJAEJN_03759	1321	MobiDBLite	mobidb-lite	consensus disorder prediction	1157	1175	-	T	-	-
FGIJAEJN_03759	1321	PANTHER	PTHR30441	UNCHARACTERIZED	7	829	2.0E-44	T	-	-
FGIJAEJN_03759	1321	Coils	Coil	Coil	1320	1321	-	T	-	-
FGIJAEJN_00712	420	Gene3D	G3DSA:3.90.600.10	-	327	420	1.4E-35	T	IPR037123	Phosphoribosylglycinamide synthetase, C-domain superfamily	GO:0004637|GO:0009113	MetaCyc: PWY-6121|MetaCyc: PWY-6122|MetaCyc: PWY-6277|MetaCyc: PWY-6613|Reactome: R-BTA-73817|Reactome: R-DDI-73817|Reactome: R-DME-73817|Reactome: R-GGA-419140|Reactome: R-HSA-73817|Reactome: R-MMU-73817|Reactome: R-SCE-73817|Reactome: R-SPO-73817
FGIJAEJN_00712	420	SUPERFAMILY	SSF56059	Glutathione synthetase ATP-binding domain-like	102	318	1.7E-58	T	-	-
FGIJAEJN_00712	420	Pfam	PF02844	Phosphoribosylglycinamide synthetase, N domain	1	100	1.8E-36	T	IPR020562	Phosphoribosylglycinamide synthetase, N-terminal	GO:0004637|GO:0009113	MetaCyc: PWY-6121|MetaCyc: PWY-6122|MetaCyc: PWY-6277|MetaCyc: PWY-6613|Reactome: R-BTA-73817|Reactome: R-DDI-73817|Reactome: R-DME-73817|Reactome: R-GGA-419140|Reactome: R-HSA-73817|Reactome: R-MMU-73817|Reactome: R-SCE-73817|Reactome: R-SPO-73817
FGIJAEJN_00712	420	Pfam	PF01071	Phosphoribosylglycinamide synthetase, ATP-grasp (A) domain	101	292	9.7E-76	T	IPR020561	Phosphoribosylglycinamide synthetase, ATP-grasp (A) domain	-	MetaCyc: PWY-6121|MetaCyc: PWY-6122|MetaCyc: PWY-6277|MetaCyc: PWY-6613|MetaCyc: PWY-6840|MetaCyc: PWY-7255|MetaCyc: PWY-8043|Reactome: R-BTA-73817|Reactome: R-DDI-73817|Reactome: R-DME-73817|Reactome: R-GGA-419140|Reactome: R-HSA-73817|Reactome: R-MMU-73817|Reactome: R-SCE-73817|Reactome: R-SPO-73817
FGIJAEJN_00712	420	PANTHER	PTHR43472	PHOSPHORIBOSYLAMINE--GLYCINE LIGASE	1	420	1.9E-181	T	IPR000115	Phosphoribosylglycinamide synthetase	GO:0004637|GO:0009113	MetaCyc: PWY-6121|MetaCyc: PWY-6122|MetaCyc: PWY-6277|MetaCyc: PWY-6613|Reactome: R-BTA-73817|Reactome: R-DDI-73817|Reactome: R-DME-73817|Reactome: R-GGA-419140|Reactome: R-HSA-73817|Reactome: R-MMU-73817|Reactome: R-SCE-73817|Reactome: R-SPO-73817
FGIJAEJN_00712	420	SUPERFAMILY	SSF51246	Rudiment single hybrid motif	325	420	1.05E-30	T	IPR011054	Rudiment single hybrid motif	-	MetaCyc: PWY-5392|MetaCyc: PWY-5703|MetaCyc: PWY-5743|MetaCyc: PWY-5744|MetaCyc: PWY-5789|MetaCyc: PWY-5966|MetaCyc: PWY-6121|MetaCyc: PWY-6122|MetaCyc: PWY-6123|MetaCyc: PWY-6124|MetaCyc: PWY-6142|MetaCyc: PWY-6146|MetaCyc: PWY-6277|MetaCyc: PWY-6613|MetaCyc: PWY-6679|MetaCyc: PWY-6728|MetaCyc: PWY-7234|MetaCyc: PWY-7384|MetaCyc: PWY-8086|MetaCyc: PWYG-321|Reactome: R-BTA-196780|Reactome: R-BTA-…
FGIJAEJN_00712	420	Hamap	MF_00138	Phosphoribosylamine--glycine ligase [purD].	1	420	42.441544	T	IPR000115	Phosphoribosylglycinamide synthetase	GO:0004637|GO:0009113	MetaCyc: PWY-6121|MetaCyc: PWY-6122|MetaCyc: PWY-6277|MetaCyc: PWY-6613|Reactome: R-BTA-73817|Reactome: R-DDI-73817|Reactome: R-DME-73817|Reactome: R-GGA-419140|Reactome: R-HSA-73817|Reactome: R-MMU-73817|Reactome: R-SCE-73817|Reactome: R-SPO-73817
FGIJAEJN_00712	420	ProSitePatterns	PS00184	Phosphoribosylglycinamide synthetase signature.	286	293	-	T	IPR020559	Phosphoribosylglycinamide synthetase, conserved site	GO:0004637|GO:0009113	MetaCyc: PWY-6121|MetaCyc: PWY-6122|MetaCyc: PWY-6277|MetaCyc: PWY-6613|Reactome: R-BTA-73817|Reactome: R-DME-73817|Reactome: R-GGA-419140|Reactome: R-HSA-73817|Reactome: R-MMU-73817|Reactome: R-SCE-73817|Reactome: R-SPO-73817
FGIJAEJN_00712	420	SUPERFAMILY	SSF52440	PreATP-grasp domain	1	101	7.34E-34	T	IPR016185	Pre-ATP-grasp domain superfamily	-	MetaCyc: PWY-3081|MetaCyc: PWY-4121|MetaCyc: PWY-4984|MetaCyc: PWY-5154|MetaCyc: PWY-5392|MetaCyc: PWY-5679|MetaCyc: PWY-5686|MetaCyc: PWY-5703|MetaCyc: PWY-5743|MetaCyc: PWY-5744|MetaCyc: PWY-5789|MetaCyc: PWY-5966|MetaCyc: PWY-6121|MetaCyc: PWY-6122|MetaCyc: PWY-6123|MetaCyc: PWY-6124|MetaCyc: PWY-6142|MetaCyc: PWY-6146|MetaCyc: PWY-6148|MetaCyc: PWY-6277|MetaCyc: PWY-6289|MetaCyc: PWY-6374|Met…
FGIJAEJN_00712	420	TIGRFAM	TIGR00877	purD: phosphoribosylamine--glycine ligase	1	420	3.0E-163	T	IPR000115	Phosphoribosylglycinamide synthetase	GO:0004637|GO:0009113	MetaCyc: PWY-6121|MetaCyc: PWY-6122|MetaCyc: PWY-6277|MetaCyc: PWY-6613|Reactome: R-BTA-73817|Reactome: R-DDI-73817|Reactome: R-DME-73817|Reactome: R-GGA-419140|Reactome: R-HSA-73817|Reactome: R-MMU-73817|Reactome: R-SCE-73817|Reactome: R-SPO-73817
FGIJAEJN_00712	420	Gene3D	G3DSA:3.40.50.20	-	2	93	1.4E-35	T	-	-
FGIJAEJN_00712	420	Gene3D	G3DSA:3.30.470.20	-	188	326	2.6E-56	T	-	-
FGIJAEJN_00712	420	ProSiteProfiles	PS50975	ATP-grasp fold profile.	107	312	40.869331	T	IPR011761	ATP-grasp fold	GO:0005524|GO:0046872	MetaCyc: PWY-1121|MetaCyc: PWY-1622|MetaCyc: PWY-301|MetaCyc: PWY-3081|MetaCyc: PWY-3602|MetaCyc: PWY-361|MetaCyc: PWY-4661|MetaCyc: PWY-4801|MetaCyc: PWY-4922|MetaCyc: PWY-4983|MetaCyc: PWY-4984|MetaCyc: PWY-5|MetaCyc: PWY-5048|MetaCyc: PWY-5136|MetaCyc: PWY-5139|MetaCyc: PWY-5154|MetaCyc: PWY-5254|MetaCyc: PWY-5268|MetaCyc: PWY-5284|MetaCyc: PWY-5292|MetaCyc: PWY-5307|MetaCyc: PWY-5313|MetaCyc:…
FGIJAEJN_00712	420	Gene3D	G3DSA:3.30.1490.20	-	119	187	6.7E-27	T	IPR013815	ATP-grasp fold, subdomain 1	GO:0005524	MetaCyc: PWY-1121|MetaCyc: PWY-1622|MetaCyc: PWY-241|MetaCyc: PWY-301|MetaCyc: PWY-3081|MetaCyc: PWY-3602|MetaCyc: PWY-361|MetaCyc: PWY-4801|MetaCyc: PWY-4922|MetaCyc: PWY-4984|MetaCyc: PWY-5048|MetaCyc: PWY-5136|MetaCyc: PWY-5139|MetaCyc: PWY-5154|MetaCyc: PWY-5268|MetaCyc: PWY-5284|MetaCyc: PWY-5292|MetaCyc: PWY-5307|MetaCyc: PWY-5313|MetaCyc: PWY-5317|MetaCyc: PWY-5318|MetaCyc: PWY-5353|MetaCy…
FGIJAEJN_00712	420	Pfam	PF02843	Phosphoribosylglycinamide synthetase, C domain	327	418	1.5E-30	T	IPR020560	Phosphoribosylglycinamide synthetase, C-domain	GO:0004637|GO:0009113	MetaCyc: PWY-6121|MetaCyc: PWY-6122|MetaCyc: PWY-6277|MetaCyc: PWY-6613|Reactome: R-BTA-73817|Reactome: R-DDI-73817|Reactome: R-DME-73817|Reactome: R-GGA-419140|Reactome: R-HSA-73817|Reactome: R-MMU-73817|Reactome: R-SCE-73817|Reactome: R-SPO-73817
FGIJAEJN_00712	420	SMART	SM01210	GARS_C_2	326	420	1.2E-54	T	IPR020560	Phosphoribosylglycinamide synthetase, C-domain	GO:0004637|GO:0009113	MetaCyc: PWY-6121|MetaCyc: PWY-6122|MetaCyc: PWY-6277|MetaCyc: PWY-6613|Reactome: R-BTA-73817|Reactome: R-DDI-73817|Reactome: R-DME-73817|Reactome: R-GGA-419140|Reactome: R-HSA-73817|Reactome: R-MMU-73817|Reactome: R-SCE-73817|Reactome: R-SPO-73817
FGIJAEJN_00712	420	FunFam	G3DSA:3.40.50.20:FF:000006	Phosphoribosylamine--glycine ligase, chloroplastic	2	93	8.7E-31	T	-	-
FGIJAEJN_00712	420	FunFam	G3DSA:3.90.600.10:FF:000001	Trifunctional purine biosynthetic protein adenosine-3	326	420	9.8E-33	T	-	-
FGIJAEJN_00712	420	SMART	SM01209	GARS_A_3	101	292	2.9E-132	T	-	-
FGIJAEJN_02382	243	PIRSF	PIRSF009120	UCP009120_prtse	1	243	3.2E-105	T	IPR016545	Uncharacterised conserved protein UCP009120, proteasome-type protease, Sll0069	-	-
FGIJAEJN_02382	243	Pfam	PF00227	Proteasome subunit	4	186	2.2E-8	T	IPR001353	Proteasome, subunit alpha/beta	GO:0005839|GO:0051603	MetaCyc: PWY-7884|Reactome: R-BTA-1169091|Reactome: R-BTA-1234176|Reactome: R-BTA-1236978|Reactome: R-BTA-174084|Reactome: R-BTA-174154|Reactome: R-BTA-174178|Reactome: R-BTA-174184|Reactome: R-BTA-187577|Reactome: R-BTA-195253|Reactome: R-BTA-202424|Reactome: R-BTA-2467813|Reactome: R-BTA-2871837|Reactome: R-BTA-349425|Reactome: R-BTA-350562|Reactome: R-BTA-382556|Reactome: R-BTA-450408|Reactome…
FGIJAEJN_02382	243	SUPERFAMILY	SSF56235	N-terminal nucleophile aminohydrolases (Ntn hydrolases)	2	241	1.24E-35	T	IPR029055	Nucleophile aminohydrolases, N-terminal	-	MetaCyc: PWY-1822|MetaCyc: PWY-4041|MetaCyc: PWY-4061|MetaCyc: PWY-4341|MetaCyc: PWY-5381|MetaCyc: PWY-5497|MetaCyc: PWY-5679|MetaCyc: PWY-5737|MetaCyc: PWY-5784|MetaCyc: PWY-5800|MetaCyc: PWY-5826|MetaCyc: PWY-5846|MetaCyc: PWY-6121|MetaCyc: PWY-6122|MetaCyc: PWY-6148|MetaCyc: PWY-6277|MetaCyc: PWY-6289|MetaCyc: PWY-6409|MetaCyc: PWY-6462|MetaCyc: PWY-6463|MetaCyc: PWY-6549|MetaCyc: PWY-6682|Met…
FGIJAEJN_02382	243	CDD	cd03765	proteasome_beta_bacterial	2	239	2.6727E-142	T	-	-
FGIJAEJN_02382	243	Gene3D	G3DSA:3.60.20.10	Glutamine Phosphoribosylpyrophosphate, subunit 1, domain 1	2	218	1.6E-21	T	IPR029055	Nucleophile aminohydrolases, N-terminal	-	MetaCyc: PWY-1822|MetaCyc: PWY-4041|MetaCyc: PWY-4061|MetaCyc: PWY-4341|MetaCyc: PWY-5381|MetaCyc: PWY-5497|MetaCyc: PWY-5679|MetaCyc: PWY-5737|MetaCyc: PWY-5784|MetaCyc: PWY-5800|MetaCyc: PWY-5826|MetaCyc: PWY-5846|MetaCyc: PWY-6121|MetaCyc: PWY-6122|MetaCyc: PWY-6148|MetaCyc: PWY-6277|MetaCyc: PWY-6289|MetaCyc: PWY-6409|MetaCyc: PWY-6462|MetaCyc: PWY-6463|MetaCyc: PWY-6549|MetaCyc: PWY-6682|Met…
FGIJAEJN_02255	308	Coils	Coil	Coil	292	308	-	T	-	-
FGIJAEJN_02255	308	PANTHER	PTHR42747	NITRONATE MONOOXYGENASE-RELATED	7	86	6.7E-75	T	-	-
FGIJAEJN_02255	308	SUPERFAMILY	SSF51412	Inosine monophosphate dehydrogenase (IMPDH)	10	277	5.19E-50	T	-	-
FGIJAEJN_02255	308	FunFam	G3DSA:3.20.20.70:FF:000210	2-nitropropane dioxygenase	8	305	2.1E-127	T	-	-
FGIJAEJN_02255	308	Pfam	PF03060	Nitronate monooxygenase	89	297	2.1E-19	T	IPR004136	Nitronate monooxygenase	GO:0018580	MetaCyc: PWY-2541|MetaCyc: PWY-4381|MetaCyc: PWY-5292|MetaCyc: PWY-5301|MetaCyc: PWY-5305|MetaCyc: PWY-5367|MetaCyc: PWY-5393|MetaCyc: PWY-5469|MetaCyc: PWY-5729|MetaCyc: PWY-5818|MetaCyc: PWY-5956|MetaCyc: PWY-5972|MetaCyc: PWY-5984|MetaCyc: PWY-6032|MetaCyc: PWY-6088|MetaCyc: PWY-6309|MetaCyc: PWY-6332|MetaCyc: PWY-6763|MetaCyc: PWY-6786|MetaCyc: PWY-6799|MetaCyc: PWY-6806|MetaCyc: PWY-6824|Met…
FGIJAEJN_02255	308	Gene3D	G3DSA:3.20.20.70	Aldolase class I	7	308	1.7E-62	T	IPR013785	Aldolase-type TIM barrel	-	MetaCyc: PWY-1042|MetaCyc: PWY-1061|MetaCyc: PWY-1186|MetaCyc: PWY-1269|MetaCyc: PWY-1501|MetaCyc: PWY-1723|MetaCyc: PWY-181|MetaCyc: PWY-1861|MetaCyc: PWY-1921|MetaCyc: PWY-2083|MetaCyc: PWY-2221|MetaCyc: PWY-2229|MetaCyc: PWY-2381|MetaCyc: PWY-2467|MetaCyc: PWY-2541|MetaCyc: PWY-2582|MetaCyc: PWY-2724|MetaCyc: PWY-282|MetaCyc: PWY-2941|MetaCyc: PWY-2942|MetaCyc: PWY-3081|MetaCyc: PWY-3162|MetaC…
FGIJAEJN_02255	308	CDD	cd04730	NPD_like	11	240	1.76383E-66	T	IPR004136	Nitronate monooxygenase	GO:0018580	MetaCyc: PWY-2541|MetaCyc: PWY-4381|MetaCyc: PWY-5292|MetaCyc: PWY-5301|MetaCyc: PWY-5305|MetaCyc: PWY-5367|MetaCyc: PWY-5393|MetaCyc: PWY-5469|MetaCyc: PWY-5729|MetaCyc: PWY-5818|MetaCyc: PWY-5956|MetaCyc: PWY-5972|MetaCyc: PWY-5984|MetaCyc: PWY-6032|MetaCyc: PWY-6088|MetaCyc: PWY-6309|MetaCyc: PWY-6332|MetaCyc: PWY-6763|MetaCyc: PWY-6786|MetaCyc: PWY-6799|MetaCyc: PWY-6806|MetaCyc: PWY-6824|Met…
FGIJAEJN_03945	297	Coils	Coil	Coil	71	91	-	T	-	-
FGIJAEJN_03945	297	Gene3D	G3DSA:3.20.80.10	Regulatory factor, effector binding domain	146	297	1.6E-40	T	IPR011256	Regulatory factor, effector binding domain superfamily	-	Reactome: R-HSA-114608|Reactome: R-HSA-418594|Reactome: R-HSA-444473|Reactome: R-HSA-6798695|Reactome: R-MMU-114608|Reactome: R-MMU-418594|Reactome: R-MMU-425986|Reactome: R-MMU-444473|Reactome: R-MMU-6798695|Reactome: R-XTR-418594|Reactome: R-XTR-444473
FGIJAEJN_03945	297	SMART	SM00871	AraC_E_bind_2	145	297	2.8E-35	T	IPR010499	Bacterial transcription activator, effector binding	-	-
FGIJAEJN_03945	297	SMART	SM00342	aracneu4	33	116	8.0E-21	T	IPR018060	DNA binding HTH domain, AraC-type	GO:0003700|GO:0006355|GO:0043565	MetaCyc: PWY-8280
FGIJAEJN_03945	297	Pfam	PF12833	Helix-turn-helix domain	39	117	2.5E-18	T	IPR018060	DNA binding HTH domain, AraC-type	GO:0003700|GO:0006355|GO:0043565	MetaCyc: PWY-8280
FGIJAEJN_03945	297	SUPERFAMILY	SSF46689	Homeodomain-like	69	119	4.48E-10	T	IPR009057	Homeobox-like domain superfamily	-	MetaCyc: PWY-2722|MetaCyc: PWY-2723|MetaCyc: PWY-3602|MetaCyc: PWY-361|MetaCyc: PWY-4801|MetaCyc: PWY-4922|MetaCyc: PWY-5048|MetaCyc: PWY-5129|MetaCyc: PWY-5139|MetaCyc: PWY-5268|MetaCyc: PWY-5284|MetaCyc: PWY-5292|MetaCyc: PWY-5307|MetaCyc: PWY-5313|MetaCyc: PWY-5317|MetaCyc: PWY-5318|MetaCyc: PWY-5353|MetaCyc: PWY-5400|MetaCyc: PWY-5437|MetaCyc: PWY-5473|MetaCyc: PWY-5475|MetaCyc: PWY-5477|Meta…
FGIJAEJN_03945	297	PANTHER	PTHR40055	TRANSCRIPTIONAL REGULATOR YGIV-RELATED	13	297	7.9E-56	T	-	-
FGIJAEJN_03945	297	ProSitePatterns	PS00041	Bacterial regulatory proteins, araC family signature.	70	112	-	T	IPR018062	HTH domain AraC-type, conserved site	GO:0003700|GO:0006355|GO:0043565	-
FGIJAEJN_03945	297	SUPERFAMILY	SSF46689	Homeodomain-like	17	66	2.51E-7	T	IPR009057	Homeobox-like domain superfamily	-	MetaCyc: PWY-2722|MetaCyc: PWY-2723|MetaCyc: PWY-3602|MetaCyc: PWY-361|MetaCyc: PWY-4801|MetaCyc: PWY-4922|MetaCyc: PWY-5048|MetaCyc: PWY-5129|MetaCyc: PWY-5139|MetaCyc: PWY-5268|MetaCyc: PWY-5284|MetaCyc: PWY-5292|MetaCyc: PWY-5307|MetaCyc: PWY-5313|MetaCyc: PWY-5317|MetaCyc: PWY-5318|MetaCyc: PWY-5353|MetaCyc: PWY-5400|MetaCyc: PWY-5437|MetaCyc: PWY-5473|MetaCyc: PWY-5475|MetaCyc: PWY-5477|Meta…
FGIJAEJN_03945	297	Pfam	PF06445	GyrI-like small molecule binding domain	146	297	8.8E-36	T	IPR029442	GyrI-like small molecule binding domain	-	-
FGIJAEJN_03945	297	Gene3D	G3DSA:1.10.10.60	-	17	125	4.6E-25	T	-	-
FGIJAEJN_03945	297	ProSiteProfiles	PS01124	Bacterial regulatory proteins, araC family DNA-binding domain profile.	20	118	25.169199	T	IPR018060	DNA binding HTH domain, AraC-type	GO:0003700|GO:0006355|GO:0043565	MetaCyc: PWY-8280
FGIJAEJN_03945	297	SUPERFAMILY	SSF55136	Probable bacterial effector-binding domain	146	297	2.2E-34	T	IPR011256	Regulatory factor, effector binding domain superfamily	-	Reactome: R-HSA-114608|Reactome: R-HSA-418594|Reactome: R-HSA-444473|Reactome: R-HSA-6798695|Reactome: R-MMU-114608|Reactome: R-MMU-418594|Reactome: R-MMU-425986|Reactome: R-MMU-444473|Reactome: R-MMU-6798695|Reactome: R-XTR-418594|Reactome: R-XTR-444473
FGIJAEJN_02293	99	Gene3D	G3DSA:3.30.2270.10	-	1	98	2.3E-37	T	IPR038561	Sarcosine oxidase subunit delta superfamily	-	MetaCyc: PWY-3661|MetaCyc: PWY-4722
FGIJAEJN_02293	99	TIGRFAM	TIGR01374	soxD: sarcosine oxidase, delta subunit family	3	87	8.4E-37	T	IPR006279	Sarcosine oxidase, delta subunit, heterotetrameric	GO:0008115|GO:0046653	MetaCyc: PWY-3661|MetaCyc: PWY-4722
FGIJAEJN_02293	99	Pfam	PF04267	Sarcosine oxidase, delta subunit family	3	85	1.3E-34	T	IPR006279	Sarcosine oxidase, delta subunit, heterotetrameric	GO:0008115|GO:0046653	MetaCyc: PWY-3661|MetaCyc: PWY-4722
FGIJAEJN_02899	285	CDD	cd05013	SIS_RpiR	119	255	3.80131E-23	T	IPR035472	RpiR-like, SIS domain	-	MetaCyc: PWY-2722|MetaCyc: PWY-2723|MetaCyc: PWY-5514|MetaCyc: PWY-5661|MetaCyc: PWY-5941|MetaCyc: PWY-621|MetaCyc: PWY-7238|MetaCyc: PWY-7385
FGIJAEJN_02899	285	Gene3D	G3DSA:1.10.10.10	-	1	81	1.7E-18	T	IPR036388	Winged helix-like DNA-binding domain superfamily	-	MetaCyc: PWY-1061|MetaCyc: PWY-1121|MetaCyc: PWY-1186|MetaCyc: PWY-2002|MetaCyc: PWY-2083|MetaCyc: PWY-2181|MetaCyc: PWY-2229|MetaCyc: PWY-2321|MetaCyc: PWY-2467|MetaCyc: PWY-2722|MetaCyc: PWY-2723|MetaCyc: PWY-3385|MetaCyc: PWY-3542|MetaCyc: PWY-3581|MetaCyc: PWY-3602|MetaCyc: PWY-361|MetaCyc: PWY-3901|MetaCyc: PWY-4021|MetaCyc: PWY-4061|MetaCyc: PWY-4161|MetaCyc: PWY-4201|MetaCyc: PWY-4202|Meta…
FGIJAEJN_02899	285	Pfam	PF01418	Helix-turn-helix domain, rpiR family	5	78	3.2E-12	T	IPR000281	Helix-turn-helix protein RpiR	GO:0003700|GO:0006355	MetaCyc: PWY-2722|MetaCyc: PWY-2723|MetaCyc: PWY-5514|MetaCyc: PWY-5661|MetaCyc: PWY-5941|MetaCyc: PWY-621|MetaCyc: PWY-7238|MetaCyc: PWY-7385
FGIJAEJN_02899	285	SUPERFAMILY	SSF46689	Homeodomain-like	5	80	3.23E-16	T	IPR009057	Homeobox-like domain superfamily	-	MetaCyc: PWY-2722|MetaCyc: PWY-2723|MetaCyc: PWY-3602|MetaCyc: PWY-361|MetaCyc: PWY-4801|MetaCyc: PWY-4922|MetaCyc: PWY-5048|MetaCyc: PWY-5129|MetaCyc: PWY-5139|MetaCyc: PWY-5268|MetaCyc: PWY-5284|MetaCyc: PWY-5292|MetaCyc: PWY-5307|MetaCyc: PWY-5313|MetaCyc: PWY-5317|MetaCyc: PWY-5318|MetaCyc: PWY-5353|MetaCyc: PWY-5400|MetaCyc: PWY-5437|MetaCyc: PWY-5473|MetaCyc: PWY-5475|MetaCyc: PWY-5477|Meta…
FGIJAEJN_02899	285	ProSiteProfiles	PS51071	RpiR-type HTH domain profile.	3	79	17.360971	T	IPR000281	Helix-turn-helix protein RpiR	GO:0003700|GO:0006355	MetaCyc: PWY-2722|MetaCyc: PWY-2723|MetaCyc: PWY-5514|MetaCyc: PWY-5661|MetaCyc: PWY-5941|MetaCyc: PWY-621|MetaCyc: PWY-7238|MetaCyc: PWY-7385
FGIJAEJN_02899	285	SUPERFAMILY	SSF53697	SIS domain	103	269	3.44E-18	T	IPR046348	SIS domain superfamily	GO:0097367|GO:1901135	MetaCyc: PWY-1269|MetaCyc: PWY-1861|MetaCyc: PWY-2722|MetaCyc: PWY-2723|MetaCyc: PWY-2942|MetaCyc: PWY-3801|MetaCyc: PWY-3861|MetaCyc: PWY-3881|MetaCyc: PWY-5054|MetaCyc: PWY-5384|MetaCyc: PWY-5514|MetaCyc: PWY-5659|MetaCyc: PWY-5661|MetaCyc: PWY-5941|MetaCyc: PWY-6142|MetaCyc: PWY-621|MetaCyc: PWY-622|MetaCyc: PWY-6478|MetaCyc: PWY-6749|MetaCyc: PWY-6855|MetaCyc: PWY-6906|MetaCyc: PWY-6981|MetaC…
FGIJAEJN_02899	285	PANTHER	PTHR30514	GLUCOKINASE	4	275	2.3E-45	T	-	-
FGIJAEJN_02899	285	Pfam	PF01380	SIS domain	128	253	2.2E-15	T	IPR001347	SIS domain	GO:0097367|GO:1901135	MetaCyc: PWY-1269|MetaCyc: PWY-1861|MetaCyc: PWY-2722|MetaCyc: PWY-2723|MetaCyc: PWY-2942|MetaCyc: PWY-3801|MetaCyc: PWY-3861|MetaCyc: PWY-3881|MetaCyc: PWY-5054|MetaCyc: PWY-5384|MetaCyc: PWY-5514|MetaCyc: PWY-5659|MetaCyc: PWY-5661|MetaCyc: PWY-5941|MetaCyc: PWY-6142|MetaCyc: PWY-621|MetaCyc: PWY-622|MetaCyc: PWY-6478|MetaCyc: PWY-6749|MetaCyc: PWY-6855|MetaCyc: PWY-6906|MetaCyc: PWY-6981|MetaC…
FGIJAEJN_02899	285	Gene3D	G3DSA:3.40.50.10490	-	99	279	8.3E-28	T	-	-
FGIJAEJN_02400	120	CDD	cd00432	Ribosomal_L18_L5e	20	118	7.81365E-35	T	-	-
FGIJAEJN_02400	120	Gene3D	G3DSA:3.30.420.100	-	3	120	4.9E-48	T	-	-
FGIJAEJN_02400	120	PANTHER	PTHR12899	39S RIBOSOMAL PROTEIN L18, MITOCHONDRIAL	7	120	2.7E-31	T	IPR005484	Ribosomal protein L18	GO:0003735|GO:0005840|GO:0006412	Reactome: R-BTA-5389840|Reactome: R-BTA-5419276|Reactome: R-CEL-5389840|Reactome: R-CEL-5419276|Reactome: R-HSA-5368286|Reactome: R-HSA-5389840|Reactome: R-HSA-5419276|Reactome: R-MMU-5389840|Reactome: R-MMU-5419276
FGIJAEJN_02400	120	Pfam	PF00861	Ribosomal L18 of archaea, bacteria, mitoch. and chloroplast	5	120	1.5E-44	T	IPR005484	Ribosomal protein L18	GO:0003735|GO:0005840|GO:0006412	Reactome: R-BTA-5389840|Reactome: R-BTA-5419276|Reactome: R-CEL-5389840|Reactome: R-CEL-5419276|Reactome: R-HSA-5368286|Reactome: R-HSA-5389840|Reactome: R-HSA-5419276|Reactome: R-MMU-5389840|Reactome: R-MMU-5419276
FGIJAEJN_02400	120	TIGRFAM	TIGR00060	L18_bact: ribosomal protein uL18	7	120	1.9E-41	T	IPR004389	Ribosomal protein L18, bacterial-type	GO:0003735|GO:0005840|GO:0006412	-
FGIJAEJN_02400	120	SUPERFAMILY	SSF53137	Translational machinery components	5	118	1.35E-52	T	-	-
FGIJAEJN_02400	120	FunFam	G3DSA:3.30.420.100:FF:000001	50S ribosomal protein L18	2	120	6.6E-45	T	-	-
FGIJAEJN_02400	120	Hamap	MF_01337_B	50S ribosomal protein L18 [rplR].	3	120	29.264639	T	IPR004389	Ribosomal protein L18, bacterial-type	GO:0003735|GO:0005840|GO:0006412	-
FGIJAEJN_00691	403	Gene3D	G3DSA:3.40.640.10	-	68	294	2.3E-125	T	IPR015421	Pyridoxal phosphate-dependent transferase, major domain	GO:0003824	MetaCyc: PWY-102|MetaCyc: PWY-1061|MetaCyc: PWY-1186|MetaCyc: PWY-1187|MetaCyc: PWY-1263|MetaCyc: PWY-1622|MetaCyc: PWY-1781|MetaCyc: PWY-181|MetaCyc: PWY-2083|MetaCyc: PWY-2161|MetaCyc: PWY-2201|MetaCyc: PWY-2821|MetaCyc: PWY-3|MetaCyc: PWY-3041|MetaCyc: PWY-3081|MetaCyc: PWY-3181|MetaCyc: PWY-3341|MetaCyc: PWY-3385|MetaCyc: PWY-3461|MetaCyc: PWY-3462|MetaCyc: PWY-3542|MetaCyc: PWY-3581|MetaCyc:…
FGIJAEJN_00691	403	SUPERFAMILY	SSF53383	PLP-dependent transferases	3	401	5.42E-94	T	IPR015424	Pyridoxal phosphate-dependent transferase	-	MetaCyc: PWY-102|MetaCyc: PWY-1061|MetaCyc: PWY-1186|MetaCyc: PWY-1187|MetaCyc: PWY-1263|MetaCyc: PWY-1622|MetaCyc: PWY-1781|MetaCyc: PWY-181|MetaCyc: PWY-2083|MetaCyc: PWY-2161|MetaCyc: PWY-2201|MetaCyc: PWY-2821|MetaCyc: PWY-3|MetaCyc: PWY-3041|MetaCyc: PWY-3081|MetaCyc: PWY-3181|MetaCyc: PWY-3341|MetaCyc: PWY-3385|MetaCyc: PWY-3461|MetaCyc: PWY-3462|MetaCyc: PWY-3542|MetaCyc: PWY-3581|MetaCyc:…
FGIJAEJN_00691	403	PANTHER	PTHR42790	AMINOTRANSFERASE	2	402	9.9E-100	T	-	-
FGIJAEJN_00691	403	Gene3D	G3DSA:3.90.1150.10	Aspartate Aminotransferase, domain 1	18	400	2.3E-125	T	IPR015422	Pyridoxal phosphate-dependent transferase, small domain	GO:0003824	MetaCyc: PWY-1186|MetaCyc: PWY-1187|MetaCyc: PWY-1263|MetaCyc: PWY-1622|MetaCyc: PWY-1781|MetaCyc: PWY-181|MetaCyc: PWY-2161|MetaCyc: PWY-2201|MetaCyc: PWY-2821|MetaCyc: PWY-3|MetaCyc: PWY-3041|MetaCyc: PWY-3081|MetaCyc: PWY-3181|MetaCyc: PWY-3341|MetaCyc: PWY-3385|MetaCyc: PWY-3461|MetaCyc: PWY-3462|MetaCyc: PWY-3581|MetaCyc: PWY-3602|MetaCyc: PWY-361|MetaCyc: PWY-3661|MetaCyc: PWY-3841|MetaCyc:…
FGIJAEJN_00691	403	CDD	cd00609	AAT_like	33	398	1.25493E-80	T	-	-
FGIJAEJN_00691	403	Pfam	PF00155	Aminotransferase class I and II	64	396	2.1E-28	T	IPR004839	Aminotransferase, class I/classII	GO:0009058|GO:0030170	MetaCyc: PWY-1061|MetaCyc: PWY-1186|MetaCyc: PWY-1187|MetaCyc: PWY-181|MetaCyc: PWY-2083|MetaCyc: PWY-2821|MetaCyc: PWY-3081|MetaCyc: PWY-3385|MetaCyc: PWY-3461|MetaCyc: PWY-3462|MetaCyc: PWY-3542|MetaCyc: PWY-3581|MetaCyc: PWY-3602|MetaCyc: PWY-361|MetaCyc: PWY-4002|MetaCyc: PWY-4021|MetaCyc: PWY-4061|MetaCyc: PWY-4161|MetaCyc: PWY-4202|MetaCyc: PWY-4361|MetaCyc: PWY-4801|MetaCyc: PWY-4922|MetaC…
FGIJAEJN_00822	89	Pfam	PF02609	Exonuclease VII small subunit	19	70	2.2E-19	T	IPR003761	Exonuclease VII, small subunit	GO:0006308|GO:0008855|GO:0009318	-
FGIJAEJN_00822	89	Gene3D	G3DSA:1.10.287.1040	Exonuclease VII, small subunit	13	88	1.1E-20	T	IPR037004	Exonuclease VII, small subunit superfamily	GO:0006308|GO:0008855|GO:0009318	-
FGIJAEJN_00822	89	PANTHER	PTHR34137	EXODEOXYRIBONUCLEASE 7 SMALL SUBUNIT	15	74	7.2E-18	T	IPR003761	Exonuclease VII, small subunit	GO:0006308|GO:0008855|GO:0009318	-
FGIJAEJN_00822	89	TIGRFAM	TIGR01280	xseB: exodeoxyribonuclease VII, small subunit	18	72	2.2E-22	T	IPR003761	Exonuclease VII, small subunit	GO:0006308|GO:0008855|GO:0009318	-
FGIJAEJN_00822	89	Hamap	MF_00337	Exodeoxyribonuclease 7 small subunit [xseB].	18	78	15.492691	T	IPR003761	Exonuclease VII, small subunit	GO:0006308|GO:0008855|GO:0009318	-
FGIJAEJN_00822	89	SUPERFAMILY	SSF116842	XseB-like	14	73	1.14E-19	T	IPR037004	Exonuclease VII, small subunit superfamily	GO:0006308|GO:0008855|GO:0009318	-
FGIJAEJN_03792	849	PRINTS	PR00344	Bacterial sensor protein C-terminal signature	665	683	1.3E-16	T	IPR004358	Signal transduction histidine kinase-related protein, C-terminal	GO:0016310|GO:0016772	MetaCyc: PWY-4702|MetaCyc: PWY-5491|MetaCyc: PWY-6148|MetaCyc: PWY-6352|MetaCyc: PWY-6365|MetaCyc: PWY-6366|MetaCyc: PWY-6368|MetaCyc: PWY-6456|MetaCyc: PWY-6575|MetaCyc: PWY-6627|MetaCyc: PWY-6686|MetaCyc: PWY-6720|MetaCyc: PWY-6724|MetaCyc: PWY-6955|MetaCyc: PWY-6990|MetaCyc: PWY-6991|MetaCyc: PWY-7018|MetaCyc: PWY-7119|MetaCyc: PWY-7321|MetaCyc: PWY-7531|MetaCyc: PWY-7771|MetaCyc: PWY-7863|Met…
FGIJAEJN_03792	849	PRINTS	PR00344	Bacterial sensor protein C-terminal signature	634	648	1.3E-16	T	IPR004358	Signal transduction histidine kinase-related protein, C-terminal	GO:0016310|GO:0016772	MetaCyc: PWY-4702|MetaCyc: PWY-5491|MetaCyc: PWY-6148|MetaCyc: PWY-6352|MetaCyc: PWY-6365|MetaCyc: PWY-6366|MetaCyc: PWY-6368|MetaCyc: PWY-6456|MetaCyc: PWY-6575|MetaCyc: PWY-6627|MetaCyc: PWY-6686|MetaCyc: PWY-6720|MetaCyc: PWY-6724|MetaCyc: PWY-6955|MetaCyc: PWY-6990|MetaCyc: PWY-6991|MetaCyc: PWY-7018|MetaCyc: PWY-7119|MetaCyc: PWY-7321|MetaCyc: PWY-7531|MetaCyc: PWY-7771|MetaCyc: PWY-7863|Met…
FGIJAEJN_03792	849	PRINTS	PR00344	Bacterial sensor protein C-terminal signature	689	702	1.3E-16	T	IPR004358	Signal transduction histidine kinase-related protein, C-terminal	GO:0016310|GO:0016772	MetaCyc: PWY-4702|MetaCyc: PWY-5491|MetaCyc: PWY-6148|MetaCyc: PWY-6352|MetaCyc: PWY-6365|MetaCyc: PWY-6366|MetaCyc: PWY-6368|MetaCyc: PWY-6456|MetaCyc: PWY-6575|MetaCyc: PWY-6627|MetaCyc: PWY-6686|MetaCyc: PWY-6720|MetaCyc: PWY-6724|MetaCyc: PWY-6955|MetaCyc: PWY-6990|MetaCyc: PWY-6991|MetaCyc: PWY-7018|MetaCyc: PWY-7119|MetaCyc: PWY-7321|MetaCyc: PWY-7531|MetaCyc: PWY-7771|MetaCyc: PWY-7863|Met…
FGIJAEJN_03792	849	PRINTS	PR00344	Bacterial sensor protein C-terminal signature	652	662	1.3E-16	T	IPR004358	Signal transduction histidine kinase-related protein, C-terminal	GO:0016310|GO:0016772	MetaCyc: PWY-4702|MetaCyc: PWY-5491|MetaCyc: PWY-6148|MetaCyc: PWY-6352|MetaCyc: PWY-6365|MetaCyc: PWY-6366|MetaCyc: PWY-6368|MetaCyc: PWY-6456|MetaCyc: PWY-6575|MetaCyc: PWY-6627|MetaCyc: PWY-6686|MetaCyc: PWY-6720|MetaCyc: PWY-6724|MetaCyc: PWY-6955|MetaCyc: PWY-6990|MetaCyc: PWY-6991|MetaCyc: PWY-7018|MetaCyc: PWY-7119|MetaCyc: PWY-7321|MetaCyc: PWY-7531|MetaCyc: PWY-7771|MetaCyc: PWY-7863|Met…
FGIJAEJN_03792	849	Pfam	PF02518	Histidine kinase-, DNA gyrase B-, and HSP90-like ATPase	582	703	1.7E-19	T	IPR003594	Histidine kinase/HSP90-like ATPase	-	MetaCyc: PWY-4702|MetaCyc: PWY-5491|MetaCyc: PWY-6148|MetaCyc: PWY-6352|MetaCyc: PWY-6365|MetaCyc: PWY-6366|MetaCyc: PWY-6368|MetaCyc: PWY-6456|MetaCyc: PWY-6575|MetaCyc: PWY-6627|MetaCyc: PWY-6686|MetaCyc: PWY-6720|MetaCyc: PWY-6724|MetaCyc: PWY-6955|MetaCyc: PWY-6990|MetaCyc: PWY-6991|MetaCyc: PWY-7018|MetaCyc: PWY-7119|MetaCyc: PWY-7321|MetaCyc: PWY-7531|MetaCyc: PWY-7771|MetaCyc: PWY-7863|Met…
FGIJAEJN_03792	849	CDD	cd00130	PAS	227	318	9.70213E-6	T	IPR000014	PAS domain	-	MetaCyc: PWY-4702|MetaCyc: PWY-5491|MetaCyc: PWY-5928|MetaCyc: PWY-5954|MetaCyc: PWY-5955|MetaCyc: PWY-6148|MetaCyc: PWY-6352|MetaCyc: PWY-6365|MetaCyc: PWY-6366|MetaCyc: PWY-6368|MetaCyc: PWY-6436|MetaCyc: PWY-6456|MetaCyc: PWY-6526|MetaCyc: PWY-6575|MetaCyc: PWY-6627|MetaCyc: PWY-6686|MetaCyc: PWY-6720|MetaCyc: PWY-6724|MetaCyc: PWY-6955|MetaCyc: PWY-6990|MetaCyc: PWY-6991|MetaCyc: PWY-7018|Met…
FGIJAEJN_03792	849	CDD	cd00130	PAS	95	188	8.67811E-4	T	IPR000014	PAS domain	-	MetaCyc: PWY-4702|MetaCyc: PWY-5491|MetaCyc: PWY-5928|MetaCyc: PWY-5954|MetaCyc: PWY-5955|MetaCyc: PWY-6148|MetaCyc: PWY-6352|MetaCyc: PWY-6365|MetaCyc: PWY-6366|MetaCyc: PWY-6368|MetaCyc: PWY-6436|MetaCyc: PWY-6456|MetaCyc: PWY-6526|MetaCyc: PWY-6575|MetaCyc: PWY-6627|MetaCyc: PWY-6686|MetaCyc: PWY-6720|MetaCyc: PWY-6724|MetaCyc: PWY-6955|MetaCyc: PWY-6990|MetaCyc: PWY-6991|MetaCyc: PWY-7018|Met…
FGIJAEJN_03792	849	CDD	cd00082	HisKA	472	536	7.65696E-12	T	IPR003661	Signal transduction histidine kinase, dimerisation/phosphoacceptor domain	GO:0000155|GO:0007165	MetaCyc: PWY-4702|MetaCyc: PWY-5491|MetaCyc: PWY-6148|MetaCyc: PWY-6352|MetaCyc: PWY-6365|MetaCyc: PWY-6366|MetaCyc: PWY-6368|MetaCyc: PWY-6456|MetaCyc: PWY-6575|MetaCyc: PWY-6627|MetaCyc: PWY-6686|MetaCyc: PWY-6720|MetaCyc: PWY-6724|MetaCyc: PWY-6955|MetaCyc: PWY-6990|MetaCyc: PWY-6991|MetaCyc: PWY-7018|MetaCyc: PWY-7119|MetaCyc: PWY-7321|MetaCyc: PWY-7531|MetaCyc: PWY-7771|MetaCyc: PWY-7863|Met…
FGIJAEJN_03792	849	Gene3D	G3DSA:3.30.450.20	PAS domain	332	468	8.2E-13	T	-	-
FGIJAEJN_03792	849	SMART	SM00387	HKATPase_4	581	705	4.6E-29	T	IPR003594	Histidine kinase/HSP90-like ATPase	-	MetaCyc: PWY-4702|MetaCyc: PWY-5491|MetaCyc: PWY-6148|MetaCyc: PWY-6352|MetaCyc: PWY-6365|MetaCyc: PWY-6366|MetaCyc: PWY-6368|MetaCyc: PWY-6456|MetaCyc: PWY-6575|MetaCyc: PWY-6627|MetaCyc: PWY-6686|MetaCyc: PWY-6720|MetaCyc: PWY-6724|MetaCyc: PWY-6955|MetaCyc: PWY-6990|MetaCyc: PWY-6991|MetaCyc: PWY-7018|MetaCyc: PWY-7119|MetaCyc: PWY-7321|MetaCyc: PWY-7531|MetaCyc: PWY-7771|MetaCyc: PWY-7863|Met…
FGIJAEJN_03792	849	Pfam	PF00512	His Kinase A (phospho-acceptor) domain	476	538	2.5E-8	T	IPR003661	Signal transduction histidine kinase, dimerisation/phosphoacceptor domain	GO:0000155|GO:0007165	MetaCyc: PWY-4702|MetaCyc: PWY-5491|MetaCyc: PWY-6148|MetaCyc: PWY-6352|MetaCyc: PWY-6365|MetaCyc: PWY-6366|MetaCyc: PWY-6368|MetaCyc: PWY-6456|MetaCyc: PWY-6575|MetaCyc: PWY-6627|MetaCyc: PWY-6686|MetaCyc: PWY-6720|MetaCyc: PWY-6724|MetaCyc: PWY-6955|MetaCyc: PWY-6990|MetaCyc: PWY-6991|MetaCyc: PWY-7018|MetaCyc: PWY-7119|MetaCyc: PWY-7321|MetaCyc: PWY-7531|MetaCyc: PWY-7771|MetaCyc: PWY-7863|Met…
FGIJAEJN_03792	849	Gene3D	G3DSA:1.10.287.130	-	469	539	2.8E-21	T	-	-
FGIJAEJN_03792	849	Gene3D	G3DSA:3.30.565.10	-	542	709	5.7E-45	T	IPR036890	Histidine kinase/HSP90-like ATPase superfamily	-	MetaCyc: PWY-4702|MetaCyc: PWY-5491|MetaCyc: PWY-5757|MetaCyc: PWY-6147|MetaCyc: PWY-6148|MetaCyc: PWY-6352|MetaCyc: PWY-6365|MetaCyc: PWY-6366|MetaCyc: PWY-6368|MetaCyc: PWY-6383|MetaCyc: PWY-6456|MetaCyc: PWY-6502|MetaCyc: PWY-6575|MetaCyc: PWY-6627|MetaCyc: PWY-6686|MetaCyc: PWY-6720|MetaCyc: PWY-6724|MetaCyc: PWY-6797|MetaCyc: PWY-6955|MetaCyc: PWY-6990|MetaCyc: PWY-6991|MetaCyc: PWY-7018|Met…
FGIJAEJN_03792	849	ProSiteProfiles	PS50109	Histidine kinase domain profile.	481	705	35.827824	T	IPR005467	Histidine kinase domain	-	MetaCyc: PWY-4702|MetaCyc: PWY-5491|MetaCyc: PWY-6148|MetaCyc: PWY-6352|MetaCyc: PWY-6365|MetaCyc: PWY-6366|MetaCyc: PWY-6368|MetaCyc: PWY-6456|MetaCyc: PWY-6575|MetaCyc: PWY-6627|MetaCyc: PWY-6686|MetaCyc: PWY-6720|MetaCyc: PWY-6724|MetaCyc: PWY-6955|MetaCyc: PWY-6990|MetaCyc: PWY-6991|MetaCyc: PWY-7018|MetaCyc: PWY-7119|MetaCyc: PWY-7321|MetaCyc: PWY-7531|MetaCyc: PWY-7771|MetaCyc: PWY-7863|Met…
FGIJAEJN_03792	849	SUPERFAMILY	SSF52172	CheY-like	729	848	7.4E-32	T	IPR011006	CheY-like superfamily	-	MetaCyc: PWY-46|MetaCyc: PWY-4702|MetaCyc: PWY-5491|MetaCyc: PWY-5978|MetaCyc: PWY-6129|MetaCyc: PWY-6148|MetaCyc: PWY-6352|MetaCyc: PWY-6365|MetaCyc: PWY-6366|MetaCyc: PWY-6368|MetaCyc: PWY-6456|MetaCyc: PWY-6575|MetaCyc: PWY-6627|MetaCyc: PWY-6686|MetaCyc: PWY-6689|MetaCyc: PWY-6720|MetaCyc: PWY-6724|MetaCyc: PWY-6955|MetaCyc: PWY-6990|MetaCyc: PWY-6991|MetaCyc: PWY-7018|MetaCyc: PWY-7119|MetaC…
FGIJAEJN_03792	849	SUPERFAMILY	SSF55785	PYP-like sensor domain (PAS domain)	88	204	2.09E-9	T	IPR035965	PAS domain superfamily	-	MetaCyc: PWY-4702|MetaCyc: PWY-5491|MetaCyc: PWY-6148|MetaCyc: PWY-6352|MetaCyc: PWY-6365|MetaCyc: PWY-6366|MetaCyc: PWY-6368|MetaCyc: PWY-6456|MetaCyc: PWY-6575|MetaCyc: PWY-6627|MetaCyc: PWY-6686|MetaCyc: PWY-6720|MetaCyc: PWY-6724|MetaCyc: PWY-6955|MetaCyc: PWY-6990|MetaCyc: PWY-6991|MetaCyc: PWY-7018|MetaCyc: PWY-7119|MetaCyc: PWY-7321|MetaCyc: PWY-7531|MetaCyc: PWY-7771|MetaCyc: PWY-7863|Met…
FGIJAEJN_03792	849	FunFam	G3DSA:1.10.287.130:FF:000037	Hybrid sensor histidine kinase/response regulator	468	539	3.1E-39	T	-	-
FGIJAEJN_03792	849	SMART	SM00448	REC_2	730	843	8.9E-27	T	IPR001789	Signal transduction response regulator, receiver domain	GO:0000160	MetaCyc: PWY-4702|MetaCyc: PWY-5491|MetaCyc: PWY-5978|MetaCyc: PWY-6129|MetaCyc: PWY-6148|MetaCyc: PWY-6352|MetaCyc: PWY-6365|MetaCyc: PWY-6366|MetaCyc: PWY-6368|MetaCyc: PWY-6456|MetaCyc: PWY-6575|MetaCyc: PWY-6627|MetaCyc: PWY-6686|MetaCyc: PWY-6689|MetaCyc: PWY-6720|MetaCyc: PWY-6724|MetaCyc: PWY-6955|MetaCyc: PWY-6990|MetaCyc: PWY-6991|MetaCyc: PWY-7018|MetaCyc: PWY-7119|MetaCyc: PWY-7321|Met…
FGIJAEJN_03792	849	ProSiteProfiles	PS50110	Response regulatory domain profile.	731	847	35.485245	T	IPR001789	Signal transduction response regulator, receiver domain	GO:0000160	MetaCyc: PWY-4702|MetaCyc: PWY-5491|MetaCyc: PWY-5978|MetaCyc: PWY-6129|MetaCyc: PWY-6148|MetaCyc: PWY-6352|MetaCyc: PWY-6365|MetaCyc: PWY-6366|MetaCyc: PWY-6368|MetaCyc: PWY-6456|MetaCyc: PWY-6575|MetaCyc: PWY-6627|MetaCyc: PWY-6686|MetaCyc: PWY-6689|MetaCyc: PWY-6720|MetaCyc: PWY-6724|MetaCyc: PWY-6955|MetaCyc: PWY-6990|MetaCyc: PWY-6991|MetaCyc: PWY-7018|MetaCyc: PWY-7119|MetaCyc: PWY-7321|Met…
FGIJAEJN_03792	849	SUPERFAMILY	SSF55785	PYP-like sensor domain (PAS domain)	336	445	3.66E-9	T	IPR035965	PAS domain superfamily	-	MetaCyc: PWY-4702|MetaCyc: PWY-5491|MetaCyc: PWY-6148|MetaCyc: PWY-6352|MetaCyc: PWY-6365|MetaCyc: PWY-6366|MetaCyc: PWY-6368|MetaCyc: PWY-6456|MetaCyc: PWY-6575|MetaCyc: PWY-6627|MetaCyc: PWY-6686|MetaCyc: PWY-6720|MetaCyc: PWY-6724|MetaCyc: PWY-6955|MetaCyc: PWY-6990|MetaCyc: PWY-6991|MetaCyc: PWY-7018|MetaCyc: PWY-7119|MetaCyc: PWY-7321|MetaCyc: PWY-7531|MetaCyc: PWY-7771|MetaCyc: PWY-7863|Met…
FGIJAEJN_03792	849	SUPERFAMILY	SSF47384	Homodimeric domain of signal transducing histidine kinase	464	537	1.0E-11	T	IPR036097	Signal transduction histidine kinase, dimerisation/phosphoacceptor domain superfamily	GO:0000155|GO:0007165	MetaCyc: PWY-4702|MetaCyc: PWY-5491|MetaCyc: PWY-6148|MetaCyc: PWY-6352|MetaCyc: PWY-6365|MetaCyc: PWY-6366|MetaCyc: PWY-6368|MetaCyc: PWY-6456|MetaCyc: PWY-6575|MetaCyc: PWY-6627|MetaCyc: PWY-6686|MetaCyc: PWY-6720|MetaCyc: PWY-6724|MetaCyc: PWY-6955|MetaCyc: PWY-6990|MetaCyc: PWY-6991|MetaCyc: PWY-7018|MetaCyc: PWY-7119|MetaCyc: PWY-7321|MetaCyc: PWY-7531|MetaCyc: PWY-7771|MetaCyc: PWY-7863|Met…
FGIJAEJN_03792	849	Pfam	PF08448	PAS fold	351	460	6.8E-8	T	IPR013656	PAS fold-4	-	-
FGIJAEJN_03792	849	Pfam	PF08448	PAS fold	90	183	4.0E-5	T	IPR013656	PAS fold-4	-	-
FGIJAEJN_03792	849	SMART	SM00091	pas_2	345	411	1.3	T	IPR000014	PAS domain	-	MetaCyc: PWY-4702|MetaCyc: PWY-5491|MetaCyc: PWY-5928|MetaCyc: PWY-5954|MetaCyc: PWY-5955|MetaCyc: PWY-6148|MetaCyc: PWY-6352|MetaCyc: PWY-6365|MetaCyc: PWY-6366|MetaCyc: PWY-6368|MetaCyc: PWY-6436|MetaCyc: PWY-6456|MetaCyc: PWY-6526|MetaCyc: PWY-6575|MetaCyc: PWY-6627|MetaCyc: PWY-6686|MetaCyc: PWY-6720|MetaCyc: PWY-6724|MetaCyc: PWY-6955|MetaCyc: PWY-6990|MetaCyc: PWY-6991|MetaCyc: PWY-7018|Met…
FGIJAEJN_03792	849	SMART	SM00091	pas_2	218	286	1.6E-4	T	IPR000014	PAS domain	-	MetaCyc: PWY-4702|MetaCyc: PWY-5491|MetaCyc: PWY-5928|MetaCyc: PWY-5954|MetaCyc: PWY-5955|MetaCyc: PWY-6148|MetaCyc: PWY-6352|MetaCyc: PWY-6365|MetaCyc: PWY-6366|MetaCyc: PWY-6368|MetaCyc: PWY-6436|MetaCyc: PWY-6456|MetaCyc: PWY-6526|MetaCyc: PWY-6575|MetaCyc: PWY-6627|MetaCyc: PWY-6686|MetaCyc: PWY-6720|MetaCyc: PWY-6724|MetaCyc: PWY-6955|MetaCyc: PWY-6990|MetaCyc: PWY-6991|MetaCyc: PWY-7018|Met…
FGIJAEJN_03792	849	SMART	SM00091	pas_2	84	150	3.9	T	IPR000014	PAS domain	-	MetaCyc: PWY-4702|MetaCyc: PWY-5491|MetaCyc: PWY-5928|MetaCyc: PWY-5954|MetaCyc: PWY-5955|MetaCyc: PWY-6148|MetaCyc: PWY-6352|MetaCyc: PWY-6365|MetaCyc: PWY-6366|MetaCyc: PWY-6368|MetaCyc: PWY-6436|MetaCyc: PWY-6456|MetaCyc: PWY-6526|MetaCyc: PWY-6575|MetaCyc: PWY-6627|MetaCyc: PWY-6686|MetaCyc: PWY-6720|MetaCyc: PWY-6724|MetaCyc: PWY-6955|MetaCyc: PWY-6990|MetaCyc: PWY-6991|MetaCyc: PWY-7018|Met…
FGIJAEJN_03792	849	Gene3D	G3DSA:3.30.450.20	PAS domain	87	208	4.7E-10	T	-	-
FGIJAEJN_03792	849	SUPERFAMILY	SSF55785	PYP-like sensor domain (PAS domain)	202	308	1.92E-8	T	IPR035965	PAS domain superfamily	-	MetaCyc: PWY-4702|MetaCyc: PWY-5491|MetaCyc: PWY-6148|MetaCyc: PWY-6352|MetaCyc: PWY-6365|MetaCyc: PWY-6366|MetaCyc: PWY-6368|MetaCyc: PWY-6456|MetaCyc: PWY-6575|MetaCyc: PWY-6627|MetaCyc: PWY-6686|MetaCyc: PWY-6720|MetaCyc: PWY-6724|MetaCyc: PWY-6955|MetaCyc: PWY-6990|MetaCyc: PWY-6991|MetaCyc: PWY-7018|MetaCyc: PWY-7119|MetaCyc: PWY-7321|MetaCyc: PWY-7531|MetaCyc: PWY-7771|MetaCyc: PWY-7863|Met…
FGIJAEJN_03792	849	Pfam	PF00072	Response regulator receiver domain	732	843	1.9E-21	T	IPR001789	Signal transduction response regulator, receiver domain	GO:0000160	MetaCyc: PWY-4702|MetaCyc: PWY-5491|MetaCyc: PWY-5978|MetaCyc: PWY-6129|MetaCyc: PWY-6148|MetaCyc: PWY-6352|MetaCyc: PWY-6365|MetaCyc: PWY-6366|MetaCyc: PWY-6368|MetaCyc: PWY-6456|MetaCyc: PWY-6575|MetaCyc: PWY-6627|MetaCyc: PWY-6686|MetaCyc: PWY-6689|MetaCyc: PWY-6720|MetaCyc: PWY-6724|MetaCyc: PWY-6955|MetaCyc: PWY-6990|MetaCyc: PWY-6991|MetaCyc: PWY-7018|MetaCyc: PWY-7119|MetaCyc: PWY-7321|Met…
FGIJAEJN_03792	849	ProSiteProfiles	PS50112	PAS repeat profile.	90	118	8.783596	T	IPR000014	PAS domain	-	MetaCyc: PWY-4702|MetaCyc: PWY-5491|MetaCyc: PWY-5928|MetaCyc: PWY-5954|MetaCyc: PWY-5955|MetaCyc: PWY-6148|MetaCyc: PWY-6352|MetaCyc: PWY-6365|MetaCyc: PWY-6366|MetaCyc: PWY-6368|MetaCyc: PWY-6436|MetaCyc: PWY-6456|MetaCyc: PWY-6526|MetaCyc: PWY-6575|MetaCyc: PWY-6627|MetaCyc: PWY-6686|MetaCyc: PWY-6720|MetaCyc: PWY-6724|MetaCyc: PWY-6955|MetaCyc: PWY-6990|MetaCyc: PWY-6991|MetaCyc: PWY-7018|Met…
FGIJAEJN_03792	849	ProSiteProfiles	PS50112	PAS repeat profile.	216	279	10.135605	T	IPR000014	PAS domain	-	MetaCyc: PWY-4702|MetaCyc: PWY-5491|MetaCyc: PWY-5928|MetaCyc: PWY-5954|MetaCyc: PWY-5955|MetaCyc: PWY-6148|MetaCyc: PWY-6352|MetaCyc: PWY-6365|MetaCyc: PWY-6366|MetaCyc: PWY-6368|MetaCyc: PWY-6436|MetaCyc: PWY-6456|MetaCyc: PWY-6526|MetaCyc: PWY-6575|MetaCyc: PWY-6627|MetaCyc: PWY-6686|MetaCyc: PWY-6720|MetaCyc: PWY-6724|MetaCyc: PWY-6955|MetaCyc: PWY-6990|MetaCyc: PWY-6991|MetaCyc: PWY-7018|Met…
FGIJAEJN_03792	849	PANTHER	PTHR43065	SENSOR HISTIDINE KINASE	202	705	9.4E-78	T	-	-
FGIJAEJN_03792	849	Gene3D	G3DSA:3.30.450.20	PAS domain	210	321	1.8E-7	T	-	-
FGIJAEJN_03792	849	SMART	SM00388	HisKA_10	474	540	5.5E-9	T	IPR003661	Signal transduction histidine kinase, dimerisation/phosphoacceptor domain	GO:0000155|GO:0007165	MetaCyc: PWY-4702|MetaCyc: PWY-5491|MetaCyc: PWY-6148|MetaCyc: PWY-6352|MetaCyc: PWY-6365|MetaCyc: PWY-6366|MetaCyc: PWY-6368|MetaCyc: PWY-6456|MetaCyc: PWY-6575|MetaCyc: PWY-6627|MetaCyc: PWY-6686|MetaCyc: PWY-6720|MetaCyc: PWY-6724|MetaCyc: PWY-6955|MetaCyc: PWY-6990|MetaCyc: PWY-6991|MetaCyc: PWY-7018|MetaCyc: PWY-7119|MetaCyc: PWY-7321|MetaCyc: PWY-7531|MetaCyc: PWY-7771|MetaCyc: PWY-7863|Met…
FGIJAEJN_03792	849	SUPERFAMILY	SSF55874	ATPase domain of HSP90 chaperone/DNA topoisomerase II/histidine kinase	530	708	5.24E-40	T	IPR036890	Histidine kinase/HSP90-like ATPase superfamily	-	MetaCyc: PWY-4702|MetaCyc: PWY-5491|MetaCyc: PWY-5757|MetaCyc: PWY-6147|MetaCyc: PWY-6148|MetaCyc: PWY-6352|MetaCyc: PWY-6365|MetaCyc: PWY-6366|MetaCyc: PWY-6368|MetaCyc: PWY-6383|MetaCyc: PWY-6456|MetaCyc: PWY-6502|MetaCyc: PWY-6575|MetaCyc: PWY-6627|MetaCyc: PWY-6686|MetaCyc: PWY-6720|MetaCyc: PWY-6724|MetaCyc: PWY-6797|MetaCyc: PWY-6955|MetaCyc: PWY-6990|MetaCyc: PWY-6991|MetaCyc: PWY-7018|Met…
FGIJAEJN_03792	849	Gene3D	G3DSA:3.40.50.2300	-	719	849	3.4E-31	T	-	-
FGIJAEJN_03792	849	Pfam	PF13426	PAS domain	228	314	0.0011	T	IPR000014	PAS domain	-	MetaCyc: PWY-4702|MetaCyc: PWY-5491|MetaCyc: PWY-5928|MetaCyc: PWY-5954|MetaCyc: PWY-5955|MetaCyc: PWY-6148|MetaCyc: PWY-6352|MetaCyc: PWY-6365|MetaCyc: PWY-6366|MetaCyc: PWY-6368|MetaCyc: PWY-6436|MetaCyc: PWY-6456|MetaCyc: PWY-6526|MetaCyc: PWY-6575|MetaCyc: PWY-6627|MetaCyc: PWY-6686|MetaCyc: PWY-6720|MetaCyc: PWY-6724|MetaCyc: PWY-6955|MetaCyc: PWY-6990|MetaCyc: PWY-6991|MetaCyc: PWY-7018|Met…
FGIJAEJN_02446	313	ProSiteProfiles	PS50983	Iron siderophore/cobalamin periplasmic-binding domain profile.	39	313	30.843216	T	IPR002491	ABC transporter periplasmic binding domain	-	-
FGIJAEJN_02446	313	Gene3D	G3DSA:3.40.50.1980	Nitrogenase molybdenum iron protein domain	142	310	4.4E-48	T	-	-
FGIJAEJN_02446	313	Pfam	PF01497	Periplasmic binding protein	48	288	9.6E-26	T	IPR002491	ABC transporter periplasmic binding domain	-	-
FGIJAEJN_02446	313	PANTHER	PTHR30535	VITAMIN B12-BINDING PROTEIN	12	308	1.1E-50	T	-	-
FGIJAEJN_02446	313	Gene3D	G3DSA:3.40.50.1980	Nitrogenase molybdenum iron protein domain	10	138	1.6E-25	T	-	-
FGIJAEJN_02446	313	SUPERFAMILY	SSF53807	Helical backbone metal receptor	37	310	9.03E-47	T	-	-
FGIJAEJN_02446	313	CDD	cd01148	TroA_a	20	306	6.30289E-134	T	-	-
FGIJAEJN_01626	527	Pfam	PF00005	ABC transporter	48	198	7.7E-29	T	IPR003439	ABC transporter-like, ATP-binding domain	GO:0005524	MetaCyc: PWY-3602|MetaCyc: PWY-4061|MetaCyc: PWY-4621|MetaCyc: PWY-5109|MetaCyc: PWY-5757|MetaCyc: PWY-6147|MetaCyc: PWY-6322|MetaCyc: PWY-6383|MetaCyc: PWY-6409|MetaCyc: PWY-6502|MetaCyc: PWY-6585|MetaCyc: PWY-6797|MetaCyc: PWY-6842|MetaCyc: PWY-6917|MetaCyc: PWY-6948|MetaCyc: PWY-6972|MetaCyc: PWY-6995|MetaCyc: PWY-6997|MetaCyc: PWY-7007|MetaCyc: PWY-7031|MetaCyc: PWY-7037|MetaCyc: PWY-7206|Met…
FGIJAEJN_01626	527	SUPERFAMILY	SSF52540	P-loop containing nucleoside triphosphate hydrolases	291	507	3.62E-47	T	IPR027417	P-loop containing nucleoside triphosphate hydrolase	-	MetaCyc: PWY-102|MetaCyc: PWY-1061|MetaCyc: PWY-1187|MetaCyc: PWY-1281|MetaCyc: PWY-1722|MetaCyc: PWY-181|MetaCyc: PWY-1822|MetaCyc: PWY-2083|MetaCyc: PWY-2161|MetaCyc: PWY-2201|MetaCyc: PWY-2681|MetaCyc: PWY-2781|MetaCyc: PWY-2821|MetaCyc: PWY-3542|MetaCyc: PWY-3602|MetaCyc: PWY-361|MetaCyc: PWY-3841|MetaCyc: PWY-3961|MetaCyc: PWY-4021|MetaCyc: PWY-4061|MetaCyc: PWY-4161|MetaCyc: PWY-4202|MetaCy…
FGIJAEJN_01626	527	ProSiteProfiles	PS50893	ATP-binding cassette, ABC transporter-type domain profile.	33	269	23.022648	T	IPR003439	ABC transporter-like, ATP-binding domain	GO:0005524	MetaCyc: PWY-3602|MetaCyc: PWY-4061|MetaCyc: PWY-4621|MetaCyc: PWY-5109|MetaCyc: PWY-5757|MetaCyc: PWY-6147|MetaCyc: PWY-6322|MetaCyc: PWY-6383|MetaCyc: PWY-6409|MetaCyc: PWY-6502|MetaCyc: PWY-6585|MetaCyc: PWY-6797|MetaCyc: PWY-6842|MetaCyc: PWY-6917|MetaCyc: PWY-6948|MetaCyc: PWY-6972|MetaCyc: PWY-6995|MetaCyc: PWY-6997|MetaCyc: PWY-7007|MetaCyc: PWY-7031|MetaCyc: PWY-7037|MetaCyc: PWY-7206|Met…
FGIJAEJN_01626	527	Pfam	PF00005	ABC transporter	298	451	2.6E-21	T	IPR003439	ABC transporter-like, ATP-binding domain	GO:0005524	MetaCyc: PWY-3602|MetaCyc: PWY-4061|MetaCyc: PWY-4621|MetaCyc: PWY-5109|MetaCyc: PWY-5757|MetaCyc: PWY-6147|MetaCyc: PWY-6322|MetaCyc: PWY-6383|MetaCyc: PWY-6409|MetaCyc: PWY-6502|MetaCyc: PWY-6585|MetaCyc: PWY-6797|MetaCyc: PWY-6842|MetaCyc: PWY-6917|MetaCyc: PWY-6948|MetaCyc: PWY-6972|MetaCyc: PWY-6995|MetaCyc: PWY-6997|MetaCyc: PWY-7007|MetaCyc: PWY-7031|MetaCyc: PWY-7037|MetaCyc: PWY-7206|Met…
FGIJAEJN_01626	527	CDD	cd03216	ABC_Carb_Monos_I	33	249	8.63136E-69	T	-	-
FGIJAEJN_01626	527	Gene3D	G3DSA:3.40.50.300	-	23	273	3.2E-55	T	IPR027417	P-loop containing nucleoside triphosphate hydrolase	-	MetaCyc: PWY-102|MetaCyc: PWY-1061|MetaCyc: PWY-1187|MetaCyc: PWY-1281|MetaCyc: PWY-1722|MetaCyc: PWY-181|MetaCyc: PWY-1822|MetaCyc: PWY-2083|MetaCyc: PWY-2161|MetaCyc: PWY-2201|MetaCyc: PWY-2681|MetaCyc: PWY-2781|MetaCyc: PWY-2821|MetaCyc: PWY-3542|MetaCyc: PWY-3602|MetaCyc: PWY-361|MetaCyc: PWY-3841|MetaCyc: PWY-3961|MetaCyc: PWY-4021|MetaCyc: PWY-4061|MetaCyc: PWY-4161|MetaCyc: PWY-4202|MetaCy…
FGIJAEJN_01626	527	PANTHER	PTHR43790	CARBOHYDRATE TRANSPORT ATP-BINDING PROTEIN MG119-RELATED	31	524	2.0E-183	T	-	-
FGIJAEJN_01626	527	CDD	cd03215	ABC_Carb_Monos_II	282	501	3.20132E-82	T	-	-
FGIJAEJN_01626	527	FunFam	G3DSA:3.40.50.300:FF:000127	Ribose import ATP-binding protein RbsA	28	267	4.3E-90	T	-	-
FGIJAEJN_01626	527	ProSitePatterns	PS00211	ABC transporters family signature.	424	438	-	T	IPR017871	ABC transporter-like, conserved site	GO:0005524|GO:0016887	MetaCyc: PWY-3602|MetaCyc: PWY-4061|MetaCyc: PWY-4621|MetaCyc: PWY-5109|MetaCyc: PWY-5757|MetaCyc: PWY-6147|MetaCyc: PWY-6322|MetaCyc: PWY-6383|MetaCyc: PWY-6409|MetaCyc: PWY-6502|MetaCyc: PWY-6585|MetaCyc: PWY-6797|MetaCyc: PWY-6842|MetaCyc: PWY-6917|MetaCyc: PWY-6948|MetaCyc: PWY-6972|MetaCyc: PWY-6995|MetaCyc: PWY-6997|MetaCyc: PWY-7007|MetaCyc: PWY-7031|MetaCyc: PWY-7037|MetaCyc: PWY-7206|Met…
FGIJAEJN_01626	527	SMART	SM00382	AAA_5	57	246	1.6E-13	T	IPR003593	AAA+ ATPase domain	-	MetaCyc: PWY-1061|MetaCyc: PWY-2083|MetaCyc: PWY-2781|MetaCyc: PWY-3542|MetaCyc: PWY-3602|MetaCyc: PWY-4021|MetaCyc: PWY-4061|MetaCyc: PWY-4161|MetaCyc: PWY-4202|MetaCyc: PWY-4621|MetaCyc: PWY-5059|MetaCyc: PWY-5105|MetaCyc: PWY-5109|MetaCyc: PWY-5129|MetaCyc: PWY-5209|MetaCyc: PWY-5301|MetaCyc: PWY-5305|MetaCyc: PWY-5381|MetaCyc: PWY-5479|MetaCyc: PWY-5531|MetaCyc: PWY-5665|MetaCyc: PWY-5729|Met…
FGIJAEJN_01626	527	SMART	SM00382	AAA_5	306	500	1.1E-10	T	IPR003593	AAA+ ATPase domain	-	MetaCyc: PWY-1061|MetaCyc: PWY-2083|MetaCyc: PWY-2781|MetaCyc: PWY-3542|MetaCyc: PWY-3602|MetaCyc: PWY-4021|MetaCyc: PWY-4061|MetaCyc: PWY-4161|MetaCyc: PWY-4202|MetaCyc: PWY-4621|MetaCyc: PWY-5059|MetaCyc: PWY-5105|MetaCyc: PWY-5109|MetaCyc: PWY-5129|MetaCyc: PWY-5209|MetaCyc: PWY-5301|MetaCyc: PWY-5305|MetaCyc: PWY-5381|MetaCyc: PWY-5479|MetaCyc: PWY-5531|MetaCyc: PWY-5665|MetaCyc: PWY-5729|Met…
FGIJAEJN_01626	527	Gene3D	G3DSA:3.40.50.300	-	286	521	2.7E-45	T	IPR027417	P-loop containing nucleoside triphosphate hydrolase	-	MetaCyc: PWY-102|MetaCyc: PWY-1061|MetaCyc: PWY-1187|MetaCyc: PWY-1281|MetaCyc: PWY-1722|MetaCyc: PWY-181|MetaCyc: PWY-1822|MetaCyc: PWY-2083|MetaCyc: PWY-2161|MetaCyc: PWY-2201|MetaCyc: PWY-2681|MetaCyc: PWY-2781|MetaCyc: PWY-2821|MetaCyc: PWY-3542|MetaCyc: PWY-3602|MetaCyc: PWY-361|MetaCyc: PWY-3841|MetaCyc: PWY-3961|MetaCyc: PWY-4021|MetaCyc: PWY-4061|MetaCyc: PWY-4161|MetaCyc: PWY-4202|MetaCy…
FGIJAEJN_01626	527	ProSiteProfiles	PS50893	ATP-binding cassette, ABC transporter-type domain profile.	281	523	19.474579	T	IPR003439	ABC transporter-like, ATP-binding domain	GO:0005524	MetaCyc: PWY-3602|MetaCyc: PWY-4061|MetaCyc: PWY-4621|MetaCyc: PWY-5109|MetaCyc: PWY-5757|MetaCyc: PWY-6147|MetaCyc: PWY-6322|MetaCyc: PWY-6383|MetaCyc: PWY-6409|MetaCyc: PWY-6502|MetaCyc: PWY-6585|MetaCyc: PWY-6797|MetaCyc: PWY-6842|MetaCyc: PWY-6917|MetaCyc: PWY-6948|MetaCyc: PWY-6972|MetaCyc: PWY-6995|MetaCyc: PWY-6997|MetaCyc: PWY-7007|MetaCyc: PWY-7031|MetaCyc: PWY-7037|MetaCyc: PWY-7206|Met…
FGIJAEJN_01626	527	SUPERFAMILY	SSF52540	P-loop containing nucleoside triphosphate hydrolases	31	258	8.14E-56	T	IPR027417	P-loop containing nucleoside triphosphate hydrolase	-	MetaCyc: PWY-102|MetaCyc: PWY-1061|MetaCyc: PWY-1187|MetaCyc: PWY-1281|MetaCyc: PWY-1722|MetaCyc: PWY-181|MetaCyc: PWY-1822|MetaCyc: PWY-2083|MetaCyc: PWY-2161|MetaCyc: PWY-2201|MetaCyc: PWY-2681|MetaCyc: PWY-2781|MetaCyc: PWY-2821|MetaCyc: PWY-3542|MetaCyc: PWY-3602|MetaCyc: PWY-361|MetaCyc: PWY-3841|MetaCyc: PWY-3961|MetaCyc: PWY-4021|MetaCyc: PWY-4061|MetaCyc: PWY-4161|MetaCyc: PWY-4202|MetaCy…
FGIJAEJN_00190	412	PANTHER	PTHR23521	TRANSPORTER MFS SUPERFAMILY	1	374	3.5E-71	T	-	-
FGIJAEJN_00190	412	CDD	cd17477	MFS_YcaD_like	10	370	1.19326E-88	T	-	-
FGIJAEJN_00190	412	Pfam	PF07690	Major Facilitator Superfamily	16	281	2.9E-18	T	IPR011701	Major facilitator superfamily	GO:0022857|GO:0055085	Reactome: R-BTA-196757|Reactome: R-BTA-210500|Reactome: R-BTA-352230|Reactome: R-BTA-428643|Reactome: R-BTA-917937|Reactome: R-BTA-9707616|Reactome: R-CEL-189451|Reactome: R-CEL-210500|Reactome: R-CEL-264642|Reactome: R-CEL-428643|Reactome: R-CEL-8856825|Reactome: R-CEL-8856828|Reactome: R-CEL-917937|Reactome: R-DME-1660661|Reactome: R-DME-264642|Reactome: R-DME-8856825|Reactome: R-DME-8856828|Re…
FGIJAEJN_00190	412	Gene3D	G3DSA:1.20.1250.20	MFS general substrate transporter like domains	7	187	6.6E-9	T	IPR036259	MFS transporter superfamily	-	MetaCyc: PWY-5129|MetaCyc: PWY-6322|MetaCyc: PWY-6369|MetaCyc: PWY-6626|MetaCyc: PWY-6682|MetaCyc: PWY-6955|MetaCyc: PWY-7077|MetaCyc: PWY-7321|MetaCyc: PWY-7740|MetaCyc: PWY-7769|MetaCyc: PWY-7884|MetaCyc: PWY-7886|MetaCyc: PWY-7948|MetaCyc: PWY-7975|MetaCyc: PWY-8129|MetaCyc: PWY-8324|MetaCyc: PWY-8367|MetaCyc: PWY-8392|MetaCyc: PWY-8393|MetaCyc: PWY-8394|Reactome: R-BTA-112311|Reactome: R-BTA-…
FGIJAEJN_00190	412	Gene3D	G3DSA:1.20.1250.20	MFS general substrate transporter like domains	192	380	5.4E-20	T	IPR036259	MFS transporter superfamily	-	MetaCyc: PWY-5129|MetaCyc: PWY-6322|MetaCyc: PWY-6369|MetaCyc: PWY-6626|MetaCyc: PWY-6682|MetaCyc: PWY-6955|MetaCyc: PWY-7077|MetaCyc: PWY-7321|MetaCyc: PWY-7740|MetaCyc: PWY-7769|MetaCyc: PWY-7884|MetaCyc: PWY-7886|MetaCyc: PWY-7948|MetaCyc: PWY-7975|MetaCyc: PWY-8129|MetaCyc: PWY-8324|MetaCyc: PWY-8367|MetaCyc: PWY-8392|MetaCyc: PWY-8393|MetaCyc: PWY-8394|Reactome: R-BTA-112311|Reactome: R-BTA-…
FGIJAEJN_00190	412	SUPERFAMILY	SSF103473	MFS general substrate transporter	6	383	5.36E-39	T	IPR036259	MFS transporter superfamily	-	MetaCyc: PWY-5129|MetaCyc: PWY-6322|MetaCyc: PWY-6369|MetaCyc: PWY-6626|MetaCyc: PWY-6682|MetaCyc: PWY-6955|MetaCyc: PWY-7077|MetaCyc: PWY-7321|MetaCyc: PWY-7740|MetaCyc: PWY-7769|MetaCyc: PWY-7884|MetaCyc: PWY-7886|MetaCyc: PWY-7948|MetaCyc: PWY-7975|MetaCyc: PWY-8129|MetaCyc: PWY-8324|MetaCyc: PWY-8367|MetaCyc: PWY-8392|MetaCyc: PWY-8393|MetaCyc: PWY-8394|Reactome: R-BTA-112311|Reactome: R-BTA-…
FGIJAEJN_00190	412	ProSiteProfiles	PS50850	Major facilitator superfamily (MFS) profile.	198	412	9.718579	T	IPR020846	Major facilitator superfamily domain	GO:0022857	Reactome: R-BTA-112311|Reactome: R-BTA-181430|Reactome: R-BTA-189200|Reactome: R-BTA-196757|Reactome: R-BTA-196836|Reactome: R-BTA-210500|Reactome: R-BTA-2161517|Reactome: R-BTA-422356|Reactome: R-BTA-428643|Reactome: R-BTA-442660|Reactome: R-BTA-549127|Reactome: R-BTA-5653890|Reactome: R-BTA-6798695|Reactome: R-BTA-8981373|Reactome: R-BTA-917937|Reactome: R-BTA-9707616|Reactome: R-CEL-112311|Rea…
FGIJAEJN_01295	452	PRINTS	PR00344	Bacterial sensor protein C-terminal signature	384	402	3.8E-5	T	IPR004358	Signal transduction histidine kinase-related protein, C-terminal	GO:0016310|GO:0016772	MetaCyc: PWY-4702|MetaCyc: PWY-5491|MetaCyc: PWY-6148|MetaCyc: PWY-6352|MetaCyc: PWY-6365|MetaCyc: PWY-6366|MetaCyc: PWY-6368|MetaCyc: PWY-6456|MetaCyc: PWY-6575|MetaCyc: PWY-6627|MetaCyc: PWY-6686|MetaCyc: PWY-6720|MetaCyc: PWY-6724|MetaCyc: PWY-6955|MetaCyc: PWY-6990|MetaCyc: PWY-6991|MetaCyc: PWY-7018|MetaCyc: PWY-7119|MetaCyc: PWY-7321|MetaCyc: PWY-7531|MetaCyc: PWY-7771|MetaCyc: PWY-7863|Met…
FGIJAEJN_01295	452	PRINTS	PR00344	Bacterial sensor protein C-terminal signature	349	363	3.8E-5	T	IPR004358	Signal transduction histidine kinase-related protein, C-terminal	GO:0016310|GO:0016772	MetaCyc: PWY-4702|MetaCyc: PWY-5491|MetaCyc: PWY-6148|MetaCyc: PWY-6352|MetaCyc: PWY-6365|MetaCyc: PWY-6366|MetaCyc: PWY-6368|MetaCyc: PWY-6456|MetaCyc: PWY-6575|MetaCyc: PWY-6627|MetaCyc: PWY-6686|MetaCyc: PWY-6720|MetaCyc: PWY-6724|MetaCyc: PWY-6955|MetaCyc: PWY-6990|MetaCyc: PWY-6991|MetaCyc: PWY-7018|MetaCyc: PWY-7119|MetaCyc: PWY-7321|MetaCyc: PWY-7531|MetaCyc: PWY-7771|MetaCyc: PWY-7863|Met…
FGIJAEJN_01295	452	SUPERFAMILY	SSF47384	Homodimeric domain of signal transducing histidine kinase	200	270	7.85E-9	T	IPR036097	Signal transduction histidine kinase, dimerisation/phosphoacceptor domain superfamily	GO:0000155|GO:0007165	MetaCyc: PWY-4702|MetaCyc: PWY-5491|MetaCyc: PWY-6148|MetaCyc: PWY-6352|MetaCyc: PWY-6365|MetaCyc: PWY-6366|MetaCyc: PWY-6368|MetaCyc: PWY-6456|MetaCyc: PWY-6575|MetaCyc: PWY-6627|MetaCyc: PWY-6686|MetaCyc: PWY-6720|MetaCyc: PWY-6724|MetaCyc: PWY-6955|MetaCyc: PWY-6990|MetaCyc: PWY-6991|MetaCyc: PWY-7018|MetaCyc: PWY-7119|MetaCyc: PWY-7321|MetaCyc: PWY-7531|MetaCyc: PWY-7771|MetaCyc: PWY-7863|Met…
FGIJAEJN_01295	452	SUPERFAMILY	SSF55874	ATPase domain of HSP90 chaperone/DNA topoisomerase II/histidine kinase	284	423	1.01E-24	T	IPR036890	Histidine kinase/HSP90-like ATPase superfamily	-	MetaCyc: PWY-4702|MetaCyc: PWY-5491|MetaCyc: PWY-5757|MetaCyc: PWY-6147|MetaCyc: PWY-6148|MetaCyc: PWY-6352|MetaCyc: PWY-6365|MetaCyc: PWY-6366|MetaCyc: PWY-6368|MetaCyc: PWY-6383|MetaCyc: PWY-6456|MetaCyc: PWY-6502|MetaCyc: PWY-6575|MetaCyc: PWY-6627|MetaCyc: PWY-6686|MetaCyc: PWY-6720|MetaCyc: PWY-6724|MetaCyc: PWY-6797|MetaCyc: PWY-6955|MetaCyc: PWY-6990|MetaCyc: PWY-6991|MetaCyc: PWY-7018|Met…
FGIJAEJN_01295	452	Pfam	PF00512	His Kinase A (phospho-acceptor) domain	211	272	1.6E-8	T	IPR003661	Signal transduction histidine kinase, dimerisation/phosphoacceptor domain	GO:0000155|GO:0007165	MetaCyc: PWY-4702|MetaCyc: PWY-5491|MetaCyc: PWY-6148|MetaCyc: PWY-6352|MetaCyc: PWY-6365|MetaCyc: PWY-6366|MetaCyc: PWY-6368|MetaCyc: PWY-6456|MetaCyc: PWY-6575|MetaCyc: PWY-6627|MetaCyc: PWY-6686|MetaCyc: PWY-6720|MetaCyc: PWY-6724|MetaCyc: PWY-6955|MetaCyc: PWY-6990|MetaCyc: PWY-6991|MetaCyc: PWY-7018|MetaCyc: PWY-7119|MetaCyc: PWY-7321|MetaCyc: PWY-7531|MetaCyc: PWY-7771|MetaCyc: PWY-7863|Met…
FGIJAEJN_01295	452	Gene3D	G3DSA:1.10.287.130	-	194	273	1.6E-10	T	-	-
FGIJAEJN_01295	452	SMART	SM00387	HKATPase_4	314	426	3.0E-21	T	IPR003594	Histidine kinase/HSP90-like ATPase	-	MetaCyc: PWY-4702|MetaCyc: PWY-5491|MetaCyc: PWY-6148|MetaCyc: PWY-6352|MetaCyc: PWY-6365|MetaCyc: PWY-6366|MetaCyc: PWY-6368|MetaCyc: PWY-6456|MetaCyc: PWY-6575|MetaCyc: PWY-6627|MetaCyc: PWY-6686|MetaCyc: PWY-6720|MetaCyc: PWY-6724|MetaCyc: PWY-6955|MetaCyc: PWY-6990|MetaCyc: PWY-6991|MetaCyc: PWY-7018|MetaCyc: PWY-7119|MetaCyc: PWY-7321|MetaCyc: PWY-7531|MetaCyc: PWY-7771|MetaCyc: PWY-7863|Met…
FGIJAEJN_01295	452	CDD	cd00075	HATPase	323	422	2.23708E-14	T	-	-
FGIJAEJN_01295	452	Pfam	PF02518	Histidine kinase-, DNA gyrase B-, and HSP90-like ATPase	320	423	1.2E-14	T	IPR003594	Histidine kinase/HSP90-like ATPase	-	MetaCyc: PWY-4702|MetaCyc: PWY-5491|MetaCyc: PWY-6148|MetaCyc: PWY-6352|MetaCyc: PWY-6365|MetaCyc: PWY-6366|MetaCyc: PWY-6368|MetaCyc: PWY-6456|MetaCyc: PWY-6575|MetaCyc: PWY-6627|MetaCyc: PWY-6686|MetaCyc: PWY-6720|MetaCyc: PWY-6724|MetaCyc: PWY-6955|MetaCyc: PWY-6990|MetaCyc: PWY-6991|MetaCyc: PWY-7018|MetaCyc: PWY-7119|MetaCyc: PWY-7321|MetaCyc: PWY-7531|MetaCyc: PWY-7771|MetaCyc: PWY-7863|Met…
FGIJAEJN_01295	452	ProSiteProfiles	PS50109	Histidine kinase domain profile.	216	426	33.852402	T	IPR005467	Histidine kinase domain	-	MetaCyc: PWY-4702|MetaCyc: PWY-5491|MetaCyc: PWY-6148|MetaCyc: PWY-6352|MetaCyc: PWY-6365|MetaCyc: PWY-6366|MetaCyc: PWY-6368|MetaCyc: PWY-6456|MetaCyc: PWY-6575|MetaCyc: PWY-6627|MetaCyc: PWY-6686|MetaCyc: PWY-6720|MetaCyc: PWY-6724|MetaCyc: PWY-6955|MetaCyc: PWY-6990|MetaCyc: PWY-6991|MetaCyc: PWY-7018|MetaCyc: PWY-7119|MetaCyc: PWY-7321|MetaCyc: PWY-7531|MetaCyc: PWY-7771|MetaCyc: PWY-7863|Met…
FGIJAEJN_01295	452	Gene3D	G3DSA:3.30.565.10	-	277	429	2.4E-25	T	IPR036890	Histidine kinase/HSP90-like ATPase superfamily	-	MetaCyc: PWY-4702|MetaCyc: PWY-5491|MetaCyc: PWY-5757|MetaCyc: PWY-6147|MetaCyc: PWY-6148|MetaCyc: PWY-6352|MetaCyc: PWY-6365|MetaCyc: PWY-6366|MetaCyc: PWY-6368|MetaCyc: PWY-6383|MetaCyc: PWY-6456|MetaCyc: PWY-6502|MetaCyc: PWY-6575|MetaCyc: PWY-6627|MetaCyc: PWY-6686|MetaCyc: PWY-6720|MetaCyc: PWY-6724|MetaCyc: PWY-6797|MetaCyc: PWY-6955|MetaCyc: PWY-6990|MetaCyc: PWY-6991|MetaCyc: PWY-7018|Met…
FGIJAEJN_01295	452	PANTHER	PTHR44936	SENSOR PROTEIN CREC	187	423	1.0E-36	T	-	-
FGIJAEJN_01295	452	SMART	SM00388	HisKA_10	209	275	2.0E-8	T	IPR003661	Signal transduction histidine kinase, dimerisation/phosphoacceptor domain	GO:0000155|GO:0007165	MetaCyc: PWY-4702|MetaCyc: PWY-5491|MetaCyc: PWY-6148|MetaCyc: PWY-6352|MetaCyc: PWY-6365|MetaCyc: PWY-6366|MetaCyc: PWY-6368|MetaCyc: PWY-6456|MetaCyc: PWY-6575|MetaCyc: PWY-6627|MetaCyc: PWY-6686|MetaCyc: PWY-6720|MetaCyc: PWY-6724|MetaCyc: PWY-6955|MetaCyc: PWY-6990|MetaCyc: PWY-6991|MetaCyc: PWY-7018|MetaCyc: PWY-7119|MetaCyc: PWY-7321|MetaCyc: PWY-7531|MetaCyc: PWY-7771|MetaCyc: PWY-7863|Met…
FGIJAEJN_01295	452	CDD	cd00082	HisKA	219	270	1.91329E-7	T	IPR003661	Signal transduction histidine kinase, dimerisation/phosphoacceptor domain	GO:0000155|GO:0007165	MetaCyc: PWY-4702|MetaCyc: PWY-5491|MetaCyc: PWY-6148|MetaCyc: PWY-6352|MetaCyc: PWY-6365|MetaCyc: PWY-6366|MetaCyc: PWY-6368|MetaCyc: PWY-6456|MetaCyc: PWY-6575|MetaCyc: PWY-6627|MetaCyc: PWY-6686|MetaCyc: PWY-6720|MetaCyc: PWY-6724|MetaCyc: PWY-6955|MetaCyc: PWY-6990|MetaCyc: PWY-6991|MetaCyc: PWY-7018|MetaCyc: PWY-7119|MetaCyc: PWY-7321|MetaCyc: PWY-7531|MetaCyc: PWY-7771|MetaCyc: PWY-7863|Met…
FGIJAEJN_02202	228	Pfam	PF11010	Protein of unknown function (DUF2848)	26	219	5.3E-81	T	IPR021269	Protein of unknown function DUF2848	-	-
FGIJAEJN_02202	228	SUPERFAMILY	SSF56529	FAH	38	208	2.14E-7	T	IPR036663	Fumarylacetoacetase-like, C-terminal domain superfamily	GO:0003824	MetaCyc: PWY-5162|MetaCyc: PWY-5419|MetaCyc: PWY-5519|MetaCyc: PWY-5644|MetaCyc: PWY-5645|MetaCyc: PWY-5647|MetaCyc: PWY-5654|MetaCyc: PWY-5694|MetaCyc: PWY-5705|MetaCyc: PWY-6210|MetaCyc: PWY-6214|MetaCyc: PWY-6223|MetaCyc: PWY-6336|MetaCyc: PWY-6339|MetaCyc: PWY-6760|MetaCyc: PWY-6944|MetaCyc: PWY-7006|MetaCyc: PWY-7009|MetaCyc: PWY-7044|MetaCyc: PWY-7469|MetaCyc: PWY-7480|MetaCyc: PWY-7698|Met…
FGIJAEJN_03014	334	PIRSF	PIRSF005096	GALM	1	334	1.0E-105	T	IPR015443	Aldose 1-epimerase	GO:0016853|GO:0019318	MetaCyc: PWY-6317
FGIJAEJN_03014	334	CDD	cd09019	galactose_mutarotase_like	17	332	9.65658E-148	T	-	-
FGIJAEJN_03014	334	Gene3D	G3DSA:2.70.98.10	-	2	333	8.0E-118	T	IPR014718	Glycoside hydrolase-type carbohydrate-binding	GO:0030246	MetaCyc: PWY-1921|MetaCyc: PWY-3821|MetaCyc: PWY-5821|MetaCyc: PWY-5941|MetaCyc: PWY-5976|MetaCyc: PWY-6317|MetaCyc: PWY-6397|MetaCyc: PWY-6527|MetaCyc: PWY-6572|MetaCyc: PWY-6717|MetaCyc: PWY-6724|MetaCyc: PWY-6735|MetaCyc: PWY-6737|MetaCyc: PWY-6749|MetaCyc: PWY-6771|MetaCyc: PWY-6784|MetaCyc: PWY-6807|MetaCyc: PWY-6821|MetaCyc: PWY-6848|MetaCyc: PWY-6855|MetaCyc: PWY-6906|MetaCyc: PWY-6972|Met…
FGIJAEJN_03014	334	Pfam	PF01263	Aldose 1-epimerase	17	331	1.3E-85	T	IPR008183	Aldose 1-/Glucose-6-phosphate 1-epimerase	GO:0005975|GO:0016853	MetaCyc: PWY-3821|MetaCyc: PWY-6317|MetaCyc: PWY-6397|MetaCyc: PWY-6527|MetaCyc: PWY-7328|MetaCyc: PWY-7344|Reactome: R-SCE-70370|Reactome: R-SPO-70370
FGIJAEJN_03014	334	SUPERFAMILY	SSF74650	Galactose mutarotase-like	3	332	7.33E-110	T	IPR011013	Galactose mutarotase-like domain superfamily	GO:0003824|GO:0005975|GO:0030246	MetaCyc: PWY-1901|MetaCyc: PWY-1921|MetaCyc: PWY-1961|MetaCyc: PWY-1981|MetaCyc: PWY-2021|MetaCyc: PWY-2721|MetaCyc: PWY-2722|MetaCyc: PWY-2881|MetaCyc: PWY-2901|MetaCyc: PWY-2902|MetaCyc: PWY-3121|MetaCyc: PWY-3821|MetaCyc: PWY-4421|MetaCyc: PWY-5094|MetaCyc: PWY-5105|MetaCyc: PWY-5129|MetaCyc: PWY-5139|MetaCyc: PWY-5160|MetaCyc: PWY-5161|MetaCyc: PWY-5176|MetaCyc: PWY-5268|MetaCyc: PWY-5284|Met…
FGIJAEJN_03014	334	PANTHER	PTHR10091	ALDOSE-1-EPIMERASE	14	332	8.0E-90	T	-	-
FGIJAEJN_02901	308	Gene3D	G3DSA:1.10.3720.10	-	106	295	8.6E-33	T	IPR035906	MetI-like superfamily	-	Reactome: R-HSA-1222538
FGIJAEJN_02901	308	Pfam	PF00528	Binding-protein-dependent transport system inner membrane component	133	290	4.9E-25	T	IPR000515	ABC transporter type 1, transmembrane domain MetI-like	GO:0016020|GO:0055085	MetaCyc: PWY-6350|MetaCyc: PWY-6580|MetaCyc: PWY-6804|MetaCyc: PWY-7467|MetaCyc: PWY-7815|MetaCyc: PWY-7816|MetaCyc: PWY-7817|MetaCyc: PWY-7818|MetaCyc: PWY-7819|MetaCyc: PWY-7820|MetaCyc: PWY-7981|MetaCyc: PWY-8248|Reactome: R-CEL-8980692|Reactome: R-CEL-9013148|Reactome: R-CEL-9013149|Reactome: R-CEL-9013405|Reactome: R-CEL-9013406|Reactome: R-CEL-9013407|Reactome: R-CEL-9013423|Reactome: R-CEL…
FGIJAEJN_02901	308	SUPERFAMILY	SSF161098	MetI-like	109	294	3.27E-40	T	IPR035906	MetI-like superfamily	-	Reactome: R-HSA-1222538
FGIJAEJN_02901	308	FunFam	G3DSA:1.10.3720.10:FF:000001	Glycine betaine ABC transporter, permease	108	300	2.7E-63	T	-	-
FGIJAEJN_02901	308	PANTHER	PTHR47737	GLYCINE BETAINE/PROLINE BETAINE TRANSPORT SYSTEM PERMEASE PROTEIN PROW	27	305	1.6E-92	T	-	-
FGIJAEJN_02901	308	CDD	cd06261	TM_PBP2	118	290	1.843E-18	T	IPR000515	ABC transporter type 1, transmembrane domain MetI-like	GO:0016020|GO:0055085	MetaCyc: PWY-6350|MetaCyc: PWY-6580|MetaCyc: PWY-6804|MetaCyc: PWY-7467|MetaCyc: PWY-7815|MetaCyc: PWY-7816|MetaCyc: PWY-7817|MetaCyc: PWY-7818|MetaCyc: PWY-7819|MetaCyc: PWY-7820|MetaCyc: PWY-7981|MetaCyc: PWY-8248|Reactome: R-CEL-8980692|Reactome: R-CEL-9013148|Reactome: R-CEL-9013149|Reactome: R-CEL-9013405|Reactome: R-CEL-9013406|Reactome: R-CEL-9013407|Reactome: R-CEL-9013423|Reactome: R-CEL…
FGIJAEJN_02901	308	TIGRFAM	TIGR03416	ABC_choXWV_perm: choline ABC transporter, permease protein	29	293	1.2E-125	T	IPR017784	ABC transporter, choline, permease protein	-	-
FGIJAEJN_02901	308	ProSiteProfiles	PS50928	ABC transporter integral membrane type-1 domain profile.	115	294	25.890108	T	IPR000515	ABC transporter type 1, transmembrane domain MetI-like	GO:0016020|GO:0055085	MetaCyc: PWY-6350|MetaCyc: PWY-6580|MetaCyc: PWY-6804|MetaCyc: PWY-7467|MetaCyc: PWY-7815|MetaCyc: PWY-7816|MetaCyc: PWY-7817|MetaCyc: PWY-7818|MetaCyc: PWY-7819|MetaCyc: PWY-7820|MetaCyc: PWY-7981|MetaCyc: PWY-8248|Reactome: R-CEL-8980692|Reactome: R-CEL-9013148|Reactome: R-CEL-9013149|Reactome: R-CEL-9013405|Reactome: R-CEL-9013406|Reactome: R-CEL-9013407|Reactome: R-CEL-9013423|Reactome: R-CEL…
FGIJAEJN_03999	458	Pfam	PF02195	ParB/Sulfiredoxin domain	14	94	9.4E-8	T	IPR003115	ParB/Sulfiredoxin	-	MetaCyc: PWY-7694|MetaCyc: PWY-7706|MetaCyc: PWY-8008|MetaCyc: PWY-8009|MetaCyc: PWY-8381|Reactome: R-DDI-6798695|Reactome: R-DME-9755511|Reactome: R-HSA-9755511|Reactome: R-HSA-9759194|Reactome: R-MMU-9755511|Reactome: R-SCE-9755511|Reactome: R-SPO-9755511
FGIJAEJN_03999	458	Gene3D	G3DSA:3.40.50.150	Vaccinia Virus protein VP39	180	408	1.5E-29	T	IPR029063	S-adenosyl-L-methionine-dependent methyltransferase superfamily	-	MetaCyc: PWY-1061|MetaCyc: PWY-1121|MetaCyc: PWY-1186|MetaCyc: PWY-1422|MetaCyc: PWY-1581|MetaCyc: PWY-1921|MetaCyc: PWY-2002|MetaCyc: PWY-2083|MetaCyc: PWY-2181|MetaCyc: PWY-2229|MetaCyc: PWY-2321|MetaCyc: PWY-2467|MetaCyc: PWY-2541|MetaCyc: PWY-2601|MetaCyc: PWY-3162|MetaCyc: PWY-321|MetaCyc: PWY-3261|MetaCyc: PWY-3385|MetaCyc: PWY-3542|MetaCyc: PWY-3581|MetaCyc: PWY-3602|MetaCyc: PWY-361|MetaC…
FGIJAEJN_03999	458	SMART	SM00470	ParB_7	11	97	6.7E-11	T	IPR003115	ParB/Sulfiredoxin	-	MetaCyc: PWY-7694|MetaCyc: PWY-7706|MetaCyc: PWY-8008|MetaCyc: PWY-8009|MetaCyc: PWY-8381|Reactome: R-DDI-6798695|Reactome: R-DME-9755511|Reactome: R-HSA-9755511|Reactome: R-HSA-9759194|Reactome: R-MMU-9755511|Reactome: R-SCE-9755511|Reactome: R-SPO-9755511
FGIJAEJN_03999	458	SUPERFAMILY	SSF53335	S-adenosyl-L-methionine-dependent methyltransferases	177	423	8.56E-38	T	IPR029063	S-adenosyl-L-methionine-dependent methyltransferase superfamily	-	MetaCyc: PWY-1061|MetaCyc: PWY-1121|MetaCyc: PWY-1186|MetaCyc: PWY-1422|MetaCyc: PWY-1581|MetaCyc: PWY-1921|MetaCyc: PWY-2002|MetaCyc: PWY-2083|MetaCyc: PWY-2181|MetaCyc: PWY-2229|MetaCyc: PWY-2321|MetaCyc: PWY-2467|MetaCyc: PWY-2541|MetaCyc: PWY-2601|MetaCyc: PWY-3162|MetaCyc: PWY-321|MetaCyc: PWY-3261|MetaCyc: PWY-3385|MetaCyc: PWY-3542|MetaCyc: PWY-3581|MetaCyc: PWY-3602|MetaCyc: PWY-361|MetaC…
FGIJAEJN_03999	458	PIRSF	PIRSF036758	Aden_M_ParB	8	423	6.7E-99	T	IPR015840	DNA methyase, ParB domain-containing	-	-
FGIJAEJN_03999	458	PRINTS	PR00508	S21 class N4 adenine-specific DNA methyltransferase signature	200	214	3.7E-6	T	IPR001091	Restriction/modification DNA-methyltransferase	GO:0003677|GO:0006306|GO:0008170	MetaCyc: PWY-1061|MetaCyc: PWY-2083|MetaCyc: PWY-3542|MetaCyc: PWY-4021|MetaCyc: PWY-4161|MetaCyc: PWY-4202|MetaCyc: PWY-5059|MetaCyc: PWY-5105|MetaCyc: PWY-5209|MetaCyc: PWY-5301|MetaCyc: PWY-5305|MetaCyc: PWY-5479|MetaCyc: PWY-5665|MetaCyc: PWY-5729|MetaCyc: PWY-5748|MetaCyc: PWY-5765|MetaCyc: PWY-5773|MetaCyc: PWY-5846|MetaCyc: PWY-5883|MetaCyc: PWY-5975|MetaCyc: PWY-5987|MetaCyc: PWY-601|Meta…
FGIJAEJN_03999	458	PRINTS	PR00508	S21 class N4 adenine-specific DNA methyltransferase signature	364	382	3.7E-6	T	IPR001091	Restriction/modification DNA-methyltransferase	GO:0003677|GO:0006306|GO:0008170	MetaCyc: PWY-1061|MetaCyc: PWY-2083|MetaCyc: PWY-3542|MetaCyc: PWY-4021|MetaCyc: PWY-4161|MetaCyc: PWY-4202|MetaCyc: PWY-5059|MetaCyc: PWY-5105|MetaCyc: PWY-5209|MetaCyc: PWY-5301|MetaCyc: PWY-5305|MetaCyc: PWY-5479|MetaCyc: PWY-5665|MetaCyc: PWY-5729|MetaCyc: PWY-5748|MetaCyc: PWY-5765|MetaCyc: PWY-5773|MetaCyc: PWY-5846|MetaCyc: PWY-5883|MetaCyc: PWY-5975|MetaCyc: PWY-5987|MetaCyc: PWY-601|Meta…
FGIJAEJN_03999	458	PRINTS	PR00508	S21 class N4 adenine-specific DNA methyltransferase signature	387	407	3.7E-6	T	IPR001091	Restriction/modification DNA-methyltransferase	GO:0003677|GO:0006306|GO:0008170	MetaCyc: PWY-1061|MetaCyc: PWY-2083|MetaCyc: PWY-3542|MetaCyc: PWY-4021|MetaCyc: PWY-4161|MetaCyc: PWY-4202|MetaCyc: PWY-5059|MetaCyc: PWY-5105|MetaCyc: PWY-5209|MetaCyc: PWY-5301|MetaCyc: PWY-5305|MetaCyc: PWY-5479|MetaCyc: PWY-5665|MetaCyc: PWY-5729|MetaCyc: PWY-5748|MetaCyc: PWY-5765|MetaCyc: PWY-5773|MetaCyc: PWY-5846|MetaCyc: PWY-5883|MetaCyc: PWY-5975|MetaCyc: PWY-5987|MetaCyc: PWY-601|Meta…
FGIJAEJN_03999	458	SUPERFAMILY	SSF110849	ParB/Sulfiredoxin	10	133	5.23E-27	T	IPR036086	ParB/Sulfiredoxin superfamily	-	MetaCyc: PWY-7694|MetaCyc: PWY-7706|MetaCyc: PWY-8008|MetaCyc: PWY-8009|MetaCyc: PWY-8381|Reactome: R-DDI-6798695|Reactome: R-DME-9755511|Reactome: R-HSA-9755511|Reactome: R-HSA-9759194|Reactome: R-MMU-9755511|Reactome: R-SCE-9755511|Reactome: R-SPO-9755511
FGIJAEJN_03999	458	CDD	cd16403	ParB_N_like_MT	14	101	5.30889E-50	T	-	-
FGIJAEJN_03999	458	MobiDBLite	mobidb-lite	consensus disorder prediction	426	458	-	T	-	-
FGIJAEJN_03999	458	Gene3D	G3DSA:3.90.1530.10	-	6	97	1.7E-13	T	-	-
FGIJAEJN_03999	458	MobiDBLite	mobidb-lite	consensus disorder prediction	140	169	-	T	-	-
FGIJAEJN_02447	255	FunFam	G3DSA:3.40.50.300:FF:000134	Iron-enterobactin ABC transporter ATP-binding protein	6	250	1.0E-68	T	-	-
FGIJAEJN_02447	255	CDD	cd03214	ABC_Iron-Siderophores_B12_Hemin	7	219	3.21105E-73	T	-	-
FGIJAEJN_02447	255	ProSiteProfiles	PS50893	ATP-binding cassette, ABC transporter-type domain profile.	6	239	21.482038	T	IPR003439	ABC transporter-like, ATP-binding domain	GO:0005524	MetaCyc: PWY-3602|MetaCyc: PWY-4061|MetaCyc: PWY-4621|MetaCyc: PWY-5109|MetaCyc: PWY-5757|MetaCyc: PWY-6147|MetaCyc: PWY-6322|MetaCyc: PWY-6383|MetaCyc: PWY-6409|MetaCyc: PWY-6502|MetaCyc: PWY-6585|MetaCyc: PWY-6797|MetaCyc: PWY-6842|MetaCyc: PWY-6917|MetaCyc: PWY-6948|MetaCyc: PWY-6972|MetaCyc: PWY-6995|MetaCyc: PWY-6997|MetaCyc: PWY-7007|MetaCyc: PWY-7031|MetaCyc: PWY-7037|MetaCyc: PWY-7206|Met…
FGIJAEJN_02447	255	PANTHER	PTHR42794	HEMIN IMPORT ATP-BINDING PROTEIN HMUV	8	244	7.9E-77	T	-	-
FGIJAEJN_02447	255	SMART	SM00382	AAA_5	31	216	4.2E-16	T	IPR003593	AAA+ ATPase domain	-	MetaCyc: PWY-1061|MetaCyc: PWY-2083|MetaCyc: PWY-2781|MetaCyc: PWY-3542|MetaCyc: PWY-3602|MetaCyc: PWY-4021|MetaCyc: PWY-4061|MetaCyc: PWY-4161|MetaCyc: PWY-4202|MetaCyc: PWY-4621|MetaCyc: PWY-5059|MetaCyc: PWY-5105|MetaCyc: PWY-5109|MetaCyc: PWY-5129|MetaCyc: PWY-5209|MetaCyc: PWY-5301|MetaCyc: PWY-5305|MetaCyc: PWY-5381|MetaCyc: PWY-5479|MetaCyc: PWY-5531|MetaCyc: PWY-5665|MetaCyc: PWY-5729|Met…
FGIJAEJN_02447	255	Pfam	PF00005	ABC transporter	22	171	7.0E-33	T	IPR003439	ABC transporter-like, ATP-binding domain	GO:0005524	MetaCyc: PWY-3602|MetaCyc: PWY-4061|MetaCyc: PWY-4621|MetaCyc: PWY-5109|MetaCyc: PWY-5757|MetaCyc: PWY-6147|MetaCyc: PWY-6322|MetaCyc: PWY-6383|MetaCyc: PWY-6409|MetaCyc: PWY-6502|MetaCyc: PWY-6585|MetaCyc: PWY-6797|MetaCyc: PWY-6842|MetaCyc: PWY-6917|MetaCyc: PWY-6948|MetaCyc: PWY-6972|MetaCyc: PWY-6995|MetaCyc: PWY-6997|MetaCyc: PWY-7007|MetaCyc: PWY-7031|MetaCyc: PWY-7037|MetaCyc: PWY-7206|Met…
FGIJAEJN_02447	255	ProSitePatterns	PS00211	ABC transporters family signature.	143	157	-	T	IPR017871	ABC transporter-like, conserved site	GO:0005524|GO:0016887	MetaCyc: PWY-3602|MetaCyc: PWY-4061|MetaCyc: PWY-4621|MetaCyc: PWY-5109|MetaCyc: PWY-5757|MetaCyc: PWY-6147|MetaCyc: PWY-6322|MetaCyc: PWY-6383|MetaCyc: PWY-6409|MetaCyc: PWY-6502|MetaCyc: PWY-6585|MetaCyc: PWY-6797|MetaCyc: PWY-6842|MetaCyc: PWY-6917|MetaCyc: PWY-6948|MetaCyc: PWY-6972|MetaCyc: PWY-6995|MetaCyc: PWY-6997|MetaCyc: PWY-7007|MetaCyc: PWY-7031|MetaCyc: PWY-7037|MetaCyc: PWY-7206|Met…
FGIJAEJN_02447	255	Gene3D	G3DSA:3.40.50.300	-	2	248	7.7E-67	T	IPR027417	P-loop containing nucleoside triphosphate hydrolase	-	MetaCyc: PWY-102|MetaCyc: PWY-1061|MetaCyc: PWY-1187|MetaCyc: PWY-1281|MetaCyc: PWY-1722|MetaCyc: PWY-181|MetaCyc: PWY-1822|MetaCyc: PWY-2083|MetaCyc: PWY-2161|MetaCyc: PWY-2201|MetaCyc: PWY-2681|MetaCyc: PWY-2781|MetaCyc: PWY-2821|MetaCyc: PWY-3542|MetaCyc: PWY-3602|MetaCyc: PWY-361|MetaCyc: PWY-3841|MetaCyc: PWY-3961|MetaCyc: PWY-4021|MetaCyc: PWY-4061|MetaCyc: PWY-4161|MetaCyc: PWY-4202|MetaCy…
FGIJAEJN_02447	255	SUPERFAMILY	SSF52540	P-loop containing nucleoside triphosphate hydrolases	4	231	1.17E-58	T	IPR027417	P-loop containing nucleoside triphosphate hydrolase	-	MetaCyc: PWY-102|MetaCyc: PWY-1061|MetaCyc: PWY-1187|MetaCyc: PWY-1281|MetaCyc: PWY-1722|MetaCyc: PWY-181|MetaCyc: PWY-1822|MetaCyc: PWY-2083|MetaCyc: PWY-2161|MetaCyc: PWY-2201|MetaCyc: PWY-2681|MetaCyc: PWY-2781|MetaCyc: PWY-2821|MetaCyc: PWY-3542|MetaCyc: PWY-3602|MetaCyc: PWY-361|MetaCyc: PWY-3841|MetaCyc: PWY-3961|MetaCyc: PWY-4021|MetaCyc: PWY-4061|MetaCyc: PWY-4161|MetaCyc: PWY-4202|MetaCy…
FGIJAEJN_02718	334	Pfam	PF01343	Peptidase family S49	108	258	1.4E-35	T	IPR002142	Peptidase S49	GO:0006508|GO:0008233	MetaCyc: PWY-7884
FGIJAEJN_02718	334	PANTHER	PTHR42987	PEPTIDASE S49	45	276	1.0E-52	T	-	-
FGIJAEJN_02718	334	CDD	cd07023	S49_Sppa_N_C	52	253	4.9658E-73	T	IPR002142	Peptidase S49	GO:0006508|GO:0008233	MetaCyc: PWY-7884
FGIJAEJN_02718	334	Gene3D	G3DSA:3.90.226.10	-	45	182	9.3E-31	T	-	-
FGIJAEJN_02718	334	SUPERFAMILY	SSF52096	ClpP/crotonase	49	246	9.95E-35	T	IPR029045	ClpP/crotonase-like domain superfamily	-	MetaCyc: PWY-1361|MetaCyc: PWY-2229|MetaCyc: PWY-2467|MetaCyc: PWY-3061|MetaCyc: PWY-3385|MetaCyc: PWY-3602|MetaCyc: PWY-361|MetaCyc: PWY-3941|MetaCyc: PWY-4381|MetaCyc: PWY-4801|MetaCyc: PWY-4922|MetaCyc: PWY-5|MetaCyc: PWY-5048|MetaCyc: PWY-5061|MetaCyc: PWY-5109|MetaCyc: PWY-5113|MetaCyc: PWY-5136|MetaCyc: PWY-5137|MetaCyc: PWY-5138|MetaCyc: PWY-5139|MetaCyc: PWY-5163|MetaCyc: PWY-5177|MetaCyc…
FGIJAEJN_02718	334	Gene3D	G3DSA:3.90.226.10	-	183	305	1.1E-11	T	-	-
FGIJAEJN_02718	334	TIGRFAM	TIGR00706	SppA_dom: signal peptide peptidase SppA, 36K type	53	256	6.1E-57	T	IPR004635	Peptidase S49, SppA	GO:0006508|GO:0008233	MetaCyc: PWY-7884
FGIJAEJN_02702	146	PANTHER	PTHR36113	LYASE, PUTATIVE-RELATED-RELATED	6	121	3.3E-14	T	-	-
FGIJAEJN_02702	146	ProSiteProfiles	PS51819	Vicinal oxygen chelate (VOC) domain profile.	5	123	21.004286	T	IPR037523	Vicinal oxygen chelate (VOC) domain	-	MetaCyc: PWY-1422|MetaCyc: PWY-1581|MetaCyc: PWY-181|MetaCyc: PWY-4061|MetaCyc: PWY-4502|MetaCyc: PWY-4681|MetaCyc: PWY-5163|MetaCyc: PWY-5386|MetaCyc: PWY-5419|MetaCyc: PWY-5427|MetaCyc: PWY-5487|MetaCyc: PWY-5641|MetaCyc: PWY-5642|MetaCyc: PWY-5741|MetaCyc: PWY-5743|MetaCyc: PWY-5789|MetaCyc: PWY-5802|MetaCyc: PWY-5815|MetaCyc: PWY-5816|MetaCyc: PWY-5817|MetaCyc: PWY-5818|MetaCyc: PWY-5893|Meta…
FGIJAEJN_02702	146	Pfam	PF00903	Glyoxalase/Bleomycin resistance protein/Dioxygenase superfamily	5	120	4.7E-10	T	IPR004360	Glyoxalase/fosfomycin resistance/dioxygenase domain	-	MetaCyc: PWY-1422|MetaCyc: PWY-1581|MetaCyc: PWY-181|MetaCyc: PWY-4061|MetaCyc: PWY-4502|MetaCyc: PWY-4681|MetaCyc: PWY-5163|MetaCyc: PWY-5386|MetaCyc: PWY-5419|MetaCyc: PWY-5427|MetaCyc: PWY-5487|MetaCyc: PWY-5641|MetaCyc: PWY-5642|MetaCyc: PWY-5802|MetaCyc: PWY-5815|MetaCyc: PWY-5816|MetaCyc: PWY-5817|MetaCyc: PWY-5893|MetaCyc: PWY-5979|MetaCyc: PWY-6068|MetaCyc: PWY-6069|MetaCyc: PWY-6084|Meta…
FGIJAEJN_02702	146	Gene3D	G3DSA:3.10.180.10	-	3	140	2.2E-35	T	IPR029068	Glyoxalase/Bleomycin resistance protein/Dihydroxybiphenyl dioxygenase	-	MetaCyc: PWY-1042|MetaCyc: PWY-1422|MetaCyc: PWY-1581|MetaCyc: PWY-181|MetaCyc: PWY-1861|MetaCyc: PWY-4061|MetaCyc: PWY-4502|MetaCyc: PWY-4681|MetaCyc: PWY-5163|MetaCyc: PWY-5386|MetaCyc: PWY-5419|MetaCyc: PWY-5427|MetaCyc: PWY-5484|MetaCyc: PWY-5487|MetaCyc: PWY-5641|MetaCyc: PWY-5642|MetaCyc: PWY-5741|MetaCyc: PWY-5743|MetaCyc: PWY-5789|MetaCyc: PWY-5802|MetaCyc: PWY-5815|MetaCyc: PWY-5816|Meta…
FGIJAEJN_02702	146	SUPERFAMILY	SSF54593	Glyoxalase/Bleomycin resistance protein/Dihydroxybiphenyl dioxygenase	1	123	4.68E-25	T	IPR029068	Glyoxalase/Bleomycin resistance protein/Dihydroxybiphenyl dioxygenase	-	MetaCyc: PWY-1042|MetaCyc: PWY-1422|MetaCyc: PWY-1581|MetaCyc: PWY-181|MetaCyc: PWY-1861|MetaCyc: PWY-4061|MetaCyc: PWY-4502|MetaCyc: PWY-4681|MetaCyc: PWY-5163|MetaCyc: PWY-5386|MetaCyc: PWY-5419|MetaCyc: PWY-5427|MetaCyc: PWY-5484|MetaCyc: PWY-5487|MetaCyc: PWY-5641|MetaCyc: PWY-5642|MetaCyc: PWY-5741|MetaCyc: PWY-5743|MetaCyc: PWY-5789|MetaCyc: PWY-5802|MetaCyc: PWY-5815|MetaCyc: PWY-5816|Meta…
FGIJAEJN_00362	417	CDD	cd06453	SufS_like	36	403	0.0	T	IPR010970	Cysteine desulfurase, SufS	GO:0006534|GO:0030170|GO:0031071	MetaCyc: PWY-6823|MetaCyc: PWY-6892|MetaCyc: PWY-7250|MetaCyc: PWY-7387|MetaCyc: PWY-7465|MetaCyc: PWY-7892|MetaCyc: PWY-7898|MetaCyc: PWY-7908|MetaCyc: PWY-7986|MetaCyc: PWY-8065|MetaCyc: PWY-8164|MetaCyc: PWY-8165
FGIJAEJN_00362	417	ProSitePatterns	PS00595	Aminotransferases class-V pyridoxal-phosphate attachment site.	228	247	-	T	IPR020578	Aminotransferase class-V, pyridoxal-phosphate binding site	-	MetaCyc: PWY-1186|MetaCyc: PWY-1622|MetaCyc: PWY-181|MetaCyc: PWY-5024|MetaCyc: PWY-5103|MetaCyc: PWY-5631|MetaCyc: PWY-5748|MetaCyc: PWY-5818|MetaCyc: PWY-5826|MetaCyc: PWY-5883|MetaCyc: PWY-5978|MetaCyc: PWY-6321|MetaCyc: PWY-6322|MetaCyc: PWY-6409|MetaCyc: PWY-6456|MetaCyc: PWY-6511|MetaCyc: PWY-6627|MetaCyc: PWY-6682|MetaCyc: PWY-6749|MetaCyc: PWY-6823|MetaCyc: PWY-6892|MetaCyc: PWY-7018|Meta…
FGIJAEJN_00362	417	PIRSF	PIRSF005572	NifS	33	415	1.7E-48	T	IPR016454	Cysteine desulfurase	-	MetaCyc: PWY-6823|MetaCyc: PWY-6892|MetaCyc: PWY-7250|MetaCyc: PWY-7892|MetaCyc: PWY-8164|MetaCyc: PWY-8165|Reactome: R-BTA-2408508|Reactome: R-DDI-1362409|Reactome: R-DDI-947581|Reactome: R-DME-1362409|Reactome: R-DME-947581|Reactome: R-HSA-1362409|Reactome: R-HSA-2408508|Reactome: R-HSA-947581|Reactome: R-MMU-1362409|Reactome: R-MMU-2408508|Reactome: R-MMU-947581|Reactome: R-RNO-1362409|Reactom…
FGIJAEJN_00362	417	Pfam	PF00266	Aminotransferase class-V	36	405	7.2E-142	T	IPR000192	Aminotransferase class V domain	-	MetaCyc: PWY-1186|MetaCyc: PWY-1187|MetaCyc: PWY-1622|MetaCyc: PWY-181|MetaCyc: PWY-2821|MetaCyc: PWY-5024|MetaCyc: PWY-5103|MetaCyc: PWY-5499|MetaCyc: PWY-5631|MetaCyc: PWY-5651|MetaCyc: PWY-5706|MetaCyc: PWY-5707|MetaCyc: PWY-5748|MetaCyc: PWY-5818|MetaCyc: PWY-5826|MetaCyc: PWY-5883|MetaCyc: PWY-5963|MetaCyc: PWY-5978|MetaCyc: PWY-601|MetaCyc: PWY-6289|MetaCyc: PWY-6308|MetaCyc: PWY-6309|MetaC…
FGIJAEJN_00362	417	SUPERFAMILY	SSF53383	PLP-dependent transferases	14	412	1.46E-129	T	IPR015424	Pyridoxal phosphate-dependent transferase	-	MetaCyc: PWY-102|MetaCyc: PWY-1061|MetaCyc: PWY-1186|MetaCyc: PWY-1187|MetaCyc: PWY-1263|MetaCyc: PWY-1622|MetaCyc: PWY-1781|MetaCyc: PWY-181|MetaCyc: PWY-2083|MetaCyc: PWY-2161|MetaCyc: PWY-2201|MetaCyc: PWY-2821|MetaCyc: PWY-3|MetaCyc: PWY-3041|MetaCyc: PWY-3081|MetaCyc: PWY-3181|MetaCyc: PWY-3341|MetaCyc: PWY-3385|MetaCyc: PWY-3461|MetaCyc: PWY-3462|MetaCyc: PWY-3542|MetaCyc: PWY-3581|MetaCyc:…
FGIJAEJN_00362	417	TIGRFAM	TIGR01979	sufS: cysteine desulfurase, SufS family	18	416	5.7E-174	T	IPR010970	Cysteine desulfurase, SufS	GO:0006534|GO:0030170|GO:0031071	MetaCyc: PWY-6823|MetaCyc: PWY-6892|MetaCyc: PWY-7250|MetaCyc: PWY-7387|MetaCyc: PWY-7465|MetaCyc: PWY-7892|MetaCyc: PWY-7898|MetaCyc: PWY-7908|MetaCyc: PWY-7986|MetaCyc: PWY-8065|MetaCyc: PWY-8164|MetaCyc: PWY-8165
FGIJAEJN_00362	417	Gene3D	G3DSA:3.40.640.10	-	47	307	5.4E-170	T	IPR015421	Pyridoxal phosphate-dependent transferase, major domain	GO:0003824	MetaCyc: PWY-102|MetaCyc: PWY-1061|MetaCyc: PWY-1186|MetaCyc: PWY-1187|MetaCyc: PWY-1263|MetaCyc: PWY-1622|MetaCyc: PWY-1781|MetaCyc: PWY-181|MetaCyc: PWY-2083|MetaCyc: PWY-2161|MetaCyc: PWY-2201|MetaCyc: PWY-2821|MetaCyc: PWY-3|MetaCyc: PWY-3041|MetaCyc: PWY-3081|MetaCyc: PWY-3181|MetaCyc: PWY-3341|MetaCyc: PWY-3385|MetaCyc: PWY-3461|MetaCyc: PWY-3462|MetaCyc: PWY-3542|MetaCyc: PWY-3581|MetaCyc:…
FGIJAEJN_00362	417	PANTHER	PTHR43586	CYSTEINE DESULFURASE	14	414	1.4E-116	T	-	-
FGIJAEJN_00362	417	Gene3D	G3DSA:3.90.1150.10	Aspartate Aminotransferase, domain 1	19	409	5.4E-170	T	IPR015422	Pyridoxal phosphate-dependent transferase, small domain	GO:0003824	MetaCyc: PWY-1186|MetaCyc: PWY-1187|MetaCyc: PWY-1263|MetaCyc: PWY-1622|MetaCyc: PWY-1781|MetaCyc: PWY-181|MetaCyc: PWY-2161|MetaCyc: PWY-2201|MetaCyc: PWY-2821|MetaCyc: PWY-3|MetaCyc: PWY-3041|MetaCyc: PWY-3081|MetaCyc: PWY-3181|MetaCyc: PWY-3341|MetaCyc: PWY-3385|MetaCyc: PWY-3461|MetaCyc: PWY-3462|MetaCyc: PWY-3581|MetaCyc: PWY-3602|MetaCyc: PWY-361|MetaCyc: PWY-3661|MetaCyc: PWY-3841|MetaCyc:…
FGIJAEJN_02737	149	Pfam	PF00293	NUDIX domain	9	84	1.9E-10	T	IPR000086	NUDIX hydrolase domain	-	MetaCyc: PWY-4702|MetaCyc: PWY-5381|MetaCyc: PWY-5491|MetaCyc: PWY-5757|MetaCyc: PWY-6147|MetaCyc: PWY-6148|MetaCyc: PWY-6174|MetaCyc: PWY-6352|MetaCyc: PWY-6365|MetaCyc: PWY-6366|MetaCyc: PWY-6368|MetaCyc: PWY-6383|MetaCyc: PWY-6456|MetaCyc: PWY-6502|MetaCyc: PWY-6545|MetaCyc: PWY-6575|MetaCyc: PWY-6627|MetaCyc: PWY-6686|MetaCyc: PWY-6720|MetaCyc: PWY-6724|MetaCyc: PWY-6797|MetaCyc: PWY-6859|Met…
FGIJAEJN_02737	149	Gene3D	G3DSA:3.90.79.10	Nucleoside Triphosphate Pyrophosphohydrolase	1	108	1.9E-13	T	-	-
FGIJAEJN_02737	149	ProSiteProfiles	PS51462	Nudix hydrolase domain profile.	2	142	9.75619	T	IPR000086	NUDIX hydrolase domain	-	MetaCyc: PWY-4702|MetaCyc: PWY-5381|MetaCyc: PWY-5491|MetaCyc: PWY-5757|MetaCyc: PWY-6147|MetaCyc: PWY-6148|MetaCyc: PWY-6174|MetaCyc: PWY-6352|MetaCyc: PWY-6365|MetaCyc: PWY-6366|MetaCyc: PWY-6368|MetaCyc: PWY-6383|MetaCyc: PWY-6456|MetaCyc: PWY-6502|MetaCyc: PWY-6545|MetaCyc: PWY-6575|MetaCyc: PWY-6627|MetaCyc: PWY-6686|MetaCyc: PWY-6720|MetaCyc: PWY-6724|MetaCyc: PWY-6797|MetaCyc: PWY-6859|Met…
FGIJAEJN_02737	149	ProSitePatterns	PS00893	Nudix box signature.	35	56	-	T	IPR020084	NUDIX hydrolase, conserved site	GO:0016787	MetaCyc: PWY-4702|MetaCyc: PWY-5381|MetaCyc: PWY-5491|MetaCyc: PWY-5757|MetaCyc: PWY-6147|MetaCyc: PWY-6148|MetaCyc: PWY-6352|MetaCyc: PWY-6365|MetaCyc: PWY-6366|MetaCyc: PWY-6368|MetaCyc: PWY-6383|MetaCyc: PWY-6456|MetaCyc: PWY-6502|MetaCyc: PWY-6545|MetaCyc: PWY-6575|MetaCyc: PWY-6627|MetaCyc: PWY-6686|MetaCyc: PWY-6720|MetaCyc: PWY-6724|MetaCyc: PWY-6797|MetaCyc: PWY-6955|MetaCyc: PWY-6987|Met…
FGIJAEJN_02737	149	SUPERFAMILY	SSF55811	Nudix	7	94	2.44E-14	T	IPR015797	NUDIX hydrolase-like domain superfamily	-	MetaCyc: PWY-4702|MetaCyc: PWY-5381|MetaCyc: PWY-5491|MetaCyc: PWY-5757|MetaCyc: PWY-6147|MetaCyc: PWY-6148|MetaCyc: PWY-6174|MetaCyc: PWY-6352|MetaCyc: PWY-6365|MetaCyc: PWY-6366|MetaCyc: PWY-6368|MetaCyc: PWY-6383|MetaCyc: PWY-6456|MetaCyc: PWY-6502|MetaCyc: PWY-6545|MetaCyc: PWY-6575|MetaCyc: PWY-6627|MetaCyc: PWY-6686|MetaCyc: PWY-6720|MetaCyc: PWY-6724|MetaCyc: PWY-6797|MetaCyc: PWY-6859|Met…
FGIJAEJN_00551	552	SUPERFAMILY	SSF103473	MFS general substrate transporter	24	490	1.26E-43	T	IPR036259	MFS transporter superfamily	-	MetaCyc: PWY-5129|MetaCyc: PWY-6322|MetaCyc: PWY-6369|MetaCyc: PWY-6626|MetaCyc: PWY-6682|MetaCyc: PWY-6955|MetaCyc: PWY-7077|MetaCyc: PWY-7321|MetaCyc: PWY-7740|MetaCyc: PWY-7769|MetaCyc: PWY-7884|MetaCyc: PWY-7886|MetaCyc: PWY-7948|MetaCyc: PWY-7975|MetaCyc: PWY-8129|MetaCyc: PWY-8324|MetaCyc: PWY-8367|MetaCyc: PWY-8392|MetaCyc: PWY-8393|MetaCyc: PWY-8394|Reactome: R-BTA-112311|Reactome: R-BTA-…
FGIJAEJN_00551	552	ProSiteProfiles	PS50850	Major facilitator superfamily (MFS) profile.	37	486	13.929663	T	IPR020846	Major facilitator superfamily domain	GO:0022857	Reactome: R-BTA-112311|Reactome: R-BTA-181430|Reactome: R-BTA-189200|Reactome: R-BTA-196757|Reactome: R-BTA-196836|Reactome: R-BTA-210500|Reactome: R-BTA-2161517|Reactome: R-BTA-422356|Reactome: R-BTA-428643|Reactome: R-BTA-442660|Reactome: R-BTA-549127|Reactome: R-BTA-5653890|Reactome: R-BTA-6798695|Reactome: R-BTA-8981373|Reactome: R-BTA-917937|Reactome: R-BTA-9707616|Reactome: R-CEL-112311|Rea…
FGIJAEJN_00551	552	PANTHER	PTHR11360	MONOCARBOXYLATE TRANSPORTER	30	476	1.8E-41	T	-	-
FGIJAEJN_00551	552	Gene3D	G3DSA:1.20.1250.20	MFS general substrate transporter like domains	31	246	2.6E-14	T	IPR036259	MFS transporter superfamily	-	MetaCyc: PWY-5129|MetaCyc: PWY-6322|MetaCyc: PWY-6369|MetaCyc: PWY-6626|MetaCyc: PWY-6682|MetaCyc: PWY-6955|MetaCyc: PWY-7077|MetaCyc: PWY-7321|MetaCyc: PWY-7740|MetaCyc: PWY-7769|MetaCyc: PWY-7884|MetaCyc: PWY-7886|MetaCyc: PWY-7948|MetaCyc: PWY-7975|MetaCyc: PWY-8129|MetaCyc: PWY-8324|MetaCyc: PWY-8367|MetaCyc: PWY-8392|MetaCyc: PWY-8393|MetaCyc: PWY-8394|Reactome: R-BTA-112311|Reactome: R-BTA-…
FGIJAEJN_00551	552	CDD	cd17353	MFS_OFA_like	29	481	4.80217E-104	T	-	-
FGIJAEJN_00551	552	Gene3D	G3DSA:1.20.1250.20	MFS general substrate transporter like domains	270	487	3.3E-12	T	IPR036259	MFS transporter superfamily	-	MetaCyc: PWY-5129|MetaCyc: PWY-6322|MetaCyc: PWY-6369|MetaCyc: PWY-6626|MetaCyc: PWY-6682|MetaCyc: PWY-6955|MetaCyc: PWY-7077|MetaCyc: PWY-7321|MetaCyc: PWY-7740|MetaCyc: PWY-7769|MetaCyc: PWY-7884|MetaCyc: PWY-7886|MetaCyc: PWY-7948|MetaCyc: PWY-7975|MetaCyc: PWY-8129|MetaCyc: PWY-8324|MetaCyc: PWY-8367|MetaCyc: PWY-8392|MetaCyc: PWY-8393|MetaCyc: PWY-8394|Reactome: R-BTA-112311|Reactome: R-BTA-…
FGIJAEJN_00551	552	Pfam	PF07690	Major Facilitator Superfamily	40	439	6.1E-38	T	IPR011701	Major facilitator superfamily	GO:0022857|GO:0055085	Reactome: R-BTA-196757|Reactome: R-BTA-210500|Reactome: R-BTA-352230|Reactome: R-BTA-428643|Reactome: R-BTA-917937|Reactome: R-BTA-9707616|Reactome: R-CEL-189451|Reactome: R-CEL-210500|Reactome: R-CEL-264642|Reactome: R-CEL-428643|Reactome: R-CEL-8856825|Reactome: R-CEL-8856828|Reactome: R-CEL-917937|Reactome: R-DME-1660661|Reactome: R-DME-264642|Reactome: R-DME-8856825|Reactome: R-DME-8856828|Re…
FGIJAEJN_02896	445	PANTHER	PTHR33362	SIALIC ACID TRAP TRANSPORTER PERMEASE PROTEIN SIAT-RELATED	1	443	1.9E-85	T	IPR004681	TRAP transporter large membrane protein DctM	GO:0016020	-
FGIJAEJN_02896	445	Pfam	PF06808	Tripartite ATP-independent periplasmic transporter, DctM component	13	435	3.2E-65	T	IPR010656	TRAP C4-dicarboxylate transport system permease DctM subunit	-	-
FGIJAEJN_01915	284	SMART	SM00342	aracneu4	191	273	2.2E-25	T	IPR018060	DNA binding HTH domain, AraC-type	GO:0003700|GO:0006355|GO:0043565	MetaCyc: PWY-8280
FGIJAEJN_01915	284	SUPERFAMILY	SSF46689	Homeodomain-like	175	224	5.64E-9	T	IPR009057	Homeobox-like domain superfamily	-	MetaCyc: PWY-2722|MetaCyc: PWY-2723|MetaCyc: PWY-3602|MetaCyc: PWY-361|MetaCyc: PWY-4801|MetaCyc: PWY-4922|MetaCyc: PWY-5048|MetaCyc: PWY-5129|MetaCyc: PWY-5139|MetaCyc: PWY-5268|MetaCyc: PWY-5284|MetaCyc: PWY-5292|MetaCyc: PWY-5307|MetaCyc: PWY-5313|MetaCyc: PWY-5317|MetaCyc: PWY-5318|MetaCyc: PWY-5353|MetaCyc: PWY-5400|MetaCyc: PWY-5437|MetaCyc: PWY-5473|MetaCyc: PWY-5475|MetaCyc: PWY-5477|Meta…
FGIJAEJN_01915	284	Gene3D	G3DSA:1.10.10.60	-	233	272	9.7E-12	T	-	-
FGIJAEJN_01915	284	SUPERFAMILY	SSF46689	Homeodomain-like	228	272	1.08E-9	T	IPR009057	Homeobox-like domain superfamily	-	MetaCyc: PWY-2722|MetaCyc: PWY-2723|MetaCyc: PWY-3602|MetaCyc: PWY-361|MetaCyc: PWY-4801|MetaCyc: PWY-4922|MetaCyc: PWY-5048|MetaCyc: PWY-5129|MetaCyc: PWY-5139|MetaCyc: PWY-5268|MetaCyc: PWY-5284|MetaCyc: PWY-5292|MetaCyc: PWY-5307|MetaCyc: PWY-5313|MetaCyc: PWY-5317|MetaCyc: PWY-5318|MetaCyc: PWY-5353|MetaCyc: PWY-5400|MetaCyc: PWY-5437|MetaCyc: PWY-5473|MetaCyc: PWY-5475|MetaCyc: PWY-5477|Meta…
FGIJAEJN_01915	284	Gene3D	G3DSA:1.10.10.60	-	173	232	1.6E-12	T	-	-
FGIJAEJN_01915	284	ProSiteProfiles	PS01124	Bacterial regulatory proteins, araC family DNA-binding domain profile.	178	275	25.169199	T	IPR018060	DNA binding HTH domain, AraC-type	GO:0003700|GO:0006355|GO:0043565	MetaCyc: PWY-8280
FGIJAEJN_01915	284	Pfam	PF12833	Helix-turn-helix domain	197	272	2.4E-20	T	IPR018060	DNA binding HTH domain, AraC-type	GO:0003700|GO:0006355|GO:0043565	MetaCyc: PWY-8280
FGIJAEJN_01915	284	PANTHER	PTHR46796	HTH-TYPE TRANSCRIPTIONAL ACTIVATOR RHAS-RELATED	27	272	5.4E-45	T	-	-
FGIJAEJN_00765	167	PANTHER	PTHR42830	OSMOTICALLY INDUCIBLE FAMILY PROTEIN	4	151	3.3E-25	T	-	-
FGIJAEJN_00765	167	Pfam	PF02566	OsmC-like protein	54	151	1.2E-15	T	IPR003718	OsmC/Ohr family	-	MetaCyc: PWY-5292
FGIJAEJN_00765	167	SUPERFAMILY	SSF82784	OsmC-like	4	151	3.4E-41	T	IPR036102	OsmC/Ohr superfamily	-	MetaCyc: PWY-5292
FGIJAEJN_00765	167	Gene3D	G3DSA:3.30.300.20	-	2	152	4.7E-44	T	IPR015946	K homology domain-like, alpha/beta	-	MetaCyc: PWY-5292|Reactome: R-BTA-156827|Reactome: R-BTA-1799339|Reactome: R-BTA-5389840|Reactome: R-BTA-5419276|Reactome: R-BTA-6791226|Reactome: R-BTA-72649|Reactome: R-BTA-72689|Reactome: R-BTA-72695|Reactome: R-BTA-72702|Reactome: R-BTA-72706|Reactome: R-BTA-975956|Reactome: R-BTA-975957|Reactome: R-CEL-156827|Reactome: R-CEL-1799339|Reactome: R-CEL-5389840|Reactome: R-CEL-5419276|Reactome: R…
FGIJAEJN_04177	123	Pfam	PF00164	Ribosomal protein S12/S23	16	123	4.0E-42	T	IPR006032	Ribosomal protein S12/S23	GO:0003735|GO:0005840|GO:0006412	Reactome: R-BTA-156827|Reactome: R-BTA-1799339|Reactome: R-BTA-5389840|Reactome: R-BTA-5419276|Reactome: R-BTA-6791226|Reactome: R-BTA-72649|Reactome: R-BTA-72689|Reactome: R-BTA-72695|Reactome: R-BTA-72702|Reactome: R-BTA-72706|Reactome: R-BTA-975956|Reactome: R-BTA-975957|Reactome: R-CEL-156827|Reactome: R-CEL-1799339|Reactome: R-CEL-6791226|Reactome: R-CEL-72649|Reactome: R-CEL-72689|Reactome:…
FGIJAEJN_04177	123	ProSitePatterns	PS00055	Ribosomal protein S12 signature.	43	50	-	T	IPR006032	Ribosomal protein S12/S23	GO:0003735|GO:0005840|GO:0006412	Reactome: R-BTA-156827|Reactome: R-BTA-1799339|Reactome: R-BTA-5389840|Reactome: R-BTA-5419276|Reactome: R-BTA-6791226|Reactome: R-BTA-72649|Reactome: R-BTA-72689|Reactome: R-BTA-72695|Reactome: R-BTA-72702|Reactome: R-BTA-72706|Reactome: R-BTA-975956|Reactome: R-BTA-975957|Reactome: R-CEL-156827|Reactome: R-CEL-1799339|Reactome: R-CEL-6791226|Reactome: R-CEL-72649|Reactome: R-CEL-72689|Reactome:…
FGIJAEJN_04177	123	SUPERFAMILY	SSF50249	Nucleic acid-binding proteins	2	123	9.42E-53	T	IPR012340	Nucleic acid-binding, OB-fold	-	MetaCyc: PWY-1061|MetaCyc: PWY-2083|MetaCyc: PWY-2229|MetaCyc: PWY-2467|MetaCyc: PWY-3542|MetaCyc: PWY-4021|MetaCyc: PWY-4161|MetaCyc: PWY-4202|MetaCyc: PWY-5059|MetaCyc: PWY-5061|MetaCyc: PWY-5105|MetaCyc: PWY-5209|MetaCyc: PWY-5265|MetaCyc: PWY-5301|MetaCyc: PWY-5305|MetaCyc: PWY-5367|MetaCyc: PWY-5408|MetaCyc: PWY-5409|MetaCyc: PWY-5410|MetaCyc: PWY-5479|MetaCyc: PWY-5644|MetaCyc: PWY-5665|Met…
FGIJAEJN_04177	123	PIRSF	PIRSF002133	RPS12p_RPS12a_RPS23e_RPS12o	1	123	2.9E-55	T	IPR006032	Ribosomal protein S12/S23	GO:0003735|GO:0005840|GO:0006412	Reactome: R-BTA-156827|Reactome: R-BTA-1799339|Reactome: R-BTA-5389840|Reactome: R-BTA-5419276|Reactome: R-BTA-6791226|Reactome: R-BTA-72649|Reactome: R-BTA-72689|Reactome: R-BTA-72695|Reactome: R-BTA-72702|Reactome: R-BTA-72706|Reactome: R-BTA-975956|Reactome: R-BTA-975957|Reactome: R-CEL-156827|Reactome: R-CEL-1799339|Reactome: R-CEL-6791226|Reactome: R-CEL-72649|Reactome: R-CEL-72689|Reactome:…
FGIJAEJN_04177	123	PANTHER	PTHR11652	30S RIBOSOMAL PROTEIN S12 FAMILY MEMBER	13	123	4.5E-42	T	IPR006032	Ribosomal protein S12/S23	GO:0003735|GO:0005840|GO:0006412	Reactome: R-BTA-156827|Reactome: R-BTA-1799339|Reactome: R-BTA-5389840|Reactome: R-BTA-5419276|Reactome: R-BTA-6791226|Reactome: R-BTA-72649|Reactome: R-BTA-72689|Reactome: R-BTA-72695|Reactome: R-BTA-72702|Reactome: R-BTA-72706|Reactome: R-BTA-975956|Reactome: R-BTA-975957|Reactome: R-CEL-156827|Reactome: R-CEL-1799339|Reactome: R-CEL-6791226|Reactome: R-CEL-72649|Reactome: R-CEL-72689|Reactome:…
FGIJAEJN_04177	123	CDD	cd03368	Ribosomal_S12	3	110	2.29438E-68	T	IPR005679	Ribosomal protein S12, bacterial-type	GO:0003735|GO:0006412|GO:0015935	Reactome: R-BTA-5389840|Reactome: R-BTA-5419276|Reactome: R-DME-5389840|Reactome: R-DME-5419276|Reactome: R-HSA-5368286|Reactome: R-HSA-5389840|Reactome: R-HSA-5419276|Reactome: R-MMU-5389840|Reactome: R-MMU-5419276
FGIJAEJN_04177	123	PRINTS	PR01034	Ribosomal protein S12 signature	27	42	1.5E-61	T	IPR006032	Ribosomal protein S12/S23	GO:0003735|GO:0005840|GO:0006412	Reactome: R-BTA-156827|Reactome: R-BTA-1799339|Reactome: R-BTA-5389840|Reactome: R-BTA-5419276|Reactome: R-BTA-6791226|Reactome: R-BTA-72649|Reactome: R-BTA-72689|Reactome: R-BTA-72695|Reactome: R-BTA-72702|Reactome: R-BTA-72706|Reactome: R-BTA-975956|Reactome: R-BTA-975957|Reactome: R-CEL-156827|Reactome: R-CEL-1799339|Reactome: R-CEL-6791226|Reactome: R-CEL-72649|Reactome: R-CEL-72689|Reactome:…
FGIJAEJN_04177	123	PRINTS	PR01034	Ribosomal protein S12 signature	58	77	1.5E-61	T	IPR006032	Ribosomal protein S12/S23	GO:0003735|GO:0005840|GO:0006412	Reactome: R-BTA-156827|Reactome: R-BTA-1799339|Reactome: R-BTA-5389840|Reactome: R-BTA-5419276|Reactome: R-BTA-6791226|Reactome: R-BTA-72649|Reactome: R-BTA-72689|Reactome: R-BTA-72695|Reactome: R-BTA-72702|Reactome: R-BTA-72706|Reactome: R-BTA-975956|Reactome: R-BTA-975957|Reactome: R-CEL-156827|Reactome: R-CEL-1799339|Reactome: R-CEL-6791226|Reactome: R-CEL-72649|Reactome: R-CEL-72689|Reactome:…
FGIJAEJN_04177	123	PRINTS	PR01034	Ribosomal protein S12 signature	94	110	1.5E-61	T	IPR006032	Ribosomal protein S12/S23	GO:0003735|GO:0005840|GO:0006412	Reactome: R-BTA-156827|Reactome: R-BTA-1799339|Reactome: R-BTA-5389840|Reactome: R-BTA-5419276|Reactome: R-BTA-6791226|Reactome: R-BTA-72649|Reactome: R-BTA-72689|Reactome: R-BTA-72695|Reactome: R-BTA-72702|Reactome: R-BTA-72706|Reactome: R-BTA-975956|Reactome: R-BTA-975957|Reactome: R-CEL-156827|Reactome: R-CEL-1799339|Reactome: R-CEL-6791226|Reactome: R-CEL-72649|Reactome: R-CEL-72689|Reactome:…
FGIJAEJN_04177	123	PRINTS	PR01034	Ribosomal protein S12 signature	42	57	1.5E-61	T	IPR006032	Ribosomal protein S12/S23	GO:0003735|GO:0005840|GO:0006412	Reactome: R-BTA-156827|Reactome: R-BTA-1799339|Reactome: R-BTA-5389840|Reactome: R-BTA-5419276|Reactome: R-BTA-6791226|Reactome: R-BTA-72649|Reactome: R-BTA-72689|Reactome: R-BTA-72695|Reactome: R-BTA-72702|Reactome: R-BTA-72706|Reactome: R-BTA-975956|Reactome: R-BTA-975957|Reactome: R-CEL-156827|Reactome: R-CEL-1799339|Reactome: R-CEL-6791226|Reactome: R-CEL-72649|Reactome: R-CEL-72689|Reactome:…
FGIJAEJN_04177	123	PRINTS	PR01034	Ribosomal protein S12 signature	77	94	1.5E-61	T	IPR006032	Ribosomal protein S12/S23	GO:0003735|GO:0005840|GO:0006412	Reactome: R-BTA-156827|Reactome: R-BTA-1799339|Reactome: R-BTA-5389840|Reactome: R-BTA-5419276|Reactome: R-BTA-6791226|Reactome: R-BTA-72649|Reactome: R-BTA-72689|Reactome: R-BTA-72695|Reactome: R-BTA-72702|Reactome: R-BTA-72706|Reactome: R-BTA-975956|Reactome: R-BTA-975957|Reactome: R-CEL-156827|Reactome: R-CEL-1799339|Reactome: R-CEL-6791226|Reactome: R-CEL-72649|Reactome: R-CEL-72689|Reactome:…
FGIJAEJN_04177	123	PRINTS	PR01034	Ribosomal protein S12 signature	110	122	1.5E-61	T	IPR006032	Ribosomal protein S12/S23	GO:0003735|GO:0005840|GO:0006412	Reactome: R-BTA-156827|Reactome: R-BTA-1799339|Reactome: R-BTA-5389840|Reactome: R-BTA-5419276|Reactome: R-BTA-6791226|Reactome: R-BTA-72649|Reactome: R-BTA-72689|Reactome: R-BTA-72695|Reactome: R-BTA-72702|Reactome: R-BTA-72706|Reactome: R-BTA-975956|Reactome: R-BTA-975957|Reactome: R-CEL-156827|Reactome: R-CEL-1799339|Reactome: R-CEL-6791226|Reactome: R-CEL-72649|Reactome: R-CEL-72689|Reactome:…
FGIJAEJN_04177	123	FunFam	G3DSA:2.40.50.140:FF:000001	30S ribosomal protein S12	1	123	3.0E-70	T	-	-
FGIJAEJN_04177	123	Gene3D	G3DSA:2.40.50.140	-	1	123	5.5E-66	T	IPR012340	Nucleic acid-binding, OB-fold	-	MetaCyc: PWY-1061|MetaCyc: PWY-2083|MetaCyc: PWY-2229|MetaCyc: PWY-2467|MetaCyc: PWY-3542|MetaCyc: PWY-4021|MetaCyc: PWY-4161|MetaCyc: PWY-4202|MetaCyc: PWY-5059|MetaCyc: PWY-5061|MetaCyc: PWY-5105|MetaCyc: PWY-5209|MetaCyc: PWY-5265|MetaCyc: PWY-5301|MetaCyc: PWY-5305|MetaCyc: PWY-5367|MetaCyc: PWY-5408|MetaCyc: PWY-5409|MetaCyc: PWY-5410|MetaCyc: PWY-5479|MetaCyc: PWY-5644|MetaCyc: PWY-5665|Met…
FGIJAEJN_04177	123	TIGRFAM	TIGR00981	rpsL_bact: ribosomal protein uS12	1	123	1.9E-68	T	IPR005679	Ribosomal protein S12, bacterial-type	GO:0003735|GO:0006412|GO:0015935	Reactome: R-BTA-5389840|Reactome: R-BTA-5419276|Reactome: R-DME-5389840|Reactome: R-DME-5419276|Reactome: R-HSA-5368286|Reactome: R-HSA-5389840|Reactome: R-HSA-5419276|Reactome: R-MMU-5389840|Reactome: R-MMU-5419276
FGIJAEJN_04177	123	Hamap	MF_00403_B	30S ribosomal protein S12 [rpsL].	1	123	39.581024	T	IPR005679	Ribosomal protein S12, bacterial-type	GO:0003735|GO:0006412|GO:0015935	Reactome: R-BTA-5389840|Reactome: R-BTA-5419276|Reactome: R-DME-5389840|Reactome: R-DME-5419276|Reactome: R-HSA-5368286|Reactome: R-HSA-5389840|Reactome: R-HSA-5419276|Reactome: R-MMU-5389840|Reactome: R-MMU-5419276
FGIJAEJN_02003	397	SUPERFAMILY	SSF48208	Six-hairpin glycosidases	20	393	7.31E-71	T	IPR008928	Six-hairpin glycosidase superfamily	GO:0005975	MetaCyc: PWY-1901|MetaCyc: PWY-1921|MetaCyc: PWY-1961|MetaCyc: PWY-1981|MetaCyc: PWY-2021|MetaCyc: PWY-2721|MetaCyc: PWY-2722|MetaCyc: PWY-2881|MetaCyc: PWY-2901|MetaCyc: PWY-2902|MetaCyc: PWY-3861|MetaCyc: PWY-3881|MetaCyc: PWY-4421|MetaCyc: PWY-5094|MetaCyc: PWY-5105|MetaCyc: PWY-5129|MetaCyc: PWY-5139|MetaCyc: PWY-5160|MetaCyc: PWY-5161|MetaCyc: PWY-5268|MetaCyc: PWY-5284|MetaCyc: PWY-5286|Met…
FGIJAEJN_02003	397	Pfam	PF07221	N-acylglucosamine 2-epimerase (GlcNAc 2-epimerase)	54	386	1.6E-74	T	IPR010819	N-acylglucosamine 2-epimerase/Cellobiose 2-epimerase	GO:0016853	MetaCyc: PWY-3861|MetaCyc: PWY-3881|MetaCyc: PWY-5659|MetaCyc: PWY-6992|MetaCyc: PWY-7446|MetaCyc: PWY-7456|MetaCyc: PWY-7581|MetaCyc: PWY-7586|MetaCyc: PWY-8213|MetaCyc: PWY-8349|MetaCyc: PWY-8350|Reactome: R-BTA-446210|Reactome: R-HSA-446210|Reactome: R-MMU-446210|Reactome: R-RNO-446210|Reactome: R-SSC-446210
FGIJAEJN_02003	397	PANTHER	PTHR15108	N-ACYLGLUCOSAMINE-2-EPIMERASE	20	388	3.7E-29	T	-	-
FGIJAEJN_02003	397	Gene3D	G3DSA:1.50.10.10	-	4	395	1.1E-61	T	IPR012341	Six-hairpin glycosidase-like superfamily	GO:0005975	MetaCyc: PWY-1901|MetaCyc: PWY-1921|MetaCyc: PWY-1961|MetaCyc: PWY-1981|MetaCyc: PWY-2021|MetaCyc: PWY-2721|MetaCyc: PWY-2722|MetaCyc: PWY-2881|MetaCyc: PWY-2901|MetaCyc: PWY-2902|MetaCyc: PWY-3861|MetaCyc: PWY-3881|MetaCyc: PWY-4061|MetaCyc: PWY-4421|MetaCyc: PWY-5094|MetaCyc: PWY-5105|MetaCyc: PWY-5129|MetaCyc: PWY-5139|MetaCyc: PWY-5160|MetaCyc: PWY-5161|MetaCyc: PWY-5268|MetaCyc: PWY-5284|Met…
FGIJAEJN_01905	119	PANTHER	PTHR34703	ANTIPORTER SUBUNIT MNHG2-RELATED	1	117	4.2E-30	T	IPR005133	Na+/H+ antiporter subunit G	GO:0005451|GO:0098662	-
FGIJAEJN_01905	119	TIGRFAM	TIGR01300	CPA3_mnhG_phaG: monovalent cation/proton antiporter, MnhG/PhaG subunit	12	104	1.1E-25	T	IPR005133	Na+/H+ antiporter subunit G	GO:0005451|GO:0098662	-
FGIJAEJN_01905	119	Pfam	PF03334	Na+/H+ antiporter subunit	12	90	4.2E-25	T	IPR005133	Na+/H+ antiporter subunit G	GO:0005451|GO:0098662	-
FGIJAEJN_01341	325	SUPERFAMILY	SSF100950	NagB/RpiA/CoA transferase-like	59	321	2.16E-47	T	IPR037171	NagB/RpiA transferase-like	-	MetaCyc: PWY-1861|MetaCyc: PWY-2201|MetaCyc: PWY-2361|MetaCyc: PWY-2942|MetaCyc: PWY-3841|MetaCyc: PWY-4361|MetaCyc: PWY-5022|MetaCyc: PWY-5514|MetaCyc: PWY-5532|MetaCyc: PWY-5536|MetaCyc: PWY-5676|MetaCyc: PWY-5677|MetaCyc: PWY-5707|MetaCyc: PWY-5723|MetaCyc: PWY-5794|MetaCyc: PWY-6038|MetaCyc: PWY-6060|MetaCyc: PWY-6185|MetaCyc: PWY-6588|MetaCyc: PWY-6644|MetaCyc: PWY-6855|MetaCyc: PWY-6906|Met…
FGIJAEJN_01341	325	Pfam	PF04198	Putative sugar-binding domain	60	320	8.2E-47	T	IPR007324	Sugar-binding domain, putative	GO:0030246	-
FGIJAEJN_01341	325	Gene3D	G3DSA:1.10.10.10	-	1	53	4.5E-18	T	IPR036388	Winged helix-like DNA-binding domain superfamily	-	MetaCyc: PWY-1061|MetaCyc: PWY-1121|MetaCyc: PWY-1186|MetaCyc: PWY-2002|MetaCyc: PWY-2083|MetaCyc: PWY-2181|MetaCyc: PWY-2229|MetaCyc: PWY-2321|MetaCyc: PWY-2467|MetaCyc: PWY-2722|MetaCyc: PWY-2723|MetaCyc: PWY-3385|MetaCyc: PWY-3542|MetaCyc: PWY-3581|MetaCyc: PWY-3602|MetaCyc: PWY-361|MetaCyc: PWY-3901|MetaCyc: PWY-4021|MetaCyc: PWY-4061|MetaCyc: PWY-4161|MetaCyc: PWY-4201|MetaCyc: PWY-4202|Meta…
FGIJAEJN_01341	325	PANTHER	PTHR34294	TRANSCRIPTIONAL REGULATOR-RELATED	8	323	2.4E-63	T	-	-
FGIJAEJN_01341	325	Gene3D	G3DSA:3.40.50.1360	-	54	321	3.1E-57	T	-	-
FGIJAEJN_02125	195	PANTHER	PTHR40547	SLL0298 PROTEIN	23	183	6.2E-28	T	-	-
FGIJAEJN_02125	195	Pfam	PF09835	Uncharacterized protein conserved in bacteria (DUF2062)	27	176	8.3E-43	T	IPR018639	Domain of unknown function DUF2062	-	-
FGIJAEJN_01301	385	Pfam	PF06969	HemN C-terminal domain	311	374	1.3E-7	T	IPR010723	HemN, C-terminal	-	MetaCyc: PWY-5531
FGIJAEJN_01301	385	SFLD	SFLDS00029	Radical SAM	6	384	0.0	T	IPR007197	Radical SAM	GO:0003824|GO:0051536	MetaCyc: PWY-1061|MetaCyc: PWY-2083|MetaCyc: PWY-2582|MetaCyc: PWY-282|MetaCyc: PWY-3261|MetaCyc: PWY-3542|MetaCyc: PWY-3602|MetaCyc: PWY-361|MetaCyc: PWY-4021|MetaCyc: PWY-4161|MetaCyc: PWY-4202|MetaCyc: PWY-4801|MetaCyc: PWY-4922|MetaCyc: PWY-5048|MetaCyc: PWY-5059|MetaCyc: PWY-5105|MetaCyc: PWY-5139|MetaCyc: PWY-5198|MetaCyc: PWY-5209|MetaCyc: PWY-5268|MetaCyc: PWY-5284|MetaCyc: PWY-5292|MetaC…
FGIJAEJN_01301	385	SFLD	SFLDG01082	B12-binding domain containing	18	220	1.4E-15	T	-	-
FGIJAEJN_01301	385	TIGRFAM	TIGR00539	hemN_rel: putative oxygen-independent coproporphyrinogen III oxidase	11	360	1.1E-92	T	IPR004559	Heme chaperone HemW-like	GO:0004109|GO:0005737|GO:0006779|GO:0051539	-
FGIJAEJN_01301	385	Pfam	PF04055	Radical SAM superfamily	13	179	1.7E-19	T	IPR007197	Radical SAM	GO:0003824|GO:0051536	MetaCyc: PWY-1061|MetaCyc: PWY-2083|MetaCyc: PWY-2582|MetaCyc: PWY-282|MetaCyc: PWY-3261|MetaCyc: PWY-3542|MetaCyc: PWY-3602|MetaCyc: PWY-361|MetaCyc: PWY-4021|MetaCyc: PWY-4161|MetaCyc: PWY-4202|MetaCyc: PWY-4801|MetaCyc: PWY-4922|MetaCyc: PWY-5048|MetaCyc: PWY-5059|MetaCyc: PWY-5105|MetaCyc: PWY-5139|MetaCyc: PWY-5198|MetaCyc: PWY-5209|MetaCyc: PWY-5268|MetaCyc: PWY-5284|MetaCyc: PWY-5292|MetaC…
FGIJAEJN_01301	385	SFLD	SFLDF00288	HemN-like, clustered with nucleoside-triphosphate RdgB	6	384	0.0	T	-	-
FGIJAEJN_01301	385	SMART	SM00729	MiaB	8	228	1.5E-52	T	IPR006638	Elp3/MiaA/NifB-like, radical SAM core domain	GO:0003824|GO:0051536	MetaCyc: PWY-1061|MetaCyc: PWY-2083|MetaCyc: PWY-3542|MetaCyc: PWY-3602|MetaCyc: PWY-361|MetaCyc: PWY-4021|MetaCyc: PWY-4161|MetaCyc: PWY-4202|MetaCyc: PWY-4801|MetaCyc: PWY-4922|MetaCyc: PWY-5048|MetaCyc: PWY-5059|MetaCyc: PWY-5105|MetaCyc: PWY-5139|MetaCyc: PWY-5198|MetaCyc: PWY-5209|MetaCyc: PWY-5268|MetaCyc: PWY-5284|MetaCyc: PWY-5292|MetaCyc: PWY-5301|MetaCyc: PWY-5305|MetaCyc: PWY-5307|Meta…
FGIJAEJN_01301	385	SFLD	SFLDF00562	HemN-like, clustered with heat shock genes	9	384	0.0	T	IPR004559	Heme chaperone HemW-like	GO:0004109|GO:0005737|GO:0006779|GO:0051539	-
FGIJAEJN_01301	385	SUPERFAMILY	SSF102114	Radical SAM enzymes	4	383	2.35E-110	T	-	-
FGIJAEJN_01301	385	ProSiteProfiles	PS51918	Radical SAM core domain profile.	3	239	20.358404	T	IPR007197	Radical SAM	GO:0003824|GO:0051536	MetaCyc: PWY-1061|MetaCyc: PWY-2083|MetaCyc: PWY-2582|MetaCyc: PWY-282|MetaCyc: PWY-3261|MetaCyc: PWY-3542|MetaCyc: PWY-3602|MetaCyc: PWY-361|MetaCyc: PWY-4021|MetaCyc: PWY-4161|MetaCyc: PWY-4202|MetaCyc: PWY-4801|MetaCyc: PWY-4922|MetaCyc: PWY-5048|MetaCyc: PWY-5059|MetaCyc: PWY-5105|MetaCyc: PWY-5139|MetaCyc: PWY-5198|MetaCyc: PWY-5209|MetaCyc: PWY-5268|MetaCyc: PWY-5284|MetaCyc: PWY-5292|MetaC…
FGIJAEJN_01301	385	PANTHER	PTHR13932	COPROPORPHYRINIGEN III OXIDASE	10	383	6.4E-118	T	IPR034505	Anaerobic coproporphyrinogen-III oxidase	-	MetaCyc: PWY-5531|MetaCyc: PWY-6061|MetaCyc: PWY-6279|MetaCyc: PWY-6672|MetaCyc: PWY-6944|MetaCyc: PWY-6945|MetaCyc: PWY-6946|MetaCyc: PWY-6948|MetaCyc: PWY-6993|MetaCyc: PWY-7636|MetaCyc: PWY-7846|MetaCyc: PWY-7950|MetaCyc: PWY-8151|MetaCyc: PWY-8152|MetaCyc: PWY-8155
FGIJAEJN_01301	385	Gene3D	G3DSA:3.20.20.70	Aldolase class I	11	224	3.0E-9	T	IPR013785	Aldolase-type TIM barrel	-	MetaCyc: PWY-1042|MetaCyc: PWY-1061|MetaCyc: PWY-1186|MetaCyc: PWY-1269|MetaCyc: PWY-1501|MetaCyc: PWY-1723|MetaCyc: PWY-181|MetaCyc: PWY-1861|MetaCyc: PWY-1921|MetaCyc: PWY-2083|MetaCyc: PWY-2221|MetaCyc: PWY-2229|MetaCyc: PWY-2381|MetaCyc: PWY-2467|MetaCyc: PWY-2541|MetaCyc: PWY-2582|MetaCyc: PWY-2724|MetaCyc: PWY-282|MetaCyc: PWY-2941|MetaCyc: PWY-2942|MetaCyc: PWY-3081|MetaCyc: PWY-3162|MetaC…
FGIJAEJN_01301	385	CDD	cd01335	Radical_SAM	18	227	1.28176E-12	T	-	-
[truncated: 31,306 more rows]

[truncated: 3 more sheets: ST11, ST12, ST13]
